# Supplementary material for: Catabolism and interactions of syntrophic propionate- and acetate oxidizing microorganisms under mesophilic, high-ammonia conditions
Source: Front Microbiol. 2024 Jun 5;15:1389257. doi: 10.3389/fmicb.2024.1389257 (PMC11201294; doi:10.3389/fmicb.2024.1389257)
Supplement: Supplementary file 1 [file Data_Sheet_1.ZIP]

Archive with 5 entries (4 files):
- SUP/
- SUP/Supplementary_Data.xlsx
- __MACOSX/SUP/._Supplementary_Data.xlsx
- SUP/Supplementary Material.docx
- __MACOSX/SUP/._Supplementary Material.docx
