# Supplementary material for: Catabolism and interactions of syntrophic propionate- and acetate oxidizing microorganisms under mesophilic, high-ammonia conditions
Source: Front Microbiol. 2024 Jun 5;15:1389257. doi: 10.3389/fmicb.2024.1389257 (PMC11201294; doi:10.3389/fmicb.2024.1389257)
Supplement: Supplementary file 1 [file Data_Sheet_1.ZIP › SUP/Supplementary_Data.xlsx]

## Sheet: SE1 - Thermodynamic values
	Hanselmann (1991)				Shock and helgeson												25° C			37°C		Tref	Tact
	deltaGo	deltaHo			deltaGo	deltaHo	deltaGo	deltaHo									deltaGo	deltaHo		deltaG37		298.15	310.15
CH3COO- (aq)	-369.322	-486.097			cal/mol	cal/mol	kj/mol	kj/mol
CH3CH2COO- (aq)	-363.046	-513.084		Prop	86770	122630	-363.046	-513.084
H2O (aq)	-237.2	-285.8								Acetate oxidation		CH3COO- + H+ + 2H2O		--->	2CO2 + 4H2		54.9217	270.697		46.2371
CO2 (g)	-394.4	-393.5		Ac	88270	116180	-369.322	-486.097
CH4 (g)	-50.8	-74.8								Methanogenesis		4H2 + CO2		--->	CH4 + 2H2O		-130.8	-252.9		-125.886
H+ (aq)	0	0
H2 (g)	0	0								Propionate oxidation to acetate		CH3CH2COO + 2 H2O		--->	CH3COO- + CO2 + 3 H2		73.724	205.087		68.4369
Derived from Shock and helgeson

## Sheet: SE2 - Regex hydrogenase motifs
	Motif	Regex
FeFe motifs	A1(P1)	.TSCCP.WV
	A1(P2)	...PC..KK
	A1(P3)	E.M.C..GC..GG
	A2(P1)	FTSCCP.W.
	A2(P2)	C.MPC.AKK
	A2(P3)	E.MACPGGC..GG
	A3(P1)	.TSCC/SP.W
	A3(P2)	..MPC.AKK
	A3(P3)	E.M.C.GGC..GG
	A4(P1)	FTSCCP.WV
	A4(P2)	..MPCTCK.
	A4(P3)	EVM.CP.GC..GG
	B(P1)	.TSC[C]CP...
	B(P2)	F.GPC.AKK
	B(P3)	E.M.C.GGC..GP
	C(P1)	I...CP...
	C(P2)	F..PC..K.
	C(P3)	E...C..GC..GP
NiFe motifs	1a(L1)	..RICGVCP..H
	1a(L2)	SFDPC..C..H*
	1b(L1)	.QR.CGVCT..H
	1b(L2)	..DPC.AC.VH
	1c(L1)	.QRICGVCTTVH
	1c(L2)	SFDPC..CAVH
	1d(L1)	..RICGVCT..H
	1d(L2)	SFDPCLAC..H
	1e(L1)	..RICGVCT.VH
	1e(L2)	SFDPC.AC..H
	1f(L1)	.QR.CGVCT.VH
	1f(L2)	SFDPC.AC.VH
	1g(L1)	.SR.CGVCG..H
	1g(L2)	SFDPC..C.VH
	1h(L1)	TSRICGICGDNH
	1h(L2)	SFDPCLPCGVH
	2a(L1)	..RICGICG..H
	2a(L2)	SFD.CLVCTVH
	2b(L1)	.PRICGICS.SQ
	2b(L2)	SFDPCMVCTVH
	2c(L1)	..R.CGIC...H
	2c(L2)	S.DPC..CTVH
	2d(L1)	.PR.CGICG.AH
	2d(L2)	.FD.CSVCTTH
	3a(L1)	..R.CG.C...H
	3a(L2)	.YD.C.SCATH*
	3b(L1)	..RIC..C....
	3b(L2)	..DPCISC..H
	3c(L1)	...ICG.C...H
	3c(L2)	AYDPC..CATH*
	3d(L1)	..R.CGICPVSH
	3d(L2)	..DPCLSC.TH
	4a(L1)	..RVCGICG..H
	4a(L2)	SLDPCYSCTDR
	4b(L1)	.ERICGIC...H
	4b(L2)	SIDPC.SCT.R
	4c(L1)	.E..C.LCSN.H
	4c(L2)	SIDPCISC.ER
	4d(L1)	.E..CGICS..H
	4d(L2)	..DPC..C..R
	4e(L1)	..R.CGICS..H
	4e(L2)	.IDPCI.C.ER
	4g(L1)	.ERVCGVC..SH
	4g(L2)	SFELCY.C.DR

## Sheet: SE3 - Raw data + Thermodynamics
Day	Date	Sample	pH	Ptot (Pa)	pH2 (Pa)	pC0 (Pa)	pCH4 (Pa)	pCO2 (Pa)	Acetate (mol/L)	Propionate (mol/L)	Acetate in bottle (mol)	Propionate in bottle (mol)	Ptot after gas release (Pa)	[CH4] after release (%)	[CO2] after release (%)	Total flask volume (L)	Liquid Volume (L)	Gas Volume (L)	vented CO2 (mol)	vented CH4 (mol)	CH4 Accumulated release (mol)	CO2 Accumulated release (mol)	sampled Acetate (mol)	sampled Propionate(mol)	Accumulated sampled Acetate (mol)	Accumulated sampled Propionate(mol)	Total methane (mol)	Total CO2 (mol)	Total Acetate (mol)	Total propionate (mol)	Total carbon (mol)	dGProp2Ac - eq. 3 (kJ/mol)	dGAc2H2 - eq.1 (kJ/mol)	dGHydrogenontrophic methanogenesis - eq. 2 (kJ/mol)
0	2020-01-27	M1	7.29	154925	5.30996	0.48763	2540.88		0.00441843	0.0482001	0.00231967	0.0294222				1.13542	0.525	0.610418	0	0	0	0	1.76737e-05	0.000192801	1.76737e-05	0.000192801	0.000682968		0.00233735	0.0254979
0	2020-01-27	M2	7.2	152325	4.59968	0.443121	2416.64		0.00435479	0.0481872	0.00228627	0.0294144				1.13542	0.525	0.610418	0	0	0	0	1.74192e-05	0.000192749	1.74192e-05	0.000192749	0.000649575		0.00230369	0.025491
0	2020-01-27	M3	7.38	151425	4.54856	0.525932	2037.64		0.00431382	0.0472675	0.00226475	0.0288529				1.13542	0.525	0.610418	0	0	0	0	1.72553e-05	0.00018907	1.72553e-05	0.00018907	0.0005477		0.00228201	0.0250045
0	2020-01-27	M4	7.21	150325	4.4446	0.606405	1904.78		0.0048355	0.094789	0.00253864	0.057861				1.13542	0.525	0.610418	0	0	0	0	1.9342e-05	0.000379156	1.9342e-05	0.000379156	0.000511988		0.00255798	0.0501434
0	2020-01-27	M5	7.17	148225	6.09149	0.603612	1017.47		0.003501	0.0946402	0.00183802	0.0577701				1.13542	0.525	0.610418	0	0	0	0	1.4004e-05	0.000378561	1.4004e-05	0.000378561	0.000273488		0.00185203	0.0500647
0	2020-01-27	M6	7.33	150925	4.65391	0.597373	1490.28		0.00427094	0.0951622	0.00224224	0.0580887				1.13542	0.525	0.610418	0	0	0	0	1.70837e-05	0.000380649	1.70837e-05	0.000380649	0.000400575		0.00225932	0.0503408
11	2020-02-07	M1							0.00546613	0.0470936	0.00286972	0.0287468				1.13542	0.525	0.610418	0	0	0	0	2.18645e-05	0.000188374	3.95382e-05	0.000381175			0.00290926	0.0251053
11	2020-02-07	M2							0.00519989	0.0471551	0.00272994	0.0287843				1.13542	0.525	0.610418	0	0	0	0	2.07995e-05	0.00018862	3.82187e-05	0.000381369			0.00276816	0.0251378
11	2020-02-07	M3							0.00516785	0.048224	0.00271312	0.0294368				1.13542	0.525	0.610418	0	0	0	0	2.06714e-05	0.000192896	3.79267e-05	0.000381966			0.00275105	0.0256996
11	2020-02-07	M4							0.00499376	0.0943401	0.00262172	0.057587				1.13542	0.525	0.610418	0	0	0	0	1.9975e-05	0.000377361	3.9317e-05	0.000756517			0.00266104	0.0502851
11	2020-02-07	M5							0.00472638	0.0948965	0.00248135	0.0579266				1.13542	0.525	0.610418	0	0	0	0	1.89055e-05	0.000379586	3.29095e-05	0.000758147			0.00251426	0.0505788
11	2020-02-07	M6							0.00482786	0.0948419	0.00253463	0.0578932				1.13542	0.525	0.610418	0	0	0	0	1.93114e-05	0.000379368	3.63952e-05	0.000760016			0.00257102	0.050552
22	2020-02-18	M1	7.53	160125	6.1633	0.388432	7848.36		0.00888318	0.0436286	0.00462814	0.0268062				1.13542	0.521	0.614418	0	0	0	0	3.55327e-05	0.000174515	7.5071e-05	0.000555689	0.0021234		0.00470321	0.0232862
22	2020-02-18	M2	7.63	157325	5.68819	0.140545	7030.5		0.0083031	0.0439621	0.00432592	0.0270111				1.13542	0.521	0.614418	0	0	0	0	3.32124e-05	0.000175849	7.14311e-05	0.000557218	0.00190213		0.00439735	0.0234615
22	2020-02-18	M3	7.51	157125	6.38536	0.258189	6115.41		0.00792192	0.0453472	0.00412732	0.0278622				1.13542	0.521	0.614418	0	0	0	0	3.16877e-05	0.000181389	6.96143e-05	0.000563355	0.00165454		0.00419693	0.0241893
22	2020-02-18	M4	7.6	154225	7.3124	0.671343	5411.32		0.00733816	0.0916629	0.00382318	0.0563194				1.13542	0.521	0.614418	0	0	0	0	2.93526e-05	0.000366652	6.86697e-05	0.00112317	0.00146405		0.00389185	0.0488795
22	2020-02-18	M5	7.61	151625	5.86093	0.19848	2206.25		0.00510889	0.0924331	0.00266173	0.0567926				1.13542	0.521	0.614418	0	0	0	0	2.04355e-05	0.000369732	5.33451e-05	0.00112788	0.000596908		0.00271507	0.0492855
22	2020-02-18	M6	7.66	153425	5.68757	0.308342	3533.73		0.00599433	0.093466	0.00312305	0.0574272				1.13542	0.521	0.614418	0	0	0	0	2.39773e-05	0.000373864	6.03725e-05	0.00113388	0.000956064		0.00318342	0.0498297
30	2020-02-26	M1	7.2	167325	5.24503	0.294514	15893.2	28213.4	0.0132939	0.039054	0.00687294	0.0241517				1.13542	0.517	0.618418	0	0	0	0	5.31756e-05	0.000156216	0.000128247	0.000711906	0.00432794	0.00768293	0.00700119	0.0209028	0.0887217	-13.8457	-8.05313	-25.711
30	2020-02-26	M2	7.1	163525	5.2727	0.243408	7414.15	15026.8	0.0120204	0.0400164	0.00621457	0.0247469				1.13542	0.517	0.618418	0	0	0	0	4.80818e-05	0.000160065	0.000119513	0.000717283	0.00201898	0.00409202	0.00633408	0.0214057	0.0829964	-15.7518	-11.5818	-26.107
30	2020-02-26	M3	7.11	164425	6.01854	0.243862	13677.1	27033.9	0.0118531	0.0408172	0.00612807	0.0252421				1.13542	0.517	0.618418	0	0	0	0	4.74125e-05	0.000163269	0.000117027	0.000726624	0.00372448	0.00736174	0.0062451	0.0218291	0.0890637	-13.3013	-7.09306	-27.407
30	2020-02-26	M4	7.12	160925	12.7521	0.35553	7411.95	17506.9	0.0116103	0.0881185	0.00600254	0.0544941				1.13542	0.517	0.618418	0	0	0	0	4.64414e-05	0.000352474	0.000115111	0.00147564	0.00201838	0.00476739	0.00611766	0.0470329	0.16012	-10.6511	-1.47658	-35.6108
30	2020-02-26	M5	7.21	151025	5.20579	0.165456	5408.87	25141.2	0.00659027	0.0926178	0.00340717	0.0572766				1.13542	0.517	0.618418	0	0	0	0	2.63611e-05	0.000370471	7.97061e-05	0.00149835	0.00147292	0.00684631	0.00348688	0.0493818	0.163438	-18.2372	-6.85637	-28.1156
30	2020-02-26	M6	7.36	154825	5.72445	0.189841	8887.05	26479.9	0.00845407	0.0909139	0.00437076	0.0562228				1.13542	0.517	0.618418	0	0	0	0	3.38163e-05	0.000363656	9.41888e-05	0.00149754	0.00242007	0.00721086	0.00446495	0.0485	0.164061	-16.6786	-5.36082	-27.9486
43	2020-03-10	M1	7.1	175125	3.63289	0.383922	27918	31929.2	0.0188695	0.0325427	0.00968008	0.0202551				1.13542	0.513	0.622418	0	0	0	0	7.54782e-05	0.000130171	0.000203725	0.000842076	0.00765167	0.00875104	0.0098838	0.0175365	0.0887797	-14.9942	-12.6999	-20.7894
43	2020-03-10	M2	7.59	173125	3.36803	0.402275	26208.4	32965.9	0.0179835	0.033329	0.00922551	0.0207446				1.13542	0.513	0.622418	0	0	0	0	7.19338e-05	0.000133316	0.000191447	0.000850599	0.00718311	0.00903517	0.00941696	0.0179484	0.0888974	-15.683	-10.2826	-20.2539
43	2020-03-10	M3	7.19	173825	3.7984	0.367406	27165	32863.3	0.0192194	0.0329672	0.00985956	0.0205194				1.13542	0.513	0.622418	0	0	0	0	7.68776e-05	0.000131869	0.000193905	0.000858492	0.00744527	0.00900705	0.0100535	0.0177707	0.0898712	-14.5612	-11.6047	-21.3937
43	2020-03-10	M4	7.55	172325	4.02903	0.442429	27259.4	32606.3	0.0187364	0.0804828	0.00961176	0.050094				1.13542	0.513	0.622418	0	0	0	0	7.49455e-05	0.000321931	0.000190057	0.00179757	0.00747114	0.0089366	0.00980182	0.0430852	0.165267	-16.4926	-8.8341	-21.9725
43	2020-03-10	M5	7.26	161425	3.38565	0.322791	11358.9	26662.2	0.0105806	0.0886158	0.00542787	0.0551561				1.13542	0.513	0.622418	0	0	0	0	4.23226e-05	0.000354463	0.000122029	0.00185281	0.00311321	0.00730746	0.0055499	0.0473127	0.163459	-20.0792	-11.9148	-21.9164
43	2020-03-10	M6	7.22	164025	3.39078	0.288986	18680.5	31232.5	0.0139626	0.0848011	0.00716282	0.0527818				1.13542	0.513	0.622418	0	0	0	0	5.58504e-05	0.000339204	0.000150039	0.00183674	0.00511988	0.00856009	0.00731286	0.0453397	0.164325	-18.8308	-12.036	-21.0571
60	2020-03-27	M1	7.36	188825	7.07831	0.622624			0.0193161	0.0275633	0.00983191	0.0172661				1.13542	0.509	0.626418	0	0	0	0	7.72645e-05	0.000110253	0.000280989	0.000952329			0.0101129	0.014982
60	2020-03-27	M2	7.31	186325	5.94126	0.610974			0.0198702	0.0272995	0.0101139	0.0171009				1.13542	0.509	0.626418	0	0	0	0	7.94809e-05	0.000109198	0.000270928	0.000959798			0.0103849	0.0148553
60	2020-03-27	M3	7.3	188925	5.44929	0.739052			0.0262958	0.024046	0.0133846	0.0150629				1.13542	0.509	0.626418	0	0	0	0	0.000105183	9.61841e-05	0.000299088	0.000954676			0.0136837	0.0131941
60	2020-03-27	M4	7.2	182425	5.45678	0.651271			0.0241096	0.0723137	0.0122718	0.0452986				1.13542	0.509	0.626418	0	0	0	0	9.64385e-05	0.000289255	0.000286495	0.00208683			0.0125583	0.0388945
60	2020-03-27	M5	7.09	165525	4.91607	0.486043			0.0150943	0.0818193	0.00768298	0.0512531				1.13542	0.509	0.626418	0	0	0	0	6.03771e-05	0.000327277	0.000182406	0.00218009			0.00786539	0.0438261
60	2020-03-27	M6	7.27	174525	5.15928	0.480329			0.0188661	0.0795307	0.00960283	0.0498195				1.13542	0.509	0.626418	0	0	0	0	7.54643e-05	0.000318123	0.000225504	0.00215486			0.00982833	0.042636
71	2020-04-07	M1	7.62	199925	7.81849	0.954563	52529.3	35834	0.0125836	0.0272669	0.00635471	0.0171895	101326	25.7303	17.1977	1.13542	0.505	0.630418	0.00432063	0.00633363	0.00633363	0.00432063	5.03343e-05	0.000109067	0.000331324	0.0010614	0.0145849	0.00994939	0.00668603	0.0148312	0.0823998	-9.35613	-0.0671407	-27.3625
71	2020-04-07	M2	7.45	199025	7.73846	0.911651	54300.6	38510	0.0127901	0.0252814	0.00645901	0.0159379	101326	27.7292	18.8946	1.13542	0.505	0.630418	0.0046217	0.00651678	0.00651678	0.0046217	5.11605e-05	0.000101126	0.000322088	0.00106092	0.0150767	0.0106924	0.0067811	0.013828	0.0808154	-9.01308	-0.853189	-27.3566
71	2020-04-07	M3	7.72	203325	7.30367	0.923419	54653.7	39150.4	0.0229518	0.0216808	0.0115906	0.0136679	101327	27.4537	19.0895	1.13542	0.505	0.630418	0.00480156	0.00670295	0.00670295	0.00480156	9.18071e-05	8.6723e-05	0.000390895	0.0010414	0.0151748	0.0108702	0.0119815	0.0119902	0.0859786	-7.51394	-1.26923	-26.7859
71	2020-04-07	M4	7.67	194625	7.21845	0.811383	48515.9	37824.5	0.0231914	0.0696056	0.0117116	0.0438806	101327	25.7534	19.526	1.13542	0.505	0.630418	0.00443295	0.00568595	0.00568595	0.00443295	9.27655e-05	0.000278422	0.00037926	0.00236525	0.0134705	0.010502	0.0120909	0.0375161	0.160702	-10.6745	-1.89161	-26.8832
71	2020-04-07	M5	7.24	171025	5.69413	0.735156	28077.7	34714	0.0158909	0.0805149	0.00802489	0.050758				1.13542	0.505	0.630418	0	0	0	0	6.35635e-05	0.000322059	0.000245969	0.00250215	0.00779433	0.00963656	0.00827086	0.0431622	0.163459	-14.081	-6.35908	-25.6256
71	2020-04-07	M6	7.73	183125	7.30944	0.766863	37682.5	35333.2	0.016552	0.0763985	0.00835874	0.048163	101327	22.2951	19.6093	1.13542	0.505	0.630418	0.00385857	0.00411513	0.00411513	0.00385857	6.62079e-05	0.000305594	0.000291711	0.00246046	0.0104624	0.00981015	0.00865045	0.0410417	0.160699	-11.8631	-0.887844	-27.4883
81	2020-04-17	M1	7.46	147425	7.11224	0.609147	54973.9		0.00411368	0.0269637	0.00206095	0.0171062				1.13542	0.501	0.634418	0	0	0.00633363	0.00432063	1.64547e-05	0.000107855	0.000347778	0.00116925	0.0153603		0.00240873	0.014678
81	2020-04-17	M2	7.58	141425	7.27282	1.22634	50701.6		0.00438527	0.0265755	0.00219702	0.01686				1.13542	0.501	0.634418	0	0	0.00651678	0.0046217	1.75411e-05	0.000106302	0.000339629	0.00116723	0.0141669		0.00253665	0.0144816
81	2020-04-17	M3	7.5	144125	7.42297	0.583497	54239.4		0.0124531	0.0214889	0.00623902	0.013633				1.13542	0.501	0.634418	0	0	0.00670295	0.00480156	4.98126e-05	8.59556e-05	0.000440707	0.00112736	0.0151553		0.00667973	0.0118933
81	2020-04-17	M4	7.43	140125	6.73591	0.60641	50464.7		0.0166469	0.0671088	0.0083401	0.042575				1.13542	0.501	0.634418	0	0	0.00568595	0.00443295	6.65876e-05	0.000268435	0.000445848	0.00263369	0.0141003		0.00878595	0.0362552
81	2020-04-17	M5	7.31	178725	6.38304	0.557855	35559.6		0.0121507	0.0803719	0.00608752	0.0509894				1.13542	0.501	0.634418	0	0	0	0	4.8603e-05	0.000321487	0.000294572	0.00282364	0.00993393		0.00638209	0.0430899
81	2020-04-17	M6	7.47	135425	7.25054	0.524751	38565.7		0.0101648	0.0758657	0.00509258	0.0481306				1.13542	0.501	0.634418	0	0	0.00411513	0.00385857	4.06593e-05	0.000303463	0.000332371	0.00276392	0.0107755		0.00542495	0.0407726
94	2020-04-30	M1	7.68	153325	3.23535	0.762058	55762.1	24767.3	0.000359834	0.0258237	0.000178837	0.0164863				1.13542	0.497	0.638418	0	0	0.00633363	0.00432063	1.43933e-06	0.000103295	0.000349218	0.00127255	0.0156787	0.00696453	0.000528055	0.0141069	0.0660202	-26.1597	-1.55114	-17.1551
94	2020-04-30	M2	7.9	147425	3.58226	0.859689	53931.6	24839.9	0.000359834	0.0259747	0.000178837	0.0165827				1.13542	0.497	0.638418	0	0	0.00651678	0.0046217	0	0.000103899	0.000339629	0.00127112	0.0151642	0.00698508	0.000339629	0.0141806	0.0653702	-25.3792	0.820773	-18.2993
94	2020-04-30	M3	7.76	165025	4.78832	2.12411	70741.5	27884.4	0.00078844	0.0212904	0.000391855	0.0135922				1.13542	0.497	0.638418	0	0	0.00670295	0.00480156	3.15376e-06	8.51615e-05	0.000443861	0.00121252	0.0198899	0.00784103	0.000835716	0.0117938	0.0647839	-20.3008	1.5562	-20.8909
94	2020-04-30	M4	7.86	162925	5.544	0.844331	65846.9	27103.4	0.00381924	0.0690747	0.00189816	0.0440986				1.13542	0.497	0.638418	0	0	0.00568595	0.00443295	1.5277e-05	0.000276299	0.000461125	0.00290998	0.0185135	0.00762131	0.00235929	0.0372401	0.142574	-18.2069	-0.553517	-22.514
94	2020-04-30	M5	7.67	188925	5.31445	0.584504	41718.7	27820.2	0.00490232	0.0801444	0.00243645	0.0511656				1.13542	0.497	0.638418	0	0	0	0	1.96093e-05	0.000320578	0.000314181	0.00314422	0.011728	0.00782085	0.00275063	0.042976	0.153978	-18.2063	-2.62693	-23.322
94	2020-04-30	M6	7.74	150325	4.22327	0.653828	47703.6	23731.3	0.00143844	0.0762702	0.000714904	0.0486923				1.13542	0.497	0.638418	0	0	0.00411513	0.00385857	5.75376e-06	0.000305081	0.000338124	0.003069	0.0134123	0.00667309	0.00105303	0.0409753	0.145117	-23.428	-2.23983	-20.1959
108	2020-05-14	M1	7.68	165625	4.09106	0.257867	67780.9	26185.4								1.13542	0.497	0.638418	0	0	0.00633363	0.00432063	0	0	0.000349218	0.00127255	0.0190575	0.00736319						-19.2158
108	2020-05-14	M2	7.8	148225	2.39251	0.587136	59652.3	25919.5								1.13542	0.497	0.638418	0	0	0.00651678	0.0046217	0	0	0.000339629	0.00127112	0.0167724	0.00728856						-13.9857
108	2020-05-14	M3	7.57	165325	1.93646	0.379374	71860	26389.9								1.13542	0.497	0.638418	0	0	0.00670295	0.00480156	0	0	0.000443861	0.00121252	0.0202043	0.00742088						-11.3707
108	2020-05-14	M4	7.63	169425	2.13874	0.816288	72190.6	28154.4								1.13542	0.497	0.638418	0	0	0.00568595	0.00443295	0	0	0.000461125	0.00290998	0.0202968	0.00791676						-12.5505
108	2020-05-14	M5	7.53	196725	2.92509	0.714039	52116.4	31248.1								1.13542	0.497	0.638418	0	0	0	0	0	0	0.000314181	0.00314422	0.014651	0.0087845						-16.889
108	2020-05-14	M6	7.56	152425	1.82283	1.82701	55883.9	27101.5								1.13542	0.497	0.638418	0	0	0.00411513	0.00385857	0	0	0.000338124	0.003069	0.015712	0.00762051						-11.4639
122	2020-05-28	M1	7.62	200025	3.99201	2.27569	102769	32359.1					121325	52.7546		1.13542	0.489	0.646418	0.00319168	0.0101365	0.0164701	0.0075123	0	0	0.000349218	0.00127255	0.02926	0.00921414						-18.4357
122	2020-05-28	M2	7.31	164125	4.86329	0.87714	63540.9	25927.9								1.13542	0.489	0.646418	0	0	0.00651678	0.0046217	0	0	0.000339629	0.00127112	0.0180894	0.00738227						-21.1404
122	2020-05-28	M3	7.49	177925	2.87563	0.906774	85443.4	29945.6								1.13542	0.489	0.646418	0	0	0.00670295	0.00480156	0	0	0.000443861	0.00121252	0.0243239	0.00852594						-15.3286
122	2020-05-28	M4	7.49	168125	2.36592	0.999253	72712.5	28202.6								1.13542	0.489	0.646418	0	0	0.00568595	0.00443295	0	0	0.000461125	0.00290998	0.0206997	0.00802966						-13.5776
122	2020-05-28	M5	7.36	192625	2.15169	0.945271	58351.1	34033.8								1.13542	0.489	0.646418	0	0	0	0	0	0	0.000314181	0.00314422	0.0166093	0.00968751						-13.6506
122	2020-05-28	M6	7.47	150125	3.2039	0.636116	56411.9	27740.8								1.13542	0.489	0.646418	0	0	0.00411513	0.00385857	0	0	0.000338124	0.003069	0.0160591	0.00789797						-17.3169
134	2020-06-09	M1	7.63	165125	5.14181	0.606672	94078.9	23621.2	0.000832612	0.000726199	0.000403817	0.000472333				1.13542	0.485	0.650418	0	0	0.0164701	0.0075123	3.33045e-06	0	0.000352548	0.00127255	0.026952	0.00676855	0.000756365	0.00127255	0.0390509	-11.3261	0.522712	-20.4626
134	2020-06-09	M2	7.43	187525	7.2798	0.745063	85947.3	25176.2	0.00782655	0.00229482	0.00379588	0.00149259				1.13542	0.485	0.650418	0	0	0.00651678	0.0046217	3.13062e-05	9.17927e-06	0.000370935	0.0012803	0.0246187	0.00721263	0.00416681	0.00239329	0.0473448	-5.66106	-2.52756	-24.4463
134	2020-06-09	M3	7.59	202725	6.51608	0.846996	105484	28690.2	0.00716046	0.000944924	0.00347282	0.000614596	130025	51.3114		1.13542	0.485	0.650418	0.0025952	0.00954169	0.0162446	0.00739676	2.86418e-05	3.7797e-06	0.000472503	0.0012163	0.0302184	0.00822028	0.00394533	0.00167458	0.0513531	-4.12288	-1.81755	-23.1119
134	2020-06-09	M4	7.61	166625	4.57211	0.646114	71862.9	24105.9	0.00107832	0.0682738	0.000522988	0.0444065				1.13542	0.485	0.650418	0	0	0.00568595	0.00443295	4.3133e-06	0.000273095	0.000465438	0.00318308	0.0205844	0.006906	0.000988426	0.0362959	0.138355	-23.2311	-1.36932	-19.9983
134	2020-06-09	M5	7.63	193925	7.34453	0.872344	53492.9	26586.9	0.00099259	0.0790117	0.000481406	0.0513907	127725	30.3679		1.13542	0.485	0.650418	0.0022893	0.00460608	0.00460608	0.0022893	3.97036e-06	0.000316047	0.000318152	0.00346026	0.0153227	0.00761563	0.000799558	0.0417809	0.14988	-19.9021	4.35707	-25.901
134	2020-06-09	M6	7.62	149825	5.30999	0.437167	56195.3	23646	0.00112808	0.0747087	0.00054712	0.0485919				1.13542	0.485	0.650418	0	0	0.00411513	0.00385857	4.51233e-06	0.000298835	0.000342637	0.00336784	0.0160965	0.00677405	0.000889757	0.0396015	0.143455	-22.2393	0.0175904	-22.126
147	2020-06-22	M1	7.67	167125	4.47037	1.00024	95511.4	23666.1	0.000359834	0.000726199	0.00017308	0.000475238				1.13542	0.481	0.654418	0	0	0.0164701	0.0075123	0	0	0.000352548	0.00127255	0.0275305	0.00682309	0.000352548	0.00127255	0.0388763	-14.567	1.4899	-18.9851
147	2020-06-22	M2	7.58	213225	9.31512	1.61117	118159	35829.6	0.00711313	0.000726199	0.00342141	0.000475238	124425	53.0645	13.782	1.13542	0.481	0.654418	0.00378696	0.0124886	0.0190054	0.00840865	2.84525e-05	0	0.000399388	0.0012803	0.0340578	0.0103286	0.0038208	0.0012803	0.0558689	-0.123575	2.97221	-27.0784
147	2020-06-22	M3	7.67	159625	7.97998	1.26498	92348.7	26293.4	0.00434706	0.000726199	0.00209094	0.000475238				1.13542	0.481	0.654418	0	0	0.0162446	0.00739676	1.73883e-05	0	0.000489891	0.0012163	0.026619	0.00758013	0.00258083	0.0012163	0.0430097	-3.38809	1.58479	-25.3202
147	2020-06-22	M4	7.78	167125	8.05203	1.24429	79593.5	30206.2	0.00287333	0.0658248	0.00138207	0.0430769				1.13542	0.481	0.654418	0	0	0.00568595	0.00443295	1.14933e-05	0.000263299	0.000476932	0.00344638	0.0229387	0.00870638	0.001859	0.0351081	0.140687	-15.6499	4.11368	-26.154
147	2020-06-22	M5	7.75	134325	5.28355	1.0541	40791.6	21985.5	0.0020286	0.0779674	0.000975758	0.0510233				1.13542	0.481	0.654418	0	0	0.00460608	0.0022893	8.11441e-06	0.00031187	0.000326266	0.00377213	0.0117568	0.0063365	0.00130202	0.0412745	0.144521	-21.0626	-1.15073	-22.7128
147	2020-06-22	M6	7.8	150225	7.932	1.09628	54284.9	24813.9	0.00260848	0.0739074	0.00125468	0.0483664				1.13542	0.481	0.654418	0	0	0.00411513	0.00385857	1.04339e-05	0.00029563	0.000353071	0.00366347	0.0156449	0.00715225	0.00160775	0.0392129	0.143652	-16.8212	3.31276	-26.4788
162	2020-07-07	M1	7.66	167525	2.7422	0.798435	104215		0.000359834	0.000726199	0.000171641	0.000478143				1.13542	0.477	0.658418	0	0	0.0164701	0.0075123	0	0	0.000352548	0.00127255	0.0302223		0.000352548	0.00127255
162	2020-07-07	M2	7.66	147025	1.98428	0.843143	88168.5		0.000359834	0.000726199	0.000171641	0.000478143				1.13542	0.477	0.658418	0	0	0.0190054	0.00840865	0	0	0.000399388	0.0012803	0.0255709		0.000399388	0.0012803
162	2020-07-07	M3	7.59	168425	1.99244	0.929839	102339		0.000359834	0.000726199	0.000171641	0.000478143				1.13542	0.477	0.658418	0	0	0.0162446	0.00739676	0	0	0.000489891	0.0012163	0.0296781		0.000489891	0.0012163
162	2020-07-07	M4	7.51	175225	5.36845	1.04791	85924.5		0.00739752	0.0612537	0.00352862	0.0403306				1.13542	0.477	0.658418	0	0	0.00568595	0.00443295	2.95901e-05	0.000245015	0.000506522	0.00369139	0.0249145		0.00403514	0.0329094
162	2020-07-07	M5	7.52	138525	4.48236	0.462013	45312.7		0.00433102	0.0760031	0.00206589	0.0500418				1.13542	0.477	0.658418	0	0	0.00460608	0.0022893	1.73241e-05	0.000304012	0.00034359	0.00407614	0.0131395		0.00240949	0.0403296
162	2020-07-07	M6	7.51	154725	5.06331	0.591012	62872.7		0.00523619	0.07126	0.00249766	0.0469189				1.13542	0.477	0.658418	0	0	0.00411513	0.00385857	2.09448e-05	0.00028504	0.000374015	0.00394851	0.0182304		0.00287168	0.0379395
176	2020-07-21	M1	7.66	163525	1.89528	2.05559	59033.5	17092.4	0.000359834	0.000726199	0.000170201	0.000481048				1.13542	0.473	0.662418	0	0	0.0164701	0.0075123	0	0	0.000352548	0.00127255	0.0172267	0.00498897	0.000352548	0.00127255	0.0267384	-22.0442	-9.09843	-10.536
176	2020-07-21	M2	7.66	158725	1.51691	0.828961	57051.8	15946.3	0.000359834	0.000726199	0.000170201	0.000481048				1.13542	0.473	0.662418	0	0	0.0190054	0.00840865	0	0	0.000399388	0.0012803	0.0166498	0.00465508	0.000399388	0.0012803	0.0259446	-23.9459	-11.7533	-8.14807
176	2020-07-21	M3	7.59	144025	1.28485	0.431212	53272.3	15310.2	0.000359834	0.000726199	0.000170201	0.000481048				1.13542	0.473	0.662418	0	0	0.0162446	0.00739676	0	0	0.000489891	0.0012163	0.0155461	0.00446908	0.000489891	0.0012163	0.0246439	-25.3352	-14.0914	-6.50731
176	2020-07-21	M4	7.51	178525	2.39684	0.405594	47561.3	16184.5	0.014302	0.0543524	0.00676486	0.0360041				1.13542	0.473	0.662418	0	0	0.00568595	0.00443295	5.72081e-05	0.00021741	0.00056373	0.0039088	0.0138756	0.00472281	0.00732859	0.0296175	0.122108	-22.0007	-17.3446	-13.374
176	2020-07-21	M5	7.52	136925	3.43039	0.224563	31804.7	15410.3	0.00733468	0.0727675	0.0034693	0.0482025				1.13542	0.473	0.662418	0	0	0.00460608	0.0022893	2.93387e-05	0.00029107	0.000372929	0.00436721	0.00927913	0.00449604	0.00384223	0.0387862	0.137818	-21.8279	-12.1181	-17.9832
176	2020-07-21	M6	7.51	155025	3.25561	0.458302	39151.7	17560.4	0.00953378	0.0666666	0.00450948	0.0441612				1.13542	0.473	0.662418	0	0	0.00411513	0.00385857	3.81351e-05	0.000266666	0.000412151	0.00421517	0.011422	0.00512388	0.00492163	0.0357485	0.133634	-20.9937	-12.7195	-17.2447
196	2020-08-10	M1	7.58	158625	3.5031	1.36138	91329.9	26692.5	0.000359834	0.000726199	0.000168762	0.000483952				1.13542	0.469	0.666418	0	0	0.0164701	0.0075123	0	0	0.000352548	0.00127255	0.0268081	0.00783626	0.000352548	0.00127255	0.0391671	-16.1428	-0.938701	-16.896
196	2020-08-10	M2	7.69	138525	3.02501	1.75954	75981.8	24062.3	0.000359834	0.000726199	0.000168762	0.000483952				1.13542	0.469	0.666418	0	0	0.0190054	0.00840865	0	0	0.000399388	0.0012803	0.0223053	0.00706481	0.000399388	0.0012803	0.0340098	-17.5454	-2.33405	-15.5895
196	2020-08-10	M3	7.73	153925	3.09483	1.24182	85466.1	24363	0.000359834	0.000726199	0.000168762	0.000483952				1.13542	0.469	0.666418	0	0	0.0162446	0.00739676	0	0	0.000489891	0.0012163	0.0250873	0.00715259	0.000489891	0.0012163	0.0368685	-17.3369	-1.79713	-15.5536
196	2020-08-10	M4	7.42	194425	2.659	1.16983	95096.9	30215.4	0.0277563	0.0385753	0.0130177	0.0257073				1.13542	0.469	0.666418	0	0	0.00568595	0.00443295	0.000111025	0.000154301	0.000674755	0.0040631	0.0279088	0.00886869	0.0136924	0.0221549	0.130627	-16.994	-15.2985	-14.2678
196	2020-08-10	M5	7.59	144025	4.49241	0.768026	50445.1	26467.2	0.013393	0.0662294	0.00628133	0.0441365				1.13542	0.469	0.666418	0	0	0.00460608	0.0022893	5.35721e-05	0.000264918	0.000426501	0.00463213	0.0148052	0.00776784	0.00670783	0.0356937	0.14307	-16.5515	-7.68381	-20.9704
196	2020-08-10	M6	7.6	166125	1.61596	0.993767	70581.2	27708	0.0191123	0.0569464	0.00896365	0.0379501				1.13542	0.469	0.666418	0	0	0.00411513	0.00385857	7.6449e-05	0.000227786	0.0004886	0.00444296	0.0207139	0.00813263	0.00945225	0.0311508	0.141203	-23.0365	-18.8511	-9.67642
224	2020-09-07	M4	7.54	246025	2.659	1.88714	144694	36814	0.0504441	0.0122712	0.0234565	0.00822683	123325	58.5895		1.13542	0.465	0.670418	0.00477355	0.018762	0.0244479	0.0092065	0.000201776	4.90848e-05	0.000876531	0.00411219	0.0427262	0.010872	0.024333	0.00981829	0.131719	-11.9908	-15.1077	-13.6949
224	2020-09-07	M5	7.54	171825	4.49241	1.12739	76411.3	27030.2	0.018719	0.05414	0.00870432	0.0362964				1.13542	0.465	0.670418	0	0	0.00460608	0.0022893	7.48759e-05	0.00021656	0.000501377	0.00484869	0.0225596	0.00798065	0.0092057	0.0300238	0.139023	-15.1141	-8.73546	-19.9539
224	2020-09-07	M6	7.44	194425	1.61596	1.46499	97039.2	32428.1	0.040348	0.0365037	0.0187618	0.0244728	122725	50.1887		1.13542	0.465	0.670418	0.00310923	0.00930418	0.0134193	0.0069678	0.000161392	0.000146015	0.000649992	0.00458897	0.0286531	0.00957625	0.0194118	0.0215632	0.141743	-19.5574	-20.9166	-9.26115
235	2020-09-18	M4	7.73934	165825			105883	30226.5	0.0425121	0.00646045	0.0195981	0.00435705				1.13542	0.461	0.674418	0	0	0.0244479	0.0092065	0.000170048	2.58418e-05	0.00104658	0.00413803	0.0314551	0.00898054	0.0206446	0.0071163	0.103074
235	2020-09-18	M5	7.75374	196825			81553.4	27458.6	0.0141285	0.0494534	0.00651325	0.0333523				1.13542	0.461	0.674418	0	0	0.00460608	0.0022893	5.65141e-05	0.000197813	0.000557891	0.00504651	0.0242212	0.00815548	0.00707114	0.0278445	0.130053
235	2020-09-18	M6	7.7012	145025			73981.4	28050.2	0.052561	0.0255452	0.0242306	0.0172281				1.13542	0.461	0.674418	0	0	0.0134193	0.0069678	0.000210244	0.000102181	0.000860236	0.00469115	0.0219764	0.00833324	0.0250909	0.0164675	0.129894
247	2020-09-30	M4	7.93	204925	10.9795	1.66592	143007	27758.1	0.000359834	0.000726199	0.000164444	0.000492667	123325	69.8852		1.13542	0.457	0.678418	0.00290805	0.0149819	0.0394299	0.0121145	0	0	0.00104658	0.00413803	0.0427385	0.00829766	0.00104658	0.00413803	0.0655434	-7.20468	13.1242	-27.6237
247	2020-09-30	M5	7.58	156325	6.56112	1.25479	92106.8	23622.3	0.000359834	0.000726199	0.000164444	0.000492667	120025	49.7595		1.13542	0.457	0.678418	0.00144317	0.00562712	0.0102332	0.00373247	0	0	0.000557891	0.00504651	0.0275201	0.00705847	0.000557891	0.00504651	0.0508338	-11.6036	4.90352	-23.0315
247	2020-09-30	M6	7.88	163925	6.60722	0.98518	63050.6	20655.5	0.000359834	0.000726199	0.000164444	0.000492667				1.13542	0.457	0.678418	0	0	0.0134193	0.0069678	0	0	0.000860236	0.00469115	0.0188414	0.00617361	0.000860236	0.00469115	0.0408089	-11.8955	6.06483	-23.735
263	2020-10-16	M4	7.99468	170025	5.23068	1.61935	118480	23977.4	0.000359834	0.000726199	0.000163005	0.000495571				1.13542	0.453	0.682418	0	0	0.0394299	0.0121145	0	0	0.00104658	0.00413803	0.0356201	0.00721047	0.00104658	0.00413803	0.0573378	-13.3182	5.10515	-20.0833
263	2020-10-16	M5	7.98689	186425	4.09627	1.42086	122236	28648.2	0.00215032	0.035083	0.000974096	0.0239413				1.13542	0.453	0.682418	0	0	0.0102332	0.00373247	8.60129e-06	0.000140332	0.000566492	0.00518684	0.036736	0.00861033	0.00154059	0.0210794	0.111666	-20.1394	-1.15454	-17.9402
263	2020-10-16	M6	7.83952	199825	7.29371	0.258296	129303	34163.3	0.000359834	0.000726199	0.000163005	0.000495571	122325	64.1266		1.13542	0.453	0.682418	0.00350655	0.0132718	0.0266911	0.0104744	0	0	0.000860236	0.00469115	0.0388669	0.0102706	0.000860236	0.00469115	0.0649314	-9.8334	9.43895	-24.2
270	2020-10-23	M4	8.04	175725	1.84083	1.23606	156654	28007.6	0.0465694	0.000726199	0.0209097	0.000498476				1.13542	0.449	0.686418	0	0	0.0394299	0.0121145	0.000186278	2.9048e-06	0.00123286	0.00414094	0.0473673	0.00847084	0.0221425	0.004467	0.113524	-8.45644	-17.1359	-8.99216
270	2020-10-23	M5	8.28	203525	2.3076	1.44415	158410	31950.4	0.00219679	0.0278525	0.000986361	0.0191185				1.13542	0.449	0.686418	0	0	0.0102332	0.00373247	8.78718e-06	0.00011141	0.00057528	0.00529825	0.0478853	0.00965889	0.00156164	0.017804	0.11408	-23.6472	-4.82585	-11.634
270	2020-10-23	M6	7.87	151825	7.07118	0.746309	114871	28321.4	0.0538669	0.00239624	0.0241862	0.00164482				1.13542	0.449	0.686418	0	0	0.0266911	0.0104744	0.000215468	9.58497e-06	0.0010757	0.00470074	0.0347323	0.00856497	0.0252619	0.00577665	0.111151	-0.71988	-4.58199	-23.702
277	2020-10-30	M4	7.64													1.13542	0.449	0.686418	0	0	0.0394299	0.0121145	0	0	0.00123286	0.00414094
277	2020-10-30	M5	7.52													1.13542	0.449	0.686418	0	0	0.0102332	0.00373247	0	0	0.00057528	0.00529825
277	2020-10-30	M6	7.75													1.13542	0.449	0.686418	0	0	0.0266911	0.0104744	0	0	0.0010757	0.00470074
284	2020-11-06	M4	8.02	174325	5.69738	1.30902	133233	26651.6	0.000359834	0.000726199	0.000160126	0.000501381				1.13542	0.445	0.690418	0	0	0.0394299	0.0121145	0	0	0.00123286	0.00414094	0.0405228	0.00810793	0.00123286	0.00414094	0.0635193	-12.3844	6.6823	-20.9348
284	2020-11-06	M5	7.54	235425	4.9229	1.76618	163290	32444.6	0.000359834	0.000726199	0.000160126	0.000501381	120325	70.1898		1.13542	0.445	0.690418	0.00424713	0.0213754	0.0316086	0.00797959	0	0	0.00057528	0.00529825	0.0496573	0.00986729	0.00057528	0.00529825	0.0765699	-13.0075	3.33968	-19.4104
284	2020-11-06	M6	7.53	188425	7.36913	1.14151	135520	27807.8	0.000359834	0.000726199	0.000160126	0.000501381				1.13542	0.445	0.690418	0	0	0.0266911	0.0104744	0	0	0.0010757	0.00470074	0.0412124	0.00845873	0.0010757	0.00470074	0.0659247	-10.2846	6.64581	-23.6542
298	2020-11-20	M4	7.27	165925	25.8117	18.3295	126401	22948.4	0.000359834	0.000726199	0.000158687	0.000504286				1.13542	0.441	0.694418	0	0	0.0394299	0.0121145	0	0	0.00123286	0.00414094	0.0386684	0.00702252	0.00123286	0.00414094	0.0605794	-1.08285	17.0409	-36.2679
298	2020-11-20	M5	7.32	160625	2.63416	0.68	115809	23334.5	0.000359834	0.000726199	0.000158687	0.000504286				1.13542	0.441	0.694418	0	0	0.0316086	0.00797959	0	0	0.00057528	0.00529825	0.0354259	0.00713874	0.00057528	0.00529825	0.05961	-18.6949	-6.11628	-12.9966
298	2020-11-20	M6	7.33	141425	2.56882	0.806502	106799	17593.7	0.000359834	0.000726199	0.000158687	0.000504286				1.13542	0.441	0.694418	0	0	0.0266911	0.0104744	0	0	0.0010757	0.00470074	0.0326689	0.00538441	0.0010757	0.00470074	0.0543069	-19.6173	-7.77231	-12.2182

## Sheet: SE4 - Critical acetate conc
	Acetate Step Size (mM)	500		Thermodynamic equlibrium acetate concentration	4.34225
	Propionate (mM)	58								Reaction:	Propionate + 2 H20	->	Acetate + 3H2 + CO2
	H2(Pa)	5.3
	pCO2(Pa)	26700
	Acetate(M)	Propionate(M)	H2(Bar)	CO2 (Bar)		dG Propionate Oxidation
1	0.5	0.058	5.3e-05	0.267		-5.57372
2	1	0.058	5.3e-05	0.267		-3.78638
3	1.5	0.058	5.3e-05	0.267		-2.74085
4	2	0.058	5.3e-05	0.267		-1.99904
5	2.5	0.058	5.3e-05	0.267		-1.42364
6	3	0.058	5.3e-05	0.267		-0.953508
7	3.5	0.058	5.3e-05	0.267		-0.556017
8	4	0.058	5.3e-05	0.267		-0.211695
9	4.5	0.058	5.3e-05	0.267		0.0920187
10	5	0.058	5.3e-05	0.267		0.3637
11	5.5	0.058	5.3e-05	0.267		0.609466
12	6	0.058	5.3e-05	0.267		0.833832
13	6.5	0.058	5.3e-05	0.267		1.04023
14	7	0.058	5.3e-05	0.267		1.23132
15	7.5	0.058	5.3e-05	0.267		1.40923
16	8	0.058	5.3e-05	0.267		1.57565
17	8.5	0.058	5.3e-05	0.267		1.73197
18	9	0.058	5.3e-05	0.267		1.87936
19	9.5	0.058	5.3e-05	0.267		2.01878
20	10	0.058	5.3e-05	0.267		2.15104
21	10.5	0.058	5.3e-05	0.267		2.27685
22	11	0.058	5.3e-05	0.267		2.39681
23	11.5	0.058	5.3e-05	0.267		2.51143
24	12	0.058	5.3e-05	0.267		2.62117
25	12.5	0.058	5.3e-05	0.267		2.72644
26	13	0.058	5.3e-05	0.267		2.82757
27	13.5	0.058	5.3e-05	0.267		2.92489
28	14	0.058	5.3e-05	0.267		3.01866
29	14.5	0.058	5.3e-05	0.267		3.10915
30	15	0.058	5.3e-05	0.267		3.19657
31	15.5	0.058	5.3e-05	0.267		3.28112
32	16	0.058	5.3e-05	0.267		3.36299
33	16.5	0.058	5.3e-05	0.267		3.44233
34	17	0.058	5.3e-05	0.267		3.51931
35	17.5	0.058	5.3e-05	0.267		3.59406
36	18	0.058	5.3e-05	0.267		3.6667
37	18.5	0.058	5.3e-05	0.267		3.73735
38	19	0.058	5.3e-05	0.267		3.80612
39	19.5	0.058	5.3e-05	0.267		3.8731
40	20	0.058	5.3e-05	0.267		3.93838
41	20.5	0.058	5.3e-05	0.267		4.00205
42	21	0.058	5.3e-05	0.267		4.06419
43	21.5	0.058	5.3e-05	0.267		4.12487
44	22	0.058	5.3e-05	0.267		4.18415
45	22.5	0.058	5.3e-05	0.267		4.24209
46	23	0.058	5.3e-05	0.267		4.29877
47	23.5	0.058	5.3e-05	0.267		4.35422
48	24	0.058	5.3e-05	0.267		4.40851
49	24.5	0.058	5.3e-05	0.267		4.46168
50	25	0.058	5.3e-05	0.267		4.51378
51	25.5	0.058	5.3e-05	0.267		4.56484
52	26	0.058	5.3e-05	0.267		4.61491
53	26.5	0.058	5.3e-05	0.267		4.66403
54	27	0.058	5.3e-05	0.267		4.71223
55	27.5	0.058	5.3e-05	0.267		4.75954
56	28	0.058	5.3e-05	0.267		4.806
57	28.5	0.058	5.3e-05	0.267		4.85164
58	29	0.058	5.3e-05	0.267		4.89649
59	29.5	0.058	5.3e-05	0.267		4.94057
60	30	0.058	5.3e-05	0.267		4.98391
61	30.5	0.058	5.3e-05	0.267		5.02653
62	31	0.058	5.3e-05	0.267		5.06846
63	31.5	0.058	5.3e-05	0.267		5.10972
64	32	0.058	5.3e-05	0.267		5.15033
65	32.5	0.058	5.3e-05	0.267		5.1903
66	33	0.058	5.3e-05	0.267		5.22967
67	33.5	0.058	5.3e-05	0.267		5.26845
68	34	0.058	5.3e-05	0.267		5.30665
69	34.5	0.058	5.3e-05	0.267		5.3443
70	35	0.058	5.3e-05	0.267		5.3814
71	35.5	0.058	5.3e-05	0.267		5.41798
72	36	0.058	5.3e-05	0.267		5.45404
73	36.5	0.058	5.3e-05	0.267		5.48961
74	37	0.058	5.3e-05	0.267		5.52469
75	37.5	0.058	5.3e-05	0.267		5.5593
76	38	0.058	5.3e-05	0.267		5.59346
77	38.5	0.058	5.3e-05	0.267		5.62716
78	39	0.058	5.3e-05	0.267		5.66044
79	39.5	0.058	5.3e-05	0.267		5.69329
80	40	0.058	5.3e-05	0.267		5.72572
81	40.5	0.058	5.3e-05	0.267		5.75775
82	41	0.058	5.3e-05	0.267		5.78939
83	41.5	0.058	5.3e-05	0.267		5.82065
84	42	0.058	5.3e-05	0.267		5.85153
85	42.5	0.058	5.3e-05	0.267		5.88205
86	43	0.058	5.3e-05	0.267		5.91221
87	43.5	0.058	5.3e-05	0.267		5.94202
88	44	0.058	5.3e-05	0.267		5.97149
89	44.5	0.058	5.3e-05	0.267		6.00062
90	45	0.058	5.3e-05	0.267		6.02943
91	45.5	0.058	5.3e-05	0.267		6.05793
92	46	0.058	5.3e-05	0.267		6.08611
93	46.5	0.058	5.3e-05	0.267		6.11399
94	47	0.058	5.3e-05	0.267		6.14157
95	47.5	0.058	5.3e-05	0.267		6.16885
96	48	0.058	5.3e-05	0.267		6.19585
97	48.5	0.058	5.3e-05	0.267		6.22257
98	49	0.058	5.3e-05	0.267		6.24902
99	49.5	0.058	5.3e-05	0.267		6.2752
100	50	0.058	5.3e-05	0.267		6.30112

## Sheet: SE5 - MAG information
MAG ID	Culture	superkingdom	phylum	class	order	family	genus	species	Completeness	Contamination	Strain heterogenity
MAG1	AM	d__Bacteria	p__Firmicutes_A	c__Clostridia	o__Tissierellales	f__Tepidimicrobiaceae	g__Clostridium_V	s__Clostridium_V ultunense	88.16	1.40	50.00
MAG2	AM	d__Bacteria	p__Firmicutes_B	c__Desulfotomaculia	o__Desulfotomaculales	f__Pelotomaculaceae	g__UBA4789	s__UBA4789 sp013201395	72.26	1.64	12.50
MAG3	AM	d__Bacteria	p__Firmicutes_B	c__Syntrophomonadia	o__Thermacetogeniales	f__Thermacetogeniaceae	g__Syntrophaceticus	s__Syntrophaceticus schinkii	95.54	0.00	0.00
MAG4	AM	d__Bacteria	p__Firmicutes_A	c__Clostridia	o__Tissierellales	f__Tissierellaceae	g__JACRTK01	s__JACRTK01 sp014385225	84.26	3.73	0.00
MAG5	AM	d__Bacteria	p__Firmicutes_A	c__Ch29	o__Ch29	f__Ch29	g__JAAYEV01	s__JAAYEV01 sp012523075	70.56	1.56	0.00
MAG6	AM	NA1							93.77	1.75	0.00
MAG7	AM	d__Bacteria	p__Synergistota	c__Synergistia	o__Synergistales	f__Acetomicrobiaceae	g__Acetomicrobium	s__Acetomicrobium sp012518015	100.0	0.85	0.00
MAG8	AM	d__Bacteria	p__Firmicutes	c__Bacilli	o__Acholeplasmatales	f__UBA5453	g__UBA5453	s__UBA5453 sp002427375	75.30	0.12	0.00
MAG9	AM	NA2							92.16	1.61	0.00
MAG10	AM	d__Bacteria	p__Firmicutes_G	c__SHA-98	o__DTUO25	f__DTU025	g__UBA10085	s__UBA10085 sp003456765	80.00	8.69	0.00
MAG11	PM	d__Bacteria	p__Firmicutes	c__Bacilli	o__Acholeplasmatales	f__UBA5453	g__UBA5453	s__UBA5453 sp002427375	76.60	1.33	0.00
MAG12	PM	NA3							82.56	0.00	0.00
MAG13	PM	d__Bacteria	p__Firmicutes_G	c__SHA-98	o__DTUO25	f__DTU025	g__UBA10085	s__UBA10085 sp003456765	78.07	4.06	16.67
MAG14	PM	NA4							84.19	2.69	20.00
MAG15	PM	d__Bacteria	p__Firmicutes_B	c__Desulfotomaculia	o__Desulfotomaculales	f__Pelotomaculaceae	g__UBA4789	s__UBA4789 sp013201395	82.13	1.50	0.00
MAG16	PM	d__Bacteria	p__Synergistota	c__Synergistia	o__Synergistales	f__Acetomicrobiaceae	g__Acetomicrobium	s__Acetomicrobium sp012518015	100.0	0.00	0.00
MAG17	PM	d__Archaea	p__Halobacteriota	c__Methanomicrobia	o__Methanomicrobiales	f__Methanoculleaceae	g__Methanoculleus		90.72	2.61	100.00
MAG18	PM	d__Bacteria	p__Firmicutes_B	c__Syntrophomonadia	o__Thermacetogeniales	f__Thermacetogeniaceae	g__Syntrophaceticus	s__Syntrophaceticus schinkii	97.41	5.17	100.00
MAG19	PM	d__Bacteria	p__Firmicutes_A						89.38	4.25	12.50

## Sheet: SE6 - Gene expression data
Locus	Species	Bakta (Prokka) annotation	KEGG annotation	KO	AM90 (Deseq2 norm)	PM90 (Deseq2 norm)	PM122 (Deseq2 norm)	AA seq	Strand direction	HydDB_result	FeFe MOTIF regex score	NiFe MOTIF regex score	SignalP 6.0 - Classification	SignalP 6.0 - Other	TMHHM 2.0 - Protein_location	TMHHM 2.0 - Signal	Comment	Hydrogenase Conclusion
BGEMGI_00005	s__UBA4789_sp013201395	hypothetical_protein			287.286	21.147	116.419	MVRKIATVGSLAVVLTASATDFERTMGRAVRAVKNTEKEFMRSARQMERIGRAWTMGVTLPIVAGMTLVTKAAVDWEDAFAGVRKTVSATEEQFTELDQSLRKMTERIPMTHRELAGIAETAGQLGIQTQNIEDFTETMAMLGTATNMASDEAAIALAQMANIMQTGQKSFDRLGSTIVHLGNNLATMESDIVEFGQRIAGAGKIAGLTEAQVLAIGGAFASVGVNAEAGGTAVSKVLASMTEAVATGNKNLQGFAAVSGMSAVEFATAWREDAGMAFTRFVEGLGASGDQAFAILRNLGLTDQRLLRGFLSVSGAGDLLRKSIEMGTQAWEENVALINEANERYKTAASRLKMLRNRAYNAAITLGGAFAPVLEAVMNQADKLIGVLQTLGEGFAKLP…	-	NONHYDROGENASE	0	0	SP	0.382293
BGEMGI_00010	s__UBA4789_sp013201395	hypothetical_protein			146.965	14.285	47.705	MHKFIAICLCLSLIFIAGCSSQPIDKPSENKTDDIQYTETKKYAEDISDHAMSISAQLKLIDKDIASDMDSLLKTAAIETNTAVLRMHLSKARDITPPGHLKDLHQEYLASLEKINKGLTYLEQWAKNGNEDALAQGQELIAEGLQEGSSFAKQLNTEILIERQHN	+	NONHYDROGENASE	0	0	LIPO	0
BGEMGI_00015	s__UBA4789_sp013201395	hypothetical_protein			49.461	4.069	25.214	MRELLARIDSRELSEWMAYFNMEPWGCEVEDWRSGMIASTIANVNRDPKKQRKPYAPKDFMPQRVIQQKEEQSWEEQARILEMWFRMAGKKDS	-	NONHYDROGENASE	0	0	OTHER	1.00007
BGEMGI_00020	s__UBA4789_sp013201395	hypothetical_protein			62.757	2.012	21.488	MALLTRDAILQAQDLPRELVSVPEWGGEVYVRALTGAERDAFEQSIVEQKGKSTKMNLQNMRAKLVALTVVDEEGKRVFSDADAKLLGQKSALALNRVFEVAQKLSGLTPEDVDELTKN	-	NONHYDROGENASE	0	0	OTHER	0.998037
BGEMGI_00025	s__UBA4789_sp013201395	hypothetical_protein	sthA, udhA; NAD(P) transhydrogenase [EC:1.6.1.1]	K00322	52.697	8.609	24.047	MGEITGIKTKFYREGATQGTFEEIAQVASITPPQPEREVVEVDELDPPGGVRKKLVGLIDAGEVSLTLNFDPTNTGHLDLEQDFRDGVAKQYRIKLPNGYGWTFSALCTAYQPQEISAGDVVQAEVTLAPTGVYTFGEITDGV	-	NONHYDROGENASE	0	0	OTHER	1.00004
BGEMGI_00030	s__UBA4789_sp013201395	DUF3168_domain-containing_protein			53.383	1.009	19.961	MSVEPRQALYSHLKSNPAVQAAVGDRVYQRRVPEGAQKPLIVIYPTISRVSNRILDGVSHRRTRLQVTVMAGTQPEAEKAANAVISVVEGFSGLMAGALNVILATVDNDRQTDQDGVDEIHHHIDVMIIYKEE	-	NONHYDROGENASE	0	0	OTHER	0.999915
BGEMGI_00035	s__UBA4789_sp013201395	hypothetical_protein			40.984	1.004	7.079	MKVEGGDRLVRRLQMLAEETARKHMREAALEGAEVFRAEAEEKAPRKTGTLAEDMQKELVKQTKARVEIKVGPGKKGWYGRLVEEGHAIVVGGRRKAKKKPGRVVGHAPPQPFLRPAFDEKVGEAQDVIAAELRRRLKLS	-	NONHYDROGENASE	0	0	OTHER	1.00005
BGEMGI_00040	s__UBA4789_sp013201395	hypothetical_protein			18.611	1	9.877	MIKPLNMRPLKVSEIAEAFAMWAKANGYKHYSLGTRQISETEIVVEAKVLSKGSE	-	NONHYDROGENASE	0	0	OTHER	1.00004
BGEMGI_00045	s__UBA4789_sp013201395	Head-tail_adaptor_protein			18.233	0	10.284	MNLRHRIEIGRYVKGEDQWGDPLPESAWQKVATVWASVEGLRGSQYFQAQQTVNQSDHRIIIRYNGDIKQGMIVRHDSREFTIQAVLDEEGKRRWLTLICQEVQPA	-	NONHYDROGENASE	0	0	OTHER	1.00004
BGEMGI_00050	s__UBA4789_sp013201395	DNA-packaging_protein			30.5	1	14.323	MLNDVKAALRIDDSAFDLEVQDLIDAAKADLQLSGVSETKVNDSTDSLIKRAIIIYCRAHFDYDDKAADKLLQSYVMLKTHLTLTEEYSTEEIGL	-	NONHYDROGENASE	0	0	OTHER	1.00007
BGEMGI_00055	s__UBA4789_sp013201395	hypothetical_protein			455.561	16.112	139.829	MDKKAYLDQRAVLLKDSETLIAEGKIEEADAKMKEIEELDAKWEEIKLANANMNALKEKAEVINLENRSVDVKGVKTVDNIVDEKPLDEKAAYEIAWAKVMQGKKLEAKEQEIFDKVNVEFRNAYTHDTGDIATLIPETVVAGIWKRAEEMYPLLADVKKYNIRGTLVINKHESIAAGDAAWYDEDTETADEKNVFGQLILSGCELAKAITITWKLRAMATEDFIPYIKNELGERVGAALGTAIAQGKGKPGEGDTFKPEPLGIETALLAESSAPQVVTYNPDADTPDPLRYEKITAAIAKIHSSYLSGCAIYANNTTIWNELATLTDEVGRPLFIPDVTSGGVGKMFGMTVKADAGVTTNNIIIGNAAKGYVMNINEPMSIATEEHVKARTVDYAVYA…	-	NONHYDROGENASE	0	0	OTHER	1.00002
BGEMGI_00060	s__UBA4789_sp013201395	ATP-dependent_Clp_protease_proteolytic_subunit	clpP, CLPP; ATP-dependent Clp protease, protease subunit [EC:3.4.21.92]	K01358	334.758	13.366	111.332	MAVKINIKGPIISSSNQWIYDWLGIEATSPKIVNEQLEKAKANGEDVEVEINSGGGSVCAGSEIYTALMSYVGKVTTKIVGLAASAASVIAMAGDAVLMSPTAQMMIHNVSTRTEGDYRQMEHAAEVLKNANRTIINAYKLKTGMSDEELQALMDKETWMVAQQALEYKFIDEIMFQDDNLQLVVYFNQAVMLPQEAIDKIKSIVKHPLNEADNFLYQKAQAKLRLLRLGGKDIG	-	NONHYDROGENASE	0	0	OTHER	1.00006
BGEMGI_00065	s__UBA4789_sp013201395	HK97_family_phage_portal_protein			266.549	2.009	74.791	MGLFDRIKNLRNRAVTVSKFRLVTDEGDGFYSWNGNLYQSDIVRAAIRPRAQAIGKIVGKHIRTTVKANGSKDIKVNPDVYMRFLLEEPNPLMTGQMLQEKLAVQLELNNNAFAYINRDENGYPMEIYPITAAACEVLQNSEGNLYLRFTLKNGRTVTFRYADIIHLRKDFNTNEVFGDSPAKALTPLMEIVNTTDQGIVKAIKNSNVIKWLLKFNQTLRPEDIKKQTKDFIKNYLDIESETVGAAATDAKMDAQQVEPKDYVPNASQMDRTVKRIYSFFNTNEKIVQGTYNENEWISYYESNVEPIALQMSGEYTRKLFSRRERGFGNRIIFEAANLTFASMQTKLNLVQYVDRAIMTPNEVREILHYAPLEEVTSLLDGLIPGQQMSKEVSEWL	-	NONHYDROGENASE	0	0	OTHER	1.00003
BGEMGI_00070	s__UBA4789_sp013201395	Putative_phage_terminase			391.933	7.019	110.4	MTLSSVRGMIKYPADYNPILEYWLKVEAGEEVVGDKIYRTYKKLAYDLTNNDSEFFYSSARANHVLEFAENYCRHSKGKYGGQPVRLELWEKAFLAASFGFIDIEGNRKYREVVLIVGKKNGKSLLASIVGLYLQLADNEPGPEVYAVATKRDQAKIIWSEAKRMRNKSPALRKRTRALVAEMVSDFNEGMFKPLASDVDTLDGLNIHGALMDEIHQWKNGLALYDIIVDGTTAREQPFTFITSTAGKIREDLYDHKYDYATQVINGYFDPNGYKDERFLAFIYELDKREEWMDPKCWRKANPGLGTIKNERTLAEKVERAKKNPLLVKNLVCKEFNIRETSTEAWLTFEQLNNTATYDLDELKPRYCIGGLDLSETTDLTCATILFRVPGDEIIYVKQ…	-	NONHYDROGENASE	0	0	OTHER	1.00005
BGEMGI_00075	s__UBA4789_sp013201395	hypothetical_protein			204.402	3.011	27.336	MAAKKDMTKDKRIKSEIRRLKKLFKDMPPDAKKVIMPLIENAAFMAVTLADLQEHINKYGVVSEYQNGENQWGTKKSPEVEIHIAMTKNHNATIKQLVDLLSKYDTKPEDDGFDAFVSERDD	-	NONHYDROGENASE	0	0	OTHER	1.00006
BGEMGI_00080	s__UBA4789_sp013201395	HNHc_domain-containing_protein			161.757	6.022	34.485	MAKPFALKFYKSKAWQQCRAAYIKFVFGICEGCGGPGLIVHHKTELTPENINDPEITLGWQNLELLCLECHNKEHGNAEEVVRDGLKFDERGDLVGT	-	NONHYDROGENASE	0	0	OTHER	1.00004
BGEMGI_00085	s__UBA4789_sp013201395	hypothetical_protein			134.208	13.178	21.131	MEEVIWCPSCGLKMEYHIKHKFWKCPGCFSEFWPDMRKRKELEQEERYRTAQKQAEVQARNSVSSCLAPEPQPYYFVPGGPRKSQSKSGRKRKKPKKYYRGEYLEV	-	NONHYDROGENASE	0	0	OTHER	1.00008
BGEMGI_00090	s__UBA4789_sp013201395	hypothetical_protein			46.609	13.168	15.726	MTRDDFYPLMAEMLDNVKKKFTEKNESYGQESDLFYNFRKTAKRVMQSRFESEYEDMYRVMLAYQDKHRVALANLGLDEPEFEERCLDEIVYTLLAIALHREYEKLQKEHQMSHREYEKKVFAPR	-	NONHYDROGENASE	0	0	OTHER	1.00007
BGEMGI_00095	s__UBA4789_sp013201395	hypothetical_protein	dut, DUT; dUTP pyrophosphatase [EC:3.6.1.23]	K01520	40.904	10.2	5.083	MKSIAKITFQKIFNELPAFKHAHKNDAGYDLYSAENLWIRAGETETIQTNLRVCIPKGYVGLVTGRSGNSGRGLLCHLGTIDAGYTGPIWVVLSNLNKRMAEIKQGDRIAQLVVLKLPDVEMVEGDLPETERGDSGLGSTGR	-	NONHYDROGENASE	0	0	OTHER	1.00007
BGEMGI_00100	s__UBA4789_sp013201395	hypothetical_protein			7.03	3.182	4.004	MCQHKRPGRTARAERIQRHKEREHKKWIRERTVVQLPCRRKQRDGFPGRIVAVGIPPEIEIA	-	NONHYDROGENASE	0	0	OTHER	1.00003
BGEMGI_00105	s__UBA4789_sp013201395	hypothetical_protein			5.065	4.08	4	MTTVCLVAARPDTTYWHDIIFRHARAICFIRGRLQFAGAKWKACFPSALVVFSPVPLEHGQIKTLAGYGHLVVGGLTVRIEEGRRDSNVSA	-	NONHYDROGENASE	0	0	OTHER	0.999995
BGEMGI_00110	s__UBA4789_sp013201395	hypothetical_protein			49.274	7.364	2.052	MGFKEDRTENSRDDWETPDNLFANLNTAFKFQVDVCATADNYKCEHYYSEEQNGLEQDWSEYSGVAWCNPPYSKVKE	-	NONHYDROGENASE	0	0	OTHER	1.00006
BGEMGI_00115	s__UBA4789_sp013201395	hypothetical_protein			22.36	7.07	5.172	MVKQKPTAVANYNITWIKMTTARLPSITANKHNVVRINAAGVKLAPKEYHDRCGVRVGIDEAQGVLAIQPVEQNGTLTRKEKSGAIRLASKQVGDHLREAGVSLPAKFDASWDDKLQAWVGQLVRE	-	NONHYDROGENASE	0	0	OTHER	1.00008
BGEMGI_00120	s__UBA4789_sp013201395	hypothetical_protein			14.546	6.184	4.097	MSKLANVMGVGDSVCSDIVPGRGNVDAIKSQRHEQEQLEKRIEEEAGQVEKRKCTPIEYLMLFGEVPKLEQVQIMTMDDLAVEDAKRLLDAGCSKRHLLRLYGIRDPGGRITASWQSCSKNNLRKW	-	NONHYDROGENASE	0	0	OTHER	1.00003
BGEMGI_00125	s__UBA4789_sp013201395	hypothetical_protein			39.273	12.181	6	MMVEFFMPIIPPTTTFQQKEVTVTWNKKKKKHIPRFYESAELKAARAKLTAHLAKHVPKQKYTSGIRLITKWLFPITGKHQDGQYKTTKPDTDNLQKLLKDVMTDLGYWTDDALVVSEITEKFWAELPGIYIKIEEIE	-	NONHYDROGENASE	0	0	OTHER	1.00005
BGEMGI_00130	s__UBA4789_sp013201395	hypothetical_protein			8.257	1	2.616	MGKRKRSKKLIFAKNMPPLYHTLPGEKYSHKKSEVLKWLSERPALIEYIFETVKNKEIVYNPKTGKWQGADYDG	-	NONHYDROGENASE	0	0	OTHER	1.00004
BGEMGI_00135	s__UBA4789_sp013201395	AAA_family_ATPase			169.519	57.945	35.968	MAKLTALELLNHINPTHLNYQEWLSVGMALQDAGYTAADWDRWSQQDPGRYHKGECFRKWDSFRGSSRPVTTGTLVALAKDQGWVPEHKESGPGRELGWDASIGPKDDLKIIEPEWVEGQEIVEPESWDPIQQLTKYLETLFEASENVGYVCESWEKDGKFLPSKGCWDRTAGELIQQLNKCKGDIGRVLGDYKPEVGAWIRFNPLDGQGVRNENVTDFRFALVESDDMPIDQQNAIIRELELPVACLVHSGKKSLHAIVRIDAGTYEEYRKRVDYLYDVCRKNGLKVDSQNRNPSRLSRMPGVMRGDKKQFLVDTNLGKESWAEWQDWIEAVNDDLPEPENMASVWDNLPDLAPPLIDGVLRQGHKMLLAGPSKAGKSFALIQLCCAIAEGRQWLAWK…	-	NONHYDROGENASE	0	0	OTHER	1.00005
BGEMGI_00140	s__UBA4789_sp013201395	hypothetical_protein			10.775	6.2	1	MAKNQEMIIPEMCEGCTLNLGKGNRCPVQREPRWLWMECGGCWSKRTDPATNKEIMRDIKNYKFMMWGCQGNTGD	-	NONHYDROGENASE	0	0	OTHER	1.00004
BGEMGI_00145	s__UBA4789_sp013201395	DEAD/DEAH_box_helicase			97.349	32.149	34.194	MQLRPYQQEAKEAVQGEWAGGVKRTLLVQATGTGKTIVFSSISEDCVRDGERVLILAHRGELLEQAAEKLQAATGLGCAVEKAESTCLGSWFRVAVGSVQSLMREERLARFSQDYFSTIIVDEAHHCLSESYQRVLSHFGDAKVLGVTATPDRGDMRNLGQYFETLAYEYTLPRAIKEGYLCKIKAQTIPLKLDLTGVGQQAGDFKTSDLGTALDPYLYQIADEMAKYCMGRKTVVFLPLIKTSRKFRDILESKGFRAAEVNGESQDRAEVLADFEAGKYDVLCNSMLLTEGWDSPSVDCIVVLRPTKIRSLYSQMVGRGTRLHPGKDHLLLLDFLWHTERHELCHPAHLICESPEVAQKMTENIEEAGAAVDLEEAEEQASEDVVEAREEALAKQLQE…	-	NONHYDROGENASE	0	0	OTHER	1.00007
BGEMGI_00150	s__UBA4789_sp013201395	hypothetical_protein			76.791	8.425	12.771	MLFLPGSDKGKKGERITMNWDKVIGATGRAKIGIRKWTNDKGETLEFNEVKRFYEPEDNTPKFKPGEF	-	NONHYDROGENASE	0	0	OTHER	1.00004
BGEMGI_00155	s__UBA4789_sp013201395	hypothetical_protein			56.798	8.152	12.295	MEEYRELDWDDQIEDDGPEFIILPPGDYDFEVTDFERGRHQGSDNLPPCNKAIVYLRIEGKEGATTIKHQLFLHTKTEGLLCAFFTGIGQRKKR	-	NONHYDROGENASE	0	0	OTHER	1.00007
BGEMGI_00160	s__UBA4789_sp013201395	ATP-binding_protein			130.215	44.153	31.152	MEIIRGKIEGPQKVTIYGPEGIGKSTLAAQFPNPVFIDTEGSTKHLDVARLPKPSSWTMLLQQVKWVKQNPTTCDTLVIDTADWAERLCIEHLCARDKKDGLEGWGYGKGYTYLEEEFGRFLNQLSDLIEVGINVVLTAHAWMRKFEQPDEMGAYDRWELKLQKKTAPLVKEWADLVLFCNYKTHVINVDGQGAQKGKNKVQGGKRVMYTTHHPCWDAKNRHNLPEEMPLEYAGIAHCIPTKADPHPEPKREPKQEPKREPKQEQKPKQKPEPKQEPQPDAVPKPESPAPKPPQPEAVYDPEASGKPDPVMKIPKPLFDLMEAHSVAAWEIQAAVASRGYYPQDMPISDYDPDFVQGCLVGAWDQMFALIEKMRADKYGDEEVPF	-	NONHYDROGENASE	0	0	OTHER	1.00007
BGEMGI_00165	s__UBA4789_sp013201395	AAA_family_ATPase			131.435	27.134	35.322	MNTVKINVLEAENVKRIKAVKVEPTPAGLTIIGGRNNQGKTSVLDAIAWGLGGNTFRPSSPKRDGSTIPPAINMKLSNGLIVERKGKNSDLKVIDPTGNKGGQTLLNEFVEQLALNLPKFMTASNKEKAETLLQIIGVGDQLYELEKQETELYNQRRTIGQIADQKAKFAKEQPFYPDAPKELVSASSLIQQQQEILARNGENQRKRENLRALEVQAKQVQEQIDALLEKQKIILADLEIARKSALDLYDESTEELEQNIADIEEINVKVRANMDKDKAEDDAREYWNQYEELSKQINDVRKQKIDLLKGADLPLPELSVEDGELTYKGKKWDSMSGSEQLKVSVAIIRKLNPKCGFVLIDKLEAMDMDTLNEFGAWLEQEGLQAIATRVSTGNECSIV…	-	NONHYDROGENASE	0	0	OTHER	1.00005
BGEMGI_00170	s__UBA4789_sp013201395	hypothetical_protein			34.555	14.045	13.483	MVYVMTMAIVDIDNDHDTESLMAYITDILEDNNIAVCDIDVEDAVIVPKKRVLAHVCGIEEEEDINKVATGKEGTE	-	NONHYDROGENASE	0	0	OTHER	1.00004
BGEMGI_00175	s__UBA4789_sp013201395	hypothetical_protein			46.071	18.855	11.936	MTLRTENIPAEPVNPIWVQACAWCEKDEMHVPLQDCMECGHNRQDDEAVWCSWASAEKPCEGCGIPAEYCEPNTCMILQAKEKAAC	-	NONHYDROGENASE	0	0	OTHER	0.999995
BGEMGI_00180	s__UBA4789_sp013201395	hypothetical_protein			72.793	14.609	13.439	MAWLPEFETPEYQARLKQKIEDEVRSWNEYCEERIEFQCREGREANDTKNRKYTG	-	NONHYDROGENASE	0	0	OTHER	1.00003
BGEMGI_00185	s__UBA4789_sp013201395	hypothetical_protein			37.703	5.958	10.906	MAPNPKYITSYRPERRSRLDRILKIGKTDLVFYVLLIIAGTSLAAVSLAWVICQTKAIWGL	-	NONHYDROGENASE	0	0	OTHER	1.00001
BGEMGI_00190	s__UBA4789_sp013201395	hypothetical_protein			83.516	3.41	12.655	MIPEPYASWPVVMSRNKAARLLGVDRKTLAKNKDLLARCSEVIGDQPKIIRDRLLKELKII	-	NONHYDROGENASE	0	0	OTHER	1.00002
BGEMGI_00195	s__UBA4789_sp013201395	HTH_cro/C1-type_domain-containing_protein			147.914	12.587	28.105	MVNVNKLKGKIVERGMSVETLAQSIKIDKSTLYRKLNSEGETFTIKEANLICAVLELSGQEATAIFLVNMSHEMRHPGGNKHDS	-	NONHYDROGENASE	0	0	OTHER	1.00006
BGEMGI_00200	s__UBA4789_sp013201395	HTH_cro/C1-type_domain-containing_protein	lexA; repressor LexA [EC:3.4.21.88]	K01356	30.629	12.173	8.234	MTVGKRIKLRRESLGLSVDDVAKKLGKNRATVYRYESDEIENLPTTILEPLAKILRVSPAYLMGWENIIPYRTKKVPMLGRIAAGKPIMATEGCEYYVEINESLHVDFCLQIQGDSMIDARILDGDLVFVRQQPVVENGEIAVVSIDNEVTLKRFYKNDGGVILEPENSKYQPKYYTEKDFKDIRILGKAIFFQSKL	+	NONHYDROGENASE	0	0	OTHER	1.00006
BGEMGI_00205	s__UBA4789_sp013201395	hypothetical_protein			62.616	15.141	5.534	MAWIEKRGNKYRVYWDVGTPDNRKRRVESFDTSKEAEQFKKKIEYEASIGLCIDISRMTVAEYLDYWLKFHKKNLEPKTLASYNCEIKNHIKPHLGNLKLIKLAPLHLENYYYFLLEEGKVNLIERQDSTGRMKDRIEKMRKEGKAGLSVTTVRYHHRIIHKALNQALKWQMVPRNAADAVEPPKIVKKEIEHMKKDQVNKFIECIKGSPDYPVIAAAIFTGMRQGELLGLKWENVDFDAGIIHVKEQLQYLPDRGYFFKPPKQHSVRDIPMPLPLGYILRQVKKEQERLKEIYKTDYQNDDLVFCNLDGQPMDGTGLTKRFQKLLKENGFPKIRFHALRHTFATMCRAAGMEIADIQDLLGHADISTTKNMYTHIEIDTLKKAMDKFTQYLES	+	NONHYDROGENASE	0	0	OTHER	1.00004
BGEMGI_00215	s__UBA4789_sp013201395	hypothetical_protein			21.597	3.089	3.019	MKNYKIPITTTLEVELVQKLDEYVKETGVSKTDVLNEALREYLEKKN	-	NONHYDROGENASE	0	0	OTHER	0.999994
BGEMGI_00220	s__UBA4789_sp013201395	hypothetical_protein			116.562	25.058	21.574	MALCPICRENETSGKCRVCDSPICREKLQKLWHEGALTVPDGYLTAAEFAKKLNISVQAVGKNCRAGKYVGAFQDPISGRWYIPVDTTKSIPISPAKVRRKKRPLKATDEEWVKIVERAALTKYPVNDYIIRMALGKPVDK	-	NONHYDROGENASE	0	0	OTHER	1.00004
BGEMGI_00225	s__UBA4789_sp013201395	hypothetical_protein			26.533	5.959	9.817	MTKKCVVCCHPVAVLSTTVLPLDGVYEKEVFKNGSLPYLPGERNFRQM	-	NONHYDROGENASE	0	0	OTHER	1
BGEMGI_00230	s__UBA4789_sp013201395	hypothetical_protein			38.094	6.066	14.449	MEKVSGYDSIAASLFDGGWRAADTEQLKEEYDLNDSDLEEIVARLAEYEKALGEEDEE	-	NONHYDROGENASE	0	0	OTHER	1.00003
BGEMGI_00235	s__UBA4789_sp013201395	hypothetical_protein			99.53	38.924	20.154	MGAKGRKDGEGMSEPEMTKISKETLNEFIEEIETIRTKFEIFKINDWMTNSNSTFNEEMIYLAIYLKVHLKRMLQAENILDYKKGE	-	NONHYDROGENASE	0	0	OTHER	1.00001
BGEMGI_00240	s__UBA4789_sp013201395	hypothetical_protein			690.891	76.579	133.42	MKHGYNPEMDRKLVTSIRYEYSYAAKDGSIHRKTVDGVSEKRAMASALRIATKRGDGVLLSFEKAAEQPEHLQAGYHPRDSR	-	NONHYDROGENASE	0	0	OTHER	1.00006
BGEMGI_00245	s__UBA4789_sp013201395	hypothetical_protein			14.416	5.012	5.673	MHKYEVDGYFFDEPKPVQEGLTLSFDSSGATLLVSLSGMTDKEAEKIRKGKAEFVIFEREQIMYFLVRIPGVVDEGDAPFHYSLYTDPEKRPIPDIQEGEGLGLTVIGMDARNGRIKALRLIGLGTDISRKMVRIMREQKEQPIDREDYNRKIERTYRSYTYKEMLKMAVAKFKVPERT	+	NONHYDROGENASE	0	0	OTHER	1.00007
BGEMGI_00250	s__UBA4789_sp013201395	hypothetical_protein	amiABC; N-acetylmuramoyl-L-alanine amidase [EC:3.5.1.28]	K01448	153.652	3.113	46.483	MKVTGFANRGVKFNSKFAVLRDTKAPAILTETGFISNSAEEKLLKTTAFQEKIARAIAQGVANRIGKKLPEPKPAQAPAQPATLPKIAKQIAVRVDGKPVSAVGYLINNTTYLQGLFVAGLFGGKVEGHGSYINIKTK	-	NONHYDROGENASE	0	0	OTHER	1.00006
BGEMGI_00255	s__UBA4789_sp013201395	hypothetical_protein	amiABC; N-acetylmuramoyl-L-alanine amidase [EC:3.5.1.28]	K01448	38.934	9.053	21.023	MTKICIDPGHGGADPGAVGPTGLKEKDVNLAVGLKLAELLKPIAEVKLTRTRDVAVSLKDRAAVANSWGADYFISCHANSFTDRKVGGWKLGRMLPGGTEKSWQKRFRLNW	-	NONHYDROGENASE	0	0	OTHER	1.00004
BGEMGI_00260	s__UBA4789_sp013201395	hypothetical_protein			67.517	6	10.93	MEILSQYVVVVVMATCLAVGYVIKHSLNFLPNKYIPLVMAILGTVLNMWVNLWTFTPEILLGGLASGLAATGAFELVRNIGGRE	-	NONHYDROGENASE	0	0	OTHER	0.999994
BGEMGI_00265	s__UBA4789_sp013201395	hypothetical_protein			39.7	2.003	18.928	MPENVIVALIAFGGTLVGTFGGIITSSRLTNYRIQQLEKKVDKHNTLVERTFRLEETCSVLGEKIKVANHRIEDLERSVER	-	NONHYDROGENASE	0	0	OTHER	0.993178
BGEMGI_00270	s__UBA4789_sp013201395	hypothetical_protein			37.098	1.002	9.219	MFDFNTVEKVADETLADEYARNPFAGKSGNEWVEGGTSVQFLNDNFGQYSTAQDLNDRCNRR	-	NONHYDROGENASE	0	0	OTHER	0.989422
BGEMGI_00275	s__UBA4789_sp013201395	hypothetical_protein			116.71	16.287	43.321	MAYDSKAIKTDVNAKPIPQYYNPVTDEYEVLQRTGGAARQVLYGPDGSPIATTEGKLAVRAAELEAKLEAVRVLLNALAGEDFATQTTLAQILGKMIAAPATEAKQDVIAGHVDGVETLLTALKEKDFATQATLATVLERLQAVEGKIDGITDGTAPAKTELTGSNVAYDGTHDAIKTVNASLLHESFDFKDTKEVTVSPGSFLFDTYRPTNGYTQARIIAKRIDAAHNWRLNANWTSDGNSAYQVVEKLHTALSTEAGTQTAKIVTSVGSQWVSLQLFNDDAENSHDYHVHIMLTAG	-	NONHYDROGENASE	0	0	OTHER	1.00006
BGEMGI_00280	s__UBA4789_sp013201395	hypothetical_protein			18.025	6.118	3.002	MSYDVTLKRGDTRHAIRAILKDSSGSPVDLTDCSVSFHMAPLGRSATVSRAVDIHDTAGGEVWVVFAPGETDISGVYRAEFRVAYGDGRRETFPNDGYISIQILSDLRGD	-	NONHYDROGENASE	0	0	OTHER	1.00006
BGEMGI_00285	s__UBA4789_sp013201395	hypothetical_protein			1.02	2.116	2.084	MANSVEIQPIGNSVELSTFDVYTTSYFLSAAQTLEEHEEVGDQV	-	NONHYDROGENASE	0	0	OTHER	1
BGEMGI_00290	s__UBA4789_sp013201395	hypothetical_protein			6.974	2.083	4.096	MGKILRVITAQEREQEKQQEAERQKARNELVRRLSTARPSQADINELVLMLAREHGLID	-	NONHYDROGENASE	0	0	OTHER	1.00002
BGEMGI_00295	s__UBA4789_sp013201395	hypothetical_protein			31.109	3.045	6.188	MTKVLFEPQRSNKKLEYKFTDETITATLNGITDTFDFSELEEGDEVARNEETGELEIETALPILPILNAKRENGQVIVTVLTYHGKDAPESERFPVPLEVE	-	NONHYDROGENASE	0	0	OTHER	1.00002
BGEMGI_00300	s__UBA4789_sp013201395	hypothetical_protein			6260.38	64.735	1622.95	MYPVSAAYKTAIRQNTRDVCISGTITLKDTTVINISDEDIVQGSLYFTEQCVSGEDIEIGNVYASEMGLSLGSPPENPYSLDGARVVVNYGINTGSNYEYVPLGYFYVTEIERKATTVNLKALDGMILFDVDITGVQTSGTPFEIVESCCSKAGITLATSLETFNTFANAGTTFVLPEESNISTCRDLLMWVCQLTGTFARMNRQGHLEIIPVTARASVKTIGKDERFVSDVSDFFIKANKVTMKVGETKYSQGTDGMTMALEENPFLIGREDAGINAALGNILNQVTMAEYTPCNVDFAGDPSLQAGDYVTLTDTGTIGGGDVVSIITHHTWRYRGKHNLKSAGKSDLIQVTQSQQSKAVSTIVAVARAAQEIAKAANQSTQLINDAIGGHVLIRQNP…	-	NONHYDROGENASE	0	0	OTHER	1.00005
BGEMGI_00305	s__UBA4789_sp013201395	hypothetical_protein			567.072	6.507	100.616	MAIIAINGVEMPSPAQYNVTLQDIDSENTQRTETGVLQRDRVRGGVYKITVAWQVKHSILKSITNAISSAKFSVTFFDPTTGSYPTRSMYCGDRDGKLILYKASNPSESLWELSTSLIEY	-	NONHYDROGENASE	0	0	OTHER	0.999923
BGEMGI_00310	s__UBA4789_sp013201395	hypothetical_protein			166.554	28.702	58.986	MAGFDEINQLQSSMGGVEPVDSSVPSVGGIGDISVPAIDVPEMPDLSGIGGIGDVADTVGGKLSGVAEKAAGAWNKLKKAMEPVNRAVQWIKDNWPTIGPIVENIASIIMLFLIPALIKSGIEALIAGGRHVLAWAMSGAAALVNGVKIVGQLLLVVARWAWAGIQAMINAGKIVLAWAMQGWAAVTSVAVQIAQFVLAGAKWLWLGVQAGIGAARVVAAWLIQQVQAVGSVAIQLAQFVILGAKWVWMGVVAMANAAVMAAAWLVALGPVAWVAAIVVALAVLVIANWDWVKEKTAQIWEAVSTWLSQKWSSIKTTASNIWDKIKTAVTSPIQVTRTWLSNTWNSITTWLSGKWNGIWTTASSVWDRIKSAITSPIKTAREFVKDQIDKIKGFFNFKV…	-	NONHYDROGENASE	0	0	OTHER	1.00004
BGEMGI_00315	s__UBA4789_sp013201395	hypothetical_protein			0	7.209	2.006	MEYYFAHTGFYDLLPVALDLITMFNFNQEVAIEAVCKVFDKARVYPPTVNRSAWFTVVFKEKLYESRAEMISRGKY	-	NONHYDROGENASE	0	0	OTHER	1.00005
BGEMGI_00320	s__UBA4789_sp013201395	AAA_domain-containing_protein			0	0	0	MFTQYFGLKFNPFSKEIDFDQLYDSHDLKELESRLGYLQKTRGIGLVTGEPGCGKTTALRKYVSGLNPAYFKVCYFALSTVTVLEFYKGLAMELGEEPSHKKVSIFKQIQGVITNLYYERHITPVIILDEIHLVSNKILEDLRLLFNFKLDSQNPFLLILAGQPLIRNKMNLNINTPLRQRLTVKYFMYGLSPEEIQDYCITRLKCAGLHDDIFTPALEGIYGITKGLPRLVNNLVTTCLIIAAGKKQQQINEDVVYQSQQELEV	-	NONHYDROGENASE	0	0	OTHER	1.00008
BGEMGI_00325	s__UBA4789_sp013201395	hypothetical_protein			0	0	0	MFLYQDGAKVGEARQVNLAENASSKRKGRGRPIKEKDPDMPPATHENTHSTVSFTAIFTDEKEASNTERVGGV	-	NONHYDROGENASE	0	0	OTHER	1.00006
BGEMGI_00330	s__UBA4789_sp013201395	Integrase,_catalytic_region	K07497; putative transposase	K07497	0	0	8.48	MLDEKKRETIALKKFSLIAPVINGQTDNQKEYFAKLALEPIEMPHYGFKRYAPKTIQWWLYLYNRHGLEGLKPGYRSDKGKSRRVTEEIAQKIREKKADYPRLSGILLYEELVKDGVFTPDKLSPATFYRYLAQNKDLVAGHALREEKELKRFSHQNVNQLWQTDVLYGPHLRQGRAKRRTYLIAYIDDASRLCCHASFSFKQDFVTIRDGFKDAVLKRGVPRMLYTDNAKVYRSGRLAAICASIGCALLHAEPFTPNGKGKIERFFRTVRMRFLIRLEPEKLKSLEELNLRFWQWLEEDYQRKVHSALEMAPGLFYVPGGSDKIVFRPQSFGRAFSFAGTA	-	NONHYDROGENASE	0	0	OTHER	1.00005
BGEMGI_00335	s__UBA4789_sp013201395	hypothetical_protein			0	8.984	7.239	MQQIFHTTKTPEEYQQLGRDFPFPVPDRCPNPGCLVKVPMQRHGFYTRNVIAQDFSGRIPIRRYYCKYCGKTLSYLPSFCLPYYQYTLGIIFSILCLIVDERRSFVSP	-	NONHYDROGENASE	0	0	OTHER	1.00008
BGEMGI_00340	s__UBA4789_sp013201395	hypothetical_protein	K07486; transposase	K07486	0	3.903	0	MEQLVKQIPGLAEIVKIKGVGLVTGAGFVAEVGDISRFEHPKQIQKLAGLNIKENSSGKHKGKSSISKRGRRRLRSLLFQVAMPLVANNKEFQELHSYYTTITKIR	+	NONHYDROGENASE	0	0	OTHER	1.00005
BGEMGI_00345	s__UBA4789_sp013201395	hypothetical_protein	K07112; uncharacterized protein	K07112	0	8.041	0	MRNVFATRWGIIIVGIAIGIMASLLQFWGNPANMGICVACFLRDITGALGLHRLPVVQYLRPEIIGFILGSFGAAYMFKEFRPRLGSAPIVRFVLGAFAMIGALLFLGCPWRPCCAWPAATGMLSWVCWDLLPESG	+	NONHYDROGENASE	0	0	OTHER	1.00002
BGEMGI_00350	s__UBA4789_sp013201395	hypothetical_protein	K07112; uncharacterized protein	K07112	0	10.084	0	MHNGCYSDLVLFRQIHLFTGILGLAVAAFVTNLVLNQFNPGFVGQPVAHTMHIWNFAGMGLSGLAFALAGGCPGRQLFLSGEGDGDAAVFVVGMIAGAAFAHNFGLASSAAGGHPRRKDCLCYWVGGLSVNRLYYARKIIGGMRI	+	NONHYDROGENASE	0	0	OTHER	1.00008
BGEMGI_00355	s__UBA4789_sp013201395	Preprotein_translocase_subunit_TatB	tusA, sirA; tRNA 2-thiouridine synthesizing protein A [EC:2.8.1.-]	K04085	0	4.103	0	MSNIIDARGLSCPQPVIMTLNEIKKTQKGDIIIMVDTDTAKENVSRASKTQGWTVADVQPEDDGYRITIRRES	+	NONHYDROGENASE	0	0	OTHER	1.00005
BGEMGI_00360	s__UBA4789_sp013201395	hypothetical_protein			0	2	0	MLKIFRKKRAKSGQSKQDRGILVFENTTEVIKAENILTAGGWSIEVNVAATGNTQRLRPGNRISPH	+	NONHYDROGENASE	0	0	OTHER	1.00005
BGEMGI_00365	s__UBA4789_sp013201395	DUF3343_domain-containing_protein			0	7.01	0	MWPPPEIRSGCDLVIEFPLIEELSIIRELSEVNIKPVQVVPVTSVLLEPVDLLHEKEYGKYLMVRAANMKITVDKETQLIVNVSGGGCPDVPYLAEQMVNKHLDSAPHPRDVGYTLCAYALQIAYERVVKLCLV	+	NONHYDROGENASE	0	0	OTHER	1.00006
BGEMGI_00370	s__UBA4789_sp013201395	hypothetical_protein	nnr; ADP-dependent NAD(P)H-hydrate dehydratase / NAD(P)H-hydrate epimerase [EC:4.2.1.136 5.1.99.6]	K23997	0	8.078	0	MLGIVGTIPEQNFPLHCGTAHLDGDHILIEDESIAINRGTPAMIAAAAETLSYMGKPHPFCYLVGDIGNGVGCKNLYKYLTDHIADTALKTLALHYFQPDLGLFKQMLTAIKAMPGPPILIADAGFMYVAKMGGDASSFDLFTPDAGELAYLADEKAPHPFYTRGFILHEENLCRI	+	NONHYDROGENASE	0	0	OTHER	1.00004
BGEMGI_00375	s__UBA4789_sp013201395	hypothetical_protein	nnr; ADP-dependent NAD(P)H-hydrate dehydratase / NAD(P)H-hydrate epimerase [EC:4.2.1.136 5.1.99.6]	K23997	0	4.046	0	MPDLIQKAYQHNNAANYLLVKGATDYIASKSGIIAQIDSPSEEVLEAIGGTGDTLTGIVSALIASGMDIESASAKAAKVNRIAGFLAKPTAATQVYDIIKEIPRALDEVLRSGEEGKGW	+	NONHYDROGENASE	0	0	OTHER	1.00004
BGEMGI_00380	s__UBA4789_sp013201395	hypothetical_protein			0	7.507	2.003	MPGEKPPQKELFKIDLESDANLEKFLEVIFIMREPGSATRVVFENALRQFYGKKEVNLNIVAYLESQEAIKEAVKIGLGVTVISYKAVKGELAAGLMKGYTLPALQMERDFYLIYRKNRIFSPLDKAFLTHCTKHFALDAKQKKNPC	-	NONHYDROGENASE	0	0	OTHER	1.00007
BGEMGI_00385	s__UBA4789_sp013201395	hypothetical_protein			0	7.057	3	MDFHQLRVFVEVARQKSFSRAAERIFLSQPTVSSHIKALENEIGVPLLDRNPRELQLTGAGKILFQYAQQLIGTLEEVISAVQQEYRLVKGHLEIAASSVPGTYILPGLMKGFMDKYPGITFAVMLRDTRQVYESIRDYTYNLGFVGEQACFDELGQIKLTKDKLVLVAAPGPVCPVKNLPKRSFSKLI	-	NONHYDROGENASE	0	0	OTHER	1.00008
BGEMGI_00390	s__UBA4789_sp013201395	hypothetical_protein			0	0	0	MTMTRVEKIIDFLATDTLSLTFTDKGLKFLSLRPNRGAQDINLKGLINEKQNQVLW	+	NONHYDROGENASE	0	0	OTHER	1.00004
BGEMGI_00395	s__UBA4789_sp013201395	hypothetical_protein	ogt, MGMT; methylated-DNA-[protein]-cysteine S-methyltransferase [EC:2.1.1.63]	K00567	0	5	0	MVEQIINETFSFLETGRHEMSLDFTEFTDFQQRVFGAVGTIEPGQVITYKGIAEILGKPGAAQAVGSAVAKNPVSYFLPTHRVLPQRGIGICRSGVGHLREKLLAHEGHDLSTLRGNYVCTRKKCCLE	+	NONHYDROGENASE	0	0	OTHER	1.00002
BGEMGI_00400	s__UBA4789_sp013201395	hypothetical_protein			0	35.772	9.178	MATNWEDKKADFAVIDVRKLTGNFLPMILHKAQQVELHEGVCVVQSFEPKPLYSALRDLGFEHVTEKVSDHEYRAYFYRTEVKKITYTSGADMPFKPTAIVNYKIIDDLLAGTIVDFWEQIWGNEKAAIDLKIKLLLSMSNAIAASRFRQATRELIKAYSLGVTVKELDELFSLFAWNQGIGHFSSEIGPSVVFGVYKQIKKREQEGWDRGKVLDEVMEIFGEKNPHVHTMFKKQKPD	+	NONHYDROGENASE	0	0	OTHER	1.00005
BGEMGI_00405	s__UBA4789_sp013201395	Iron_dependent_repressor	troR; DtxR family transcriptional regulator, Mn-dependent transcriptional regulator	K03709	0	11.232	155.975	MARYSQSEEDYLETLYLLQQENKVARVKDVAQALDVKMPSVVAAIRSLSEKGLVEQEKYGHIELTKEGIKVGKDVYKRHQLLYAFFHEVLGLDPEVSEEDACQMEHHLSPETRERLLRIVEYTRACKDDKVHFLKRFMYFVKTGEMPEPCSGCKKC	-	NONHYDROGENASE	0	0	OTHER	1.00008
BGEMGI_00410	s__UBA4789_sp013201395	hypothetical_protein			0	0	42.128	MLRGILRIISRDGYISRSQLAKELNILKDIVDEGIMQLLRRGYLLEENTGEGCATFCVKCPFARNCSKEIVKTFKISAKGERYLKNR	-	NONHYDROGENASE	0	0	OTHER	1.00006
BGEMGI_00415	s__UBA4789_sp013201395	hypothetical_protein	feoB; ferrous iron transport protein B	K04759	0	1	7	MVITLLWVLAVLPVSVEPYSQLSILGRIGAFIAPIFAPAGFGSWQESVALFAGIPAKEAVVECLGMLYAGQYVEQVPYWLTL	-	NONHYDROGENASE	0	0	OTHER	0.984628
BGEMGI_00420	s__UBA4789_sp013201395	hypothetical_protein	feoB; ferrous iron transport protein B	K04759	0	2	5.137	MCLILVLYLLLSFLEDSGYMARAAYVWDDLMRRLGLQGKAFISLIIGFGCNVPGIMSARTLDNKKDRMITTLITPFMSCGIPNCPFIPYSLPHFFPGMAG	-	NONHYDROGENASE	0	0	OTHER	0.980031
BGEMGI_00425	s__UBA4789_sp013201395	hypothetical_protein	feoB; ferrous iron transport protein B	K04759	0	16.324	160.657	MVDLPGTYSLGAFSEDEVVARNFILTGNPDVIIDVVDASNIERNLYLTTQLLEMGKKVVIALNMVDEAEKRNIDFDIDGLSKKLGIPVIPTIATKGKGIKDIVKAAIDLMNRNMAAENPVQYGETIEHHIRNIERLLAGKELPYPTRWTALKIIEGDQEILNNIKQSPHLDQNLTDYIEKFHQDHRNEDLELEIIDAKYSFANKAVDGTIKRPAEETVTITDKIDRIFTNKYLGIPIFAGIMLIVFQLTFVLGEEILGGLAADLIDGLGGLLAMFLVYLGAPGLFTSFMIDGVINGVGAVVEFVPDFSIISAAQFPGR	-	NONHYDROGENASE	0	0	OTHER	1.00005
BGEMGI_00430	s__UBA4789_sp013201395	hypothetical_protein	feoB; ferrous iron transport protein B	K04759	0	0	37.707	MASGTIALVGNPNSGKTTFFNALTGSNQHVGNWPGVTVEKKKVVLNLKGKNIMW	-	NONHYDROGENASE	0	0	OTHER	1.00001
BGEMGI_00435	s__UBA4789_sp013201395	hypothetical_protein			0	0	21.409	METISITSYVHIDERGSTQMNKALLTLNKGATGKVKMIEAGRCATRRLYEMGFNIELARKGNQKRCRPGYCFPHWKQGCIRTWAGKKNTVRNIKYNE	-	NONHYDROGENASE	0	0	OTHER	1.00007
BGEMGI_00440	s__UBA4789_sp013201395	hypothetical_protein			0	43.573	11.158	MGTSFGQRLRELRDAKKLTQAQLANLCGLGESTVSFYEGGKREPNYKILLTLAEALSTTPNYLLVGIESHEDIDWWGKNKTPPSIELDKFILEHRNLRIFETIKRRGQR	-	NONHYDROGENASE	0	0	OTHER	1.00005
BGEMGI_00445	s__UBA4789_sp013201395	Aspartyl-phosphate_phosphatase_Spo0E_family_protein			0	7.862	4.006	MTQVESFGDDTMEQDNDKLAEIERLRTIMHKLANEGEQYQKILAISRELDTLIVQYQKQLYLPLIHPTQGLTGKEKLFSISLEAV	-	NONHYDROGENASE	0	0	OTHER	1.00007
BGEMGI_00450	s__UBA4789_sp013201395	hypothetical_protein			0	4.288	6.001	MWLRPVAVAAVILYAVSQFNYLLFHSLAEGFAIIVAGMIYVLATRTYKHSRNNAFLFLGIAFFHIAVLDFTHMLTYKGMGVFPQYGSDTPTQLWIAGRSLEALSFLIVIFLQQKPFNRRLVTAAYTLVTAGLLLTIMVFQVFPACFVEGEGLTTFKVFSEYIIVVLLLAAPTGFIGRI	+	NONHYDROGENASE	0	0	OTHER	1.00004
BGEMGI_00455	s__UBA4789_sp013201395	hypothetical_protein			0	15.572	2	MFQTVGVAMVITAIAELAFTLYTDVYGVANMLGHLLKIVSYYVIYTGIVAQGIDMPYSLMAAELKDRAIKDELTGLYNRLGMVQLAQRELSKPVQERRALGVLMMDLDSFKLVNDRYGHACGDEVLRKFAAILNDSIRDRDIACRYGGDEFVALVWDVDSAGLRQVQQRIETAAGAWFADDERLQGLGVSIDCRVITARVFG	+	NONHYDROGENASE	0	0	OTHER	1.00003
BGEMGI_00460	s__UBA4789_sp013201395	hypothetical_protein	lexA; repressor LexA [EC:3.4.21.88]	K01356	0	10	6.159	MTGEERQIYDAICEYIAVRGCAPTVREIGLAVGLGSVPLVYYYLNRIMDQGYITFHPGRPRSLQVLK	+	NONHYDROGENASE	0	0	OTHER	0.999999
BGEMGI_00465	s__UBA4789_sp013201395	hypothetical_protein			0	5.078	2.963	MGGPRFNYTRLSNRDLLEAIKSYTAQHGYSPTIRELAKIT	+	NONHYDROGENASE	0	0	OTHER	0.999984
BGEMGI_00470	s__UBA4789_sp013201395	hypothetical_protein	ada-alkA; AraC family transcriptional regulator, regulatory protein of adaptative response / DNA-3-methyladenine glycosylase II [EC:3.2.2.21]	K13529	0	3.282	2.061	MKKLLALPGFGPWTVNYVAMRALSWPDAFPHTDYGVKKVLAGRTAKEILALSEPWKPYRAYATINIWNSL	-	NONHYDROGENASE	0	0	OTHER	0.999981
BGEMGI_00475	s__UBA4789_sp013201395	hypothetical_protein	ada-alkA; AraC family transcriptional regulator, regulatory protein of adaptative response / DNA-3-methyladenine glycosylase II [EC:3.2.2.21]	K13529	0	45.508	4.563	MKQDTKFNFSATNTYYQEFRDRNTRFDGRVFVGVSSTRIYCRPMCRARTPREQNCTFFPSAAAAETAGYRPCLKCRPELAPWATSCKWASHLARKAALLIEENGLCSDDWGKLALSLGVAGEHLRRLFVSEFSVSPEQYRQTQRMLLAKNLLTDTHLPLAAIAQVTGFDNARHLEASFQKYYRLPPARWRRKTKPATPGEADTITLYAGYRPPYLWDTLLDFLAGRNIPGVESIIGGAYHRTVALSHGGKTYRGWISVRHAEKKQALAVTLPVTLLSVLPQVWTRVKRLFDLHCEPGEIYGKLAVMNEFMAGICRPGTDCRAVLIPLKWRCGLCWDNKLQ	-	NONHYDROGENASE	0	0	OTHER	1.00006
BGEMGI_00480	s__UBA4789_sp013201395	hypothetical_protein			0	12.468	0	MIAKGSKFSWRQNTQFWLVGGYVLLLLVVPGLIKLLPVENQSHVQIRALSEGEVDEEMLARGELYQQAIGADRNRPGES	+	NONHYDROGENASE	0	0	OTHER	1.00005
BGEMGI_00485	s__UBA4789_sp013201395	hypothetical_protein			0	10.709	1.006	MPIIVERKDQADGLLEVVNYSTRTIINGYDFTDIISSQEVTWDDDVMMITGPAPRRVDLAVFNREFAAAQILGKDPAALEHGGRDFHRMVSGEQLLYLRIPAQIELQSDTPVIFANE	+	NONHYDROGENASE	0	0	OTHER	1.00007
BGEMGI_00490	s__UBA4789_sp013201395	HTH_dtxR-type_domain-containing_protein			0	8.119	0	MIKKNNDHLTPSMEDYLEMIYRHCRGEGYTRVSQLAEQLNVKAPSASKTVGKLAAKGYLDYEKYGIIQLTAKGEVMGSYLLERHETVEVFLKNIGVTDRVLRETELIEHYLSIDTVEKIKVFNCFMDQHPRVLKKLHQFMIDYDV	-	NONHYDROGENASE	0	0	OTHER	1.00006
BGEMGI_00495	s__UBA4789_sp013201395	hypothetical_protein	feoA; ferrous iron transport protein A	K04758	0	7	0	MNILGGFYYEWPYSITFTVTGTSGKVNRLIAEGNTRRRMLDLGLIRGTRVVALQKSPSGDPVAYEIRGAVIALRSEEASQILVEVLSG	+	NONHYDROGENASE	0	0	OTHER	1.00005
BGEMGI_00500	s__UBA4789_sp013201395	hypothetical_protein			0	3.032	2	MPPAWKANLNLVLQVMEITNNVVLCVNLLDEARRKKIQVDLPRLSRLLGIPVIGCQCPQRGGDD	+	NONHYDROGENASE	1	0	OTHER	1.00005
BGEMGI_00505	s__UBA4789_sp013201395	hypothetical_protein	feoB; ferrous iron transport protein B	K04759	0	3.115	0	MTCLVSQAEEVAQKVLKYERQNYNAADRKIDSILTSRIWGIPVMLLLLGVVFWITIKVRPIIPPRPWPAGCSGLRIG	+	NONHYDROGENASE	0	0	OTHER	0.999994
BGEMGI_00510	s__UBA4789_sp013201395	hypothetical_protein	feoB; ferrous iron transport protein B	K04759	0	21.285	0	MLVLGLYRTLAWVISVMLPPMAIFFPLFTLLEDLGYLPRIAFNLDNFFKKACAHGKQALTMCMGFGCNAAGVISCRIIDSPRERLIAIITNNFVPCNGRFPTLIALAVIFIVGGAGGAGQSLAATLTVLTAIVLGVIITLAISRILSQTVLKGIPSSFSLELPPYRKPQIGRIIVRSILDRTLFVLGRAIIVAAPAG	+	NONHYDROGENASE	0	0	OTHER	0.999696
BGEMGI_00515	s__UBA4789_sp013201395	Gate_domain-containing_protein	feoB; ferrous iron transport protein B	K04759	0	6.384	0	MLGLDGFILMAFILGLPANEIVLPILIMSYMSTGQMIELDNLQALKELFVANGWTWLTAVCTMLFCLNHFPCGTTLLTIKKETRSTKWTWWLLLSLLLRALSFVSLSPVARLLGLA	+	NONHYDROGENASE	0	0	OTHER	1.00002
BGEMGI_00520	s__UBA4789_sp013201395	hypothetical_protein			0	5.347	2.025	MEEQTEEHKTTSLGKTLTGLGYALCVILAAVFIINMTMIVKSYMHPDRASDFAGYKPFIVLSDSNQRLGPT	+	NONHYDROGENASE	0	0	OTHER	1.00003
BGEMGI_00525	s__UBA4789_sp013201395	hypothetical_protein	SEC11, sipW; signal peptidase I [EC:3.4.21.89]	K13280	0	27.245	11.238	MTKNIAPENVAVGDVISFRVENDIMVSHRVTEIQTAGGLSFLTKGDANIGMDAVNVRPETIEGLYIWRGRPGEIRHIPANPHRHVDICDHPPVLVYHLRHRLPWAGAARKKAPGKQLWKPSWQR	+	NONHYDROGENASE	0	0	OTHER	1.00005
BGEMGI_00530	s__UBA4789_sp013201395	hypothetical_protein			0	79.857	76.153	MLYLHSDDIRTFAKYTSEYVGQDTALVAKWDLDVKGGQNGELEAFTTADGSETSAATLDLFSHAFDDGIVTSPGKIIAPGVDGSFVLSVKNNSDVAAEVTFDFDVDESSAAVPMEYSLKSFGTAGTSDIYTDLTDLEEALKNTTDLGFVNIKETSGEAQAACLLEMAF	+	NONHYDROGENASE	0	0	OTHER	1.00006
BGEMGI_00535	s__UBA4789_sp013201395	hypothetical_protein			0	26.361	14.168	MLDSPLPNAHMDRPSPGVMKRIYGFLFPAQDVPVPLVQRIDLRGRVVYTDQTPYVGGIVELKSTPRYTRTDAGGNFVFVDVAEALHTVSVLDEDGNVLATCDIEIERTLLVEDVELIRLPDDLYFSSGGRCAGAGNYPDPQKGCRG	+	NONHYDROGENASE	0	0	OTHER	1.00005
BGEMGI_00540	s__UBA4789_sp013201395	hypothetical_protein			0	5.061	3.025	MQVLEITLILKRDAGGNVIGLDRVEFSPTPAGSTEFVPELEESPGGSGRKPGGDLQGDQGGDPEGDHQGAVLNQHLTLNQSHRISTFTIRTRCTMCGTARKG	+	NONHYDROGENASE	0	0	OTHER	1.00009
BGEMGI_00545	s__UBA4789_sp013201395	hypothetical_protein			0	9.832	5.099	MDTLPDTHKIPMGYRLKADGKYVAGDADPDTWVELAKLYQDGRLAAGWKEEIYPGLVLAGRG	+	NONHYDROGENASE	0	0	OTHER	1.00005
BGEMGI_00550	s__UBA4789_sp013201395	Signal_peptidase_I_W	SEC11, sipW; signal peptidase I [EC:3.4.21.89]	K13280	0	25.434	10.285	MSETQKKICKKLFIYLPLGLLLLFTLANLYLGINKAVTHNPALKVGGLTPLVVLSGSMEPAIYPGDVVIIREQKVEQYKIGDVVTYLDGQTVFTHRIVGVEEGMFVLQGDNNNTVDDTVHPEQLAGKVLLTIPKIGVAMVFIKRPAGMAVLALVLLLYVFSGDILEKVGKGRHRAGRGEDR	+	NONHYDROGENASE	0	0	OTHER	1.00004
BGEMGI_00555	s__UBA4789_sp013201395	hypothetical_protein			0	4.443	1	MKQWRVFLSLIILVLASFAFLSTLARYTSEYSGSDVILVAKWNFGCPGGRRY	+	NONHYDROGENASE	0	0	OTHER	0.962565
BGEMGI_00560	s__UBA4789_sp013201395	hypothetical_protein			0	12.631	2.021	MAARGEEDIEGEFYNKGFTFDLFDAHSVKPMDYGEKSFTFTGAAPTWGLSMMWR	+	NONHYDROGENASE	0	0	OTHER	1.00003
BGEMGI_00565	s__UBA4789_sp013201395	hypothetical_protein			0	3.085	0.121	MGIVYDVEMNVQDLLQLAQGTVAQTPGVDIYAPFIFKITAAINEGAADEYAGCLFSPGQ	+	NONHYDROGENASE	0	0	OTHER	1.00003
BGEMGI_00570	s__UBA4789_sp013201395	hypothetical_protein			0	6.197	1	MVWPGDVETDEDGFFSIFDTTDGEPFFTPGSEDKVTVTVYWQWNVSYFINDTEVAAVNPPIVPDTSTDSSGVYLPYYQIAYDQYYGPGGLDEQRRNAAQAVADFLAEHGSPADDEPGFIT	+	NONHYDROGENASE	0	0	OTHER	1.00006
BGEMGI_00575	s__UBA4789_sp013201395	hypothetical_protein			0	5.018	1	MGLEHAAITACETSLMAAYDDYDTLAIDALVAKETVKVIFRIKGDQMVPGQNIPPTEPEQNSGD	+	NONHYDROGENASE	0	0	OTHER	1.00005
BGEMGI_00580	s__UBA4789_sp013201395	hypothetical_protein			0	21.812	4.813	MYLKLRHIVVYLLIVSVIAMGVSFSRYSTTLTNTGAENSELPDIEFSTWVMDQGAEVVSLKNMQPGDSKTIDIWVQNWKNNGGAAIVSGYDQSFNLELETTGNLPLAFVLYEEGQGAINFTRVDSYHYRSNSLTFSADDPETREFVLTASWPGELKAERYRHEIDYLVLKISAVQMGNEEE	+	NONHYDROGENASE	0	0	OTHER	0.700149
BGEMGI_00585	s__UBA4789_sp013201395	hypothetical_protein			0	48.451	13.554	MSREAASWPEPEGERARTIIRGERRRVGSLRISKIPGTGEWGHTSVWGLALRLRNVPDLRGERRRVGSLRISKIPGTGEWGHTSVWGLALRLRNVPDLRGERRRVGSLRISKIPGTGEWGHTSVWGLALRSEECPQACRGTVSGRLTWVY	+	NONHYDROGENASE	0	0	OTHER	1.00007
BGEMGI_00590	s__UBA4789_sp013201395	hypothetical_protein			0	25.201	6.818	MGVLKLLRNKATKHTARLVMIMALLAIFSTVLMASYVYRVDIRSYFATAVKDFYFTSNLLTDQENIPTYQISHDWQSNNTATISFELRNYENPLNISSCDIAYNVKTEPVGSTTSKPLPPRKRREIGKPLILIFLHPRR	+	NONHYDROGENASE	0	0	OTHER	0.918769
BGEMGI_00595	s__UBA4789_sp013201395	hypothetical_protein			0	6.044	0	MATLEISLAQNMEPTREVAISWPLGRLPDMTNPLVMAAANGGALDLTNRTLTTDLNTAAVYELIFFKDQAETEYTGVTVSGS	+	NONHYDROGENASE	0	0	OTHER	1.00006
BGEMGI_00600	s__UBA4789_sp013201395	hypothetical_protein			0	6.061	1	MKKTMIAKKNKFKSSFLSGFLLAAIFAVIISLSLLGAANVYGVSNEWTGGKASGFNGGMGQKPTPI	+	NONHYDROGENASE	0	0	OTHER	0.705898
BGEMGI_00605	s__UBA4789_sp013201395	hypothetical_protein			0	3.77	0	MISTGEELAYFAAQVNGGVSYAGQYIKLGQDILLNKMNANGDLCFRVAQGIHQYRQCR	+	NONHYDROGENASE	0	0	OTHER	1.00004
BGEMGI_00610	s__UBA4789_sp013201395	hypothetical_protein			0	4.093	0	MGTFVSGSPRAFTSIGSAAKPFQGIFEANGFEIIGLYINAVSVEYKGLFGYAVLGSQIKNVKISGSIAGGGKSGSRGWLHQRANHRL	+	NONHYDROGENASE	0	0	OTHER	1.00004
BGEMGI_00615	s__UBA4789_sp013201395	hypothetical_protein			0	40.528	1.001	MAGYTNGLITGCEVNCPVTANWNTYHGGVAGYAGADSVISNCTVLSHVEGSDNVGGIVGYTQGKVTACESSSTLTGQNRVGGIAGYAAVTGSEISNCRFTGTIKDVSGSYTGGIAGRVEGTITGCTVDGIIKSKNGCVGGIAGYAAGAASVIMDCSVSGTVEAIAGYGYVGGVAGQADGLITYCSSECSVTGGGQHYVGGIVGHASTGSEVNNSSSTGDIMGPARWAVLPVTLTVTLKFALIAVT	+	NONHYDROGENASE	0	0	OTHER	1.00003
BGEMGI_00620	s__UBA4789_sp013201395	hypothetical_protein			0	9.47	1.029	MMVGPKPGEEGEGGDPDSALKITKAVIKEGKHYTAAQLGLAATAAVTGDSVFTTAFSLKYGKPAASRQGKPCS	+	NONHYDROGENASE	0	0	OTHER	0.999958
BGEMGI_00625	s__UBA4789_sp013201395	hypothetical_protein			0	24.369	2.04	MLAEGTYYYVNLTEPATELILSDFIKMGSFEEGYSPAQAAKDEEKEYLFIFDFTQTATGMADGTYDIELALPGENYTGQLPVVTVGSRNVYEHNVGAAANEFTVDFDKTPATGYDYKTDGKEFVYEFYLERDGAIVPLPVDTRVNGSFVSALRPYAFLPLDPGQTTTTVSLDMSECADPLASGNYNLKGKVYACRDVLNPRSGYTLAGEEAGIGLTGPAIYAIKARGESRLYDQSADSIPVSFTIETLGPGSVKGTPAAKIWSGLRRRGRRERSAGYHHWKEGYLAPAGGGSQRTYRFVLTLYDDQSLAKASSIENIIIK	+	NONHYDROGENASE	0	0	OTHER	1.00002
BGEMGI_00630	s__UBA4789_sp013201395	HD-GYP_domain-containing_protein			0	26.337	6.227	MIWGRLLLETVYWINPALTTEEKTEIERHVETGYRILSSVREVAPLAEYILAHHERWDGQGYPRGLKGEKIPLPARIIAIADSYDAMTRDRPYRRAMSIAAAIKEIKNNAGTQFDPFIARVFVTKVLRKEWALKPLMGMTK	-	NONHYDROGENASE	0	0	OTHER	1.00004
BGEMGI_00635	s__UBA4789_sp013201395	hypothetical_protein			0	86.34	21.751	MPCKEFSAFFAVDRCYLFHFSADGRTIGRTCQWQSAGAVPLLLPGTQNILVENMPWWARQIKSGGHVLVSDVNKLPPEAVIERELCLSRNICSFLHVPIHSKGQLIGFLGLDTARPQKNWPLAHLIHSGIVTEMLTNTLVRRQAEEAIQHLSFNDQLTGLYNRRFFEKELRVLDSAANLPLTLVIADVNGLKLTNDVFGHPTGDQLLQKAAGIIQKECRADDIIARIGGDEFAILLPKTSYEQAGLIVRRINRAIAAQQTGPLNLSISFGWATKQEAGEDITAIFKKADDSMYKSKLSESILTQHETIVTVINKLYEKNEREQEHSQRVSQICGDIGVALGLSRDDLNELRMAGLLHDLGKVTVGNCILDKPGPHH	-	NONHYDROGENASE	0	0	OTHER	1.00004
BGEMGI_00640	s__UBA4789_sp013201395	hypothetical_protein			0	15.279	2	MYLFLCAYLRTLRELEGLKKEISVHKKKEAALILSVQKHRRTTNSLYLQLDFEKMLSEIAAYLIGLSGRQFDEGIHYALQRI	-	NONHYDROGENASE	0	0	OTHER	1.00004
BGEMGI_00645	s__UBA4789_sp013201395	hypothetical_protein			0	42.128	12.108	MDGLKQFNDLFGHSKGDAVLVAAAGMIENCCPSSSLIARTGGDEFAAILYDVREKDIMAACNKLQDTVKEHNTLCPDMPISLSTGYAVDKTPDLKKILKTAEYNMHREKLHRDKSKESAVVKALLRTLEEKGYLYGKALQAAAGSGSLPGGAVSLPEHAMPDLKLFAQFHDVGKIAISDNILMKPAPLTAKEIKEMRRHSEIGCRIAQSAPSLTPIAKWILKHHEWWNGEGYPQGLQGEKIPLPCRILSICDAYDAMTSNRPYRRAMSKDAAINELRKFSNRQFDSLLVNKFIELIA	-	NONHYDROGENASE	1	0	OTHER	1.00009
BGEMGI_00650	s__UBA4789_sp013201395	hypothetical_protein			0	88.427	35.035	MKGHSPAHGPGATRERIYRSLLESANVIFNINSRGRITSISPSIKQFTGHTREELIGQNFTRFIYPQDVQVVRQSIARAGPDNNVHVEFRLICKNGEIRYVRATSLAHIDVRGVNKQAVTGIITDISGHKKTQEQLRNCALYDSLTGLFNRSCFQKELSRGHPRAMPE	-	NONHYDROGENASE	0	0	OTHER	1.00007
BGEMGI_00655	s__UBA4789_sp013201395	hypothetical_protein			0	4.719	0	MRNLKIWAVLLVGALFIATLCLAGCGTQNDGEQKQAGALPYQGQSLLVYSGLRVQ	+	NONHYDROGENASE	0	0	LIPO	0
BGEMGI_00660	s__UBA4789_sp013201395	hypothetical_protein	modA; molybdate transport system substrate-binding protein	K02020	1	27.056	3	MLWVLLLKRNMAYKVNFNYAGVGQLLSQMEISKQGDVFFAGLREMEIVEQKGIADEYVSVVYHIPTIAVPEGNPAGINSLEDLAKPGVKLILGDDQSTMIGKKGAKIFEKSGLAGIEENVVARTATVNEVVTKLSLKQADAGLIFEDNGYGVKDLEIIPIPEEQNDVDLGALCILGFTKNAELAQAFVDFASSSEGEAIFIDHGFKIVE	+	NONHYDROGENASE	0	0	OTHER	1.00006
BGEMGI_00665	s__UBA4789_sp013201395	ABC_transporter_permease	modB; molybdate transport system permease protein	K02018	0	96.179	27.386	MWGDVMRNRLFQAVLAIFMLVLFAFVFSALANIVWQGMAGLAQSIASEEIRFAIRLSLFTSVTSTLICIIFAIPVAYGLERLNFPGRGLFSVLMDIPLSLPPLVCGVALLLLFGTTAFGQALAEHGLRFIFSVNGIIVAQFFIITPYMIRVLKSTIADINPRLEFVARTLGCTQWQAFCRVTLPLAKNGIIAGLVISWARAIGEFGCTLMLAGATRMVTETLPVALFLNMSIGNMEMVTASATCLIIISLVSLSIFEIVGRRNNAASRII	+	NONHYDROGENASE	0	0	OTHER	1.00005
BGEMGI_00670	s__UBA4789_sp013201395	hypothetical_protein			0	6.494	0	MYKPDEGEVWLNNRNVTAEYPEARNIGFVYQDYMLFPHLNVQDNILFALKLKKTPKAVMKQKLEEITTLLHIERLLKRYPATLSGGEQQRVAIARALVTEGRQSFCWMNL	+	NONHYDROGENASE	0	0	OTHER	1.00007
BGEMGI_00675	s__UBA4789_sp013201395	hypothetical_protein			0	11.651	3.005	MLDEPLSALDPRTKEIFQYELKNVHEQIKTTAIHITHDFNEALVLADRVGVMFDGKIEQVGTPGEVFQKPQSEFVAEFMGMENIFCGELGEAGCARYVNVGPVRICVASKLEGGRVRIAFRAEDIIIAQDELFSSAQNNLPARIMEIIPGNSPLRCTWMRVFLWWRWLPNRQ	+	NONHYDROGENASE	0	0	OTHER	1.00006
BGEMGI_00680	s__UBA4789_sp013201395	hypothetical_protein			0	6.33	0	MVIERKPAICGICEGGCAVEVTLEDGRLVDVAYTKGRTL	+	NONHYDROGENASE	0	0	OTHER	0.999871
BGEMGI_00685	s__UBA4789_sp013201395	hypothetical_protein			0	7.217	2	MLTWHTLKGAPYSHLCVRGKHAPEIVYSPHRLKTPLIRTGERGEGKFREAGWDEALDLTVQKMMEIKDKYGAQALVSHSGRGAFERSMVEFGNARDGVASKLLLPFSSPNVTGVSSICYASFGTLLQ	+	NONHYDROGENASE	0	0	OTHER	1.00005
BGEMGI_00690	s__UBA4789_sp013201395	hypothetical_protein			0	3.094	0	MENSDLIVVWGTNPITDSPPTIFKRIVAAQKNKARVIAIDQMRCDIARRADQWVAVRSGTDGAWR	+	NONHYDROGENASE	0	0	OTHER	1.00005
BGEMGI_00695	s__UBA4789_sp013201395	hypothetical_protein			0	5.047	1	MLVIDLVKTRDALFADVVLPAATYYETNSYMRYPGYARLRRRVIEPVGQARNSLMILAELARRLGYGHLYPQSEEELIERAFARDPELLERLKKSADGVLCTVKRAYL	+	NONHYDROGENASE	0	0	OTHER	1.00004
BGEMGI_00700	s__UBA4789_sp013201395	hypothetical_protein			0	8.393	0	MGSYVPLKELTYKKYELGLLRKDKQSGFQTPTGKFEITSTLLAQHSYEPLPIYIEPEEGPLTAPQLYKQFPLIMNSGGKNANHLPFPAFAYLRFGENPG	+	NONHYDROGENASE	0	0	OTHER	1.00005
BGEMGI_00705	s__UBA4789_sp013201395	Putative_dimethyl_sulfoxide_reductase_chain_YnfE			0	14.504	2.138	MQTTFRSQHLHISGLVKIQDKPLVLINPQDAAERCITSGDKVIVSTRKGQVAFYADVTDNVLPGQVEVNMGGGNPAQVKAWRQANINFLTDADNRDEISGFPVYKALLCQVEKGLGDVFKLVDCLSTGAIRRKIGDYK	+	NONHYDROGENASE	0	0	OTHER	1.00005
BGEMGI_00710	s__UBA4789_sp013201395	hypothetical_protein			0	21.298	5.669	MNEKTSRLPPSIDEWLKEAKGMPEALEQGMFLIHNGVVRQTPRALVREGVDDGSQVKGMIFGYDEDKVDQAVAETYQMDGIFHVRVWLNEDAISPGTISCTC	+	NONHYDROGENASE	0	0	OTHER	1.00005
BGEMGI_00715	s__UBA4789_sp013201395	hypothetical_protein			0	14.286	6.432	MYVLIGGDIRPHVIAALQSLVQKIKTECVTEIEQF	+	NONHYDROGENASE	0	0	OTHER	0.99999
BGEMGI_00720	s__UBA4789_sp013201395	DMT_family_transporter			0	60.119	4.001	MEDTLSRSKTVILLAFLVVIWGVCWPVFKVALYYTPPLLFGGMRNLVGGVFLAVLLLPRRRQIRWRQTWYIYGVAALFNSVLYYGAQSFGLGYLPAGLFCVIVYLQPVLVGIMAWMWLGESMTFLKIIGLILGFLGVAAVSSGGLSGYISFTGVALAIICSVGWASGTVWVKKTSGLVDAMWLVVMQSLIGGAVMTIAGLWLEDYFAIVWTPEYWFGLLYGGLLAIAASWVIYYKLVHYGEASKVAAYTFLVR	+	NONHYDROGENASE	0	0	OTHER	1
BGEMGI_00725	s__UBA4789_sp013201395	Basic_amino_acid_ABC_transporter_substrate-binding_protein	glnH; glutamine transport system substrate-binding protein	K10036	0	342.479	120.755	MKRFVKLLTIGMLVLGLAFAAIGCGEQGKPASKTTGTDGKRPVLNVASETTYPPMEFTEGGEYVGFDMDLIRAIGEAEGFDVKIISLGFDALIPSVQVGTADCCISSMTITEDRAEAIDFSDAYYTAGLIIAVGKDTEGISTRDDLQGKRLAAEVGTTGLAASNKIREKDPKTTVKVFDSVGEAFMELEKGSVDAVINDMPITHYYIKTTGKGKVKMVGEIFAAEDQYGIGVKKGNTELLEKINSGLQKVKDSGEYDKINEKWFGDEV	+	NONHYDROGENASE	0	0	LIPO	0
BGEMGI_00730	s__UBA4789_sp013201395	hypothetical_protein			0	14.297	3.009	MITAKLKARVGISRAFNLFDLKGSQYMSLDSILAINGLQVVIKNFPFLLEECGLTLKITVLSVFFGMVLGLIAGLLKLSKSRILSFIATIYIDFFRGTPLFCADFAIVFWYFAADY	+	NONHYDROGENASE	0	0	OTHER	0.999833
BGEMGI_00735	s__UBA4789_sp013201395	Arginine_transport_ATP-binding_protein_ArtM	glnQ; glutamine transport system ATP-binding protein [EC:7.4.2.1]	K10038	0	27.174	2.01	MDCHVASREVVCVIGPSGSGKSTLLRCVNQLEQATGGQIFVDGEEITSPKTDINKIRQQVGMVFQLFNLFPHKTTLENITLAPIKIKGVSRSEAEQVANELLRKVGLTDKSDVYPGQLSGGQKQRVAIARALAMQPKVMLFDEPTSSLDPEMVGEVLEVMKDLAHEGMTMMVVTHEMGFAREVGHRVLFMDEGIIMEEGTPAQIFDNPHNARTQSFLSKVI	+	NONHYDROGENASE	0	0	OTHER	0.999634
BGEMGI_00740	s__UBA4789_sp013201395	hypothetical_protein			0	23.642	2.07	MNVNKPACYWCGIDQREAWVAGVFSRVKEFIANYNNADINTCNTLCATSLKNSYVRGQLFPFINIPIRYREKELLGLYEYFGDVLPLTDEHIYCDFVVQAIYYHEKKSPADIETIEERTRQILKTRGYDIIDFTDGMATITIKREILDNEGEFLALLKDLLDEAIKIQAVAL	+	NONHYDROGENASE	0	0	OTHER	1.00003
BGEMGI_00745	s__UBA4789_sp013201395	hypothetical_protein			0	14.371	0	MARVCVWPDPAFFIFFALETLPAGIATVIFFTHPVIVAVLSLFAFKEKFAPRLFVGLALALSGILLISGLLGGKQTLPTEGLVWALLACFCYAFYSLIGQKTLADNGAYLLLLLFPCWPC	+	NONHYDROGENASE	0	0	OTHER	1.00004
BGEMGI_00750	s__UBA4789_sp013201395	hypothetical_protein			0	6.78	0	MIFLPFFYSGVDFILHLTPQQILVTLAIAVFNTLLAVLFFLKGVQKVGAAGHP	+	NONHYDROGENASE	0	0	OTHER	1.00005
BGEMGI_00755	s__UBA4789_sp013201395	hypothetical_protein			0	11	2	MSTAEPVFCLLLAFIILGEGLTLPELAGYRAGICQYVAGCVQSWR	+	NONHYDROGENASE	0	0	OTHER	0.99289
BGEMGI_00760	s__UBA4789_sp013201395	hypothetical_protein	E1.6.99.1; NADPH2 dehydrogenase [EC:1.6.99.1]	K00354	0	15.009	4.002	MYRVLEPLETAKIKFKNRLIMPPMATQKCGPNGEINDAVVQHYRERAKGAYLALIIIENSYVDMAGKGMANMMSAADDDMIYGMEKLAAAIHAEGVPAVMQLNHAGAATTREITGLEVVAFLQLLKVNLSQGMICPGR	+	NONHYDROGENASE	0	0	OTHER	1.00006
BGEMGI_00765	s__UBA4789_sp013201395	Oxidored-FMN_domain-containing_protein	E1.6.99.1; NADPH2 dehydrogenase [EC:1.6.99.1]	K00354	0	14.454	1	MTAAEIKKIISQFAAAAGRVRSAGFDGVEIHSAHGYLLSQFLSPLSNQRRDQYGGSLEKRMAIHREVIAAVRQAVGGDYPIFLRLGACDYAAGGNTIEDGVWAARLCVEAGVDILDVSGGLCLQHPTNTGPGYFADAAAAIKGAVTVPVILTGGVRRIQEAEKLLAAGSADLIGVGKELLADPAWAKKQMDTLT	+	NONHYDROGENASE	0	0	OTHER	1.00004
BGEMGI_00770	s__UBA4789_sp013201395	ABC_transporter_ATP-binding_protein	livF; branched-chain amino acid transport system ATP-binding protein	K01996	0	75.51	12.018	MLVVKDIEVYYGAIHALKKLSIKVEQGNIVTLIQPPRAGKSTTLKTISGLTRPKTGQIVFKDEDITRTPPEKIVGRGISQCPEGRRIFAAMSVIENLEMGAFLRKDKANIDADIEMVFTRFPRLKERRKQTAGTLSGGEQQMLAIGQALMARPALMLMDEPSMGLTPLLVKEIFEIIKDINEQATTILLVEQNAHMALSIADYAYVIETGEIVLQGSASELMHSEEVKKAYLGG	-	NONHYDROGENASE	0	0	OTHER	1.00008
BGEMGI_00775	s__UBA4789_sp013201395	ABC_transporter_domain-containing_protein	livG; branched-chain amino acid transport system ATP-binding protein	K01995	0	21.551	2.037	MFNDLSVLDNVKIAAHKNVPYSLMGVVFRTPGYFRGESEIEAEALHYLEIFNLRNKKDELARNLPYGEQRRIEIVRALATRPLLLILDEPAAGMNPQETQALMELIRYIRKEFNLTILLIEHDMSLVMGVCERLYVLDYGQIIAEGTPAEIRADKRVIEAYLGEDVG	-	NONHYDROGENASE	0	0	OTHER	1.00005
BGEMGI_00780	s__UBA4789_sp013201395	hypothetical_protein	livG; branched-chain amino acid transport system ATP-binding protein	K01995	0	2.059	1.221	MDDINLMEISKLEKSFGGLNAVQDFNFHIAENELVGLIGPAVSGKPPSST	-	NONHYDROGENASE	0	0	OTHER	1.00001
BGEMGI_00785	s__UBA4789_sp013201395	High-affinity_branched-chain_amino_acid_transport_system_permease_protein_LivH	livM; branched-chain amino acid transport system permease protein	K01998	0	25.967	1.009	MQKVNNKWLKLGIEVVVLAALFTLVQYLITAGLLKQYYQISLASMCINVTLAVSLSLINGFTGQLSLGHAGFMAVGAYIAAIMTNMLDLPFITGILAAMLGAGLAGFIIGVPTLRLKGDYLAIATLAFGEIIRVTLQNIGYVNGPAGIMGIPKFATWPWLFGGAIVTIVVIVNLINSSYGRAIISIREDETASELMGINTTKYKVLAFVVYAGFAGLAALYAHYFYIIKPETFNFLKSFDILVMVVLGGLGSTTGAIIAAVFVTALTAALQSFPAIRMVLYALILIIVMIYRPQGLMGNKELSLRTFGRIWGGRH	-	NONHYDROGENASE	0	0	OTHER	1.00001
BGEMGI_00790	s__UBA4789_sp013201395	High-affinity_branched-chain_amino_acid_transport_system_permease_protein_LivH	livH; branched-chain amino acid transport system permease protein	K01997	0	13.939	1	MAYPLRHICINCPRLHHGLWHHQTNQLCSWGHHDGWALVSYFSLTLLETNIFVAMAAAMIACAVFGVLIEKIAYRPLRNSTRIAALITAIGVSLFLEYFTIFIFGPAQKVFPASAFPIKAYALGGLSVLNKDVFVFVSAVVLMIILQYIIKWTKTGKAMRAVSLDQEAAVLMGISVDKTISITFAIGSALAAAAGVMLGIYYNTVNPLMGIIPGLKAFVAAVLGGIGIIPGAMVGGFVMGLLETMVSGYGNSLYRDAVAFGVLIFILLIKPSGIFGEDTGEKV	-	NONHYDROGENASE	1	0	OTHER	0.999207
BGEMGI_00795	s__UBA4789_sp013201395	hypothetical_protein	livK; branched-chain amino acid transport system substrate-binding protein	K01999	0	27.005	5.006	MTKIKGLNPDFIYVPGYYQEVAPLIKQARELGITAPIGGCDGWDSPDMVSVAGNEALNNSFFTNHYSSQDKDPQVVEFVEAFKAKYNKEPDAFAALGYDSVQIMVQGLKDAGEADSVKLKEALEKITDFAGITGNMSIDEQHNPVKAGVILEFKDGQQVMKTRIQP	-	NONHYDROGENASE	0	0	OTHER	1.00006
BGEMGI_00800	s__UBA4789_sp013201395	hypothetical_protein	livK; branched-chain amino acid transport system substrate-binding protein	K01999	0	4.176	0	MAKFAAEDMNATKAVIYCDNSSDYGKGLAQYFEKTFTENGVPSWPKKVSSRMTVISGLP	-	NONHYDROGENASE	0	0	OTHER	1
BGEMGI_00805	s__UBA4789_sp013201395	hypothetical_protein	livK; branched-chain amino acid transport system substrate-binding protein	K01999	0	8.465	5	MEPTPETVALLAIEQINKDGGVLGMQLKPIERDNKSIADEAMSISAALVGENIVAQIGPLTSGDVAGSTPVMMENKVPLIAPAATAANVTVDDKTGETRDYIFRVCFIDPFQAP	-	NONHYDROGENASE	0	0	OTHER	1.00007
BGEMGI_00810	s__UBA4789_sp013201395	hypothetical_protein	livK; branched-chain amino acid transport system substrate-binding protein	K01999	0	15.593	1.082	MRIGKRIALLVMVLFVFSIAAAGCGGGTETDDPAGDVIKVGVNVELSGGTASYGTNARDGRPAGNRTD	-	NONHYDROGENASE	0	0	LIPO	0
BGEMGI_00815	s__UBA4789_sp013201395	Aspartyl/glutamyl-tRNA(Asn/Gln)_amidotransferase_subunit_C	gatC, GATC; aspartyl-tRNA(Asn)/glutamyl-tRNA(Gln) amidotransferase subunit C [EC:6.3.5.6 6.3.5.7]	K02435	0	18.833	3	MQISGKDVGQLAFLSRLDLTADDLTICTKSLNEILGYLTVLEELDTGQVVKPALHVRPIKNVLREDALQPGLEREQVLANGPEVEDGAFVVPRIV	+	NONHYDROGENASE	0	0	OTHER	1.00006
BGEMGI_00820	s__UBA4789_sp013201395	hypothetical_protein	gatA, QRSL1; aspartyl-tRNA(Asn)/glutamyl-tRNA(Gln) amidotransferase subunit A [EC:6.3.5.6 6.3.5.7]	K02433	0	10.875	6.033	MDLHTLPVYRLSELMARKEVSSEEITRAHLECINRTEDRVKAMVTVTAEAALDQARAVDDRRAAGEELSSLAGVPMAIIDNICTMGVKTTCASHMLYNFIPPYDAEVVSRLKDTGAILMGKCNMDEFSIGPADEERGPQAPASRSDGGAAAVAAGKQLLFSVSILRVHCASRRPVVVLSGLNLPMAAFPAMA	+	NONHYDROGENASE	0	0	OTHER	1.00006
BGEMGI_00825	s__UBA4789_sp013201395	hypothetical_protein	gatA, QRSL1; aspartyl-tRNA(Asn)/glutamyl-tRNA(Gln) amidotransferase subunit A [EC:6.3.5.6 6.3.5.7]	K02433	0	4.307	1	MPLEYLAHVEPQSAAVVRQAADRLAELGAICREVSMPHTAYALPAHYIISAAEASSNLARYDGVRYGFRVDDEDVQGMFSKSRGRGFGRAVKTRIMLAPMY	+	NONHYDROGENASE	0	0	OTHER	1.00006
BGEMGI_00830	s__UBA4789_sp013201395	hypothetical_protein	gatA, QRSL1; aspartyl-tRNA(Asn)/glutamyl-tRNA(Gln) amidotransferase subunit A [EC:6.3.5.6 6.3.5.7]	K02433	0	6.594	0	MQQDFERVFEKCDCLLAPTGSGIACCDPAADLSATCDVAANLAGLPSLSLPFGLVDGLPVGLQFMARHFDEEVLLRVGYTWQENTKHKNKP	+	NONHYDROGENASE	0	0	OTHER	0.999962
BGEMGI_00835	s__UBA4789_sp013201395	GatB-N_domain-containing_protein	gatB, PET112; aspartyl-tRNA(Asn)/glutamyl-tRNA(Gln) amidotransferase subunit B [EC:6.3.5.6 6.3.5.7]	K02434	0	2.043	0	MDRYEAVIGLEVHVELKTKTKLFCGCSTEFGQDPIRKYVQFAWDYPVVPAF	+	NONHYDROGENASE	0	0	OTHER	0.999999
BGEMGI_00840	s__UBA4789_sp013201395	Aspartyl/glutamyl-tRNA_amidotransferase_subunit_B	gatB, PET112; aspartyl-tRNA(Asn)/glutamyl-tRNA(Gln) amidotransferase subunit B [EC:6.3.5.6 6.3.5.7]	K02434	0	7.501	0	MNKKAVELAARAGLALNCQINTDTWFDRKNYYYPDLPKGFQITQVFQPIAVQGYLDIKAEDRDKRVNINRVHIEEDPGKLVHASGSIMTSRASFVDYNRSGVPLVEIVSEPELRSG	+	NONHYDROGENASE	0	0	OTHER	1.00007
BGEMGI_00845	s__UBA4789_sp013201395	hypothetical_protein	gatB, PET112; aspartyl-tRNA(Asn)/glutamyl-tRNA(Gln) amidotransferase subunit B [EC:6.3.5.6 6.3.5.7]	K02434	0	83.788	18.435	MRPSGSAILGAKAEIKNMNSFRAVQRAIEYEVERQIEVLEEGDSVTQETRTWDESQGITMAMRSKEDVDYRCFIEQEIAPVELTADWVENMRATIPELPDARRRRLVDEHGLPDYDAGVITSSLSLAEFFEATLEKYEDAKKISNWIMGELLRLLNARGMELGESKVTPGGLASLLQLIDKGTISNKMGKKVFAVMFQEGREPQQIVKEKGLSQISDVDRLAEIIAEVIGKNPKPVADFQSGKEQAIGFLVGQVMKATKGQANPGAVNSMLRERLAK	+	NONHYDROGENASE	0	0	OTHER	1.00007
BGEMGI_00850	s__UBA4789_sp013201395	hypothetical_protein			0	290.616	77.85	MLNINIETDAKEYLLSNGGAVTVRAMVMSGCHGVTKEPLLFAETPEDIADYDLVVVDRVKVYVAKESVIEPAGAKIYLVGDSAYKGLEVSGLRYRM	-	NONHYDROGENASE	0	0	OTHER	1.00004
BGEMGI_00855	s__UBA4789_sp013201395	Nucleotide_sugar_epimerase	GAE, cap1J; UDP-glucuronate 4-epimerase [EC:5.1.3.6]	K08679	0	24.284	0	MQVVFVTGVAGFIGSRVAEMLLEQGNRVIGIDNLNDYYDSRLKLWRLDALEQYFRFTFFQADIEDFASLRAIFRDYRPTAVINEAARISVCSSRENPSAYFATNAGGTLNLLELCRQCGTAKFVLASTSLLCAEQKASGEGEQQQPANTSLSTYAASKKVAEALAHAYHHLYSLDVSVLRYFTVYGPAGRPDMEVLRFVRGIGSGIPLQICGDPAAGRDFVYIEDAAGGTVAALQPVGYEIINLGSNSPHRLSELIRLIELYTGRSAVMHNCLEPGVGMQGSRARAGIRKARATLGWRPAVSLEEGVRKTVD	+	NONHYDROGENASE	0	0	OTHER	1.00007
BGEMGI_00860	s__UBA4789_sp013201395	hypothetical_protein			0	1.003	0	MVNDGFDGFLTRPDAEDLAEKALCILQDEKLRQNLASQARESAKRISATSTATRMANAYRDLLG	-	NONHYDROGENASE	0	0	OTHER	1.00003
BGEMGI_00865	s__UBA4789_sp013201395	Alpha-monoglucosyldiacylglycerol_synthase	mgs, bgsB; 1,2-diacylglycerol 3-alpha-glucosyltransferase [EC:2.4.1.337]	K19002	0	33.207	1	MNIAMFSDSYYPYVSGVVRSIELFRQELEKLGHNVYVFAPSYRQQKKEEGVFRFPSITAPTLKDFSLALPYSPGIGKMIRDLKIDLVHCHSPFLMGRMGARTAKQNNLPLVFTHHTLYDLYVHYVPLFQNLVRKLTLGYVRRFCNKCNLVITPTKMLAERLRGLGITAPMQAIPTGLKMEEYADPDPDWLSRQYNIGPEEKTLLCVARFSKEKNLDMVLEAFHLINRAHPDTRLFLVGIGPYEEELHRIAADMGLDSRVTIIGRALPRKTLTDYYAGADLFIYAATTETQGIIVSEAHAVGLPVVAVGSQWHSRDGQ	-	NONHYDROGENASE	0	0	OTHER	1.00005
BGEMGI_00870	s__UBA4789_sp013201395	Carbamoyl-phosphate_synthase_large_subunit	carB, CPA2; carbamoyl-phosphate synthase large subunit [EC:6.3.5.5]	K01955	0	0	0	MPKRTDINKILIIGSGPIIIGQACEFDYSDDPGL	+	NONHYDROGENASE	0	0	OTHER	0.999606
BGEMGI_00875	s__UBA4789_sp013201395	hypothetical_protein	carB, CPA2; carbamoyl-phosphate synthase large subunit [EC:6.3.5.5]	K01955	0	29.938	0	MIIPTTQACKALRRLGYKIILVNSNPATIMTDPGIADITYIEPLNLKSLSEIIAKERPDALLPNLGGQSGLNLSAELHKAGILDKYGVEIIGVQVDAIERGEDRIIFKETMHRLGIEMPLSKPAYSVEEAAAIALELGYPVVVRPAYTMGGAGGGLVYNVEELRNVAGRGIAASLVGQVLIEESVLGWEELELEVVRDAKNQMITVCFIENIDAMGVHTGDSFCSAPDVDSEPELQQRLQKYAYDIVEAIDVIGGSTSNLPMIPKQAGW	+	NONHYDROGENASE	0	0	OTHER	1.00005
BGEMGI_00880	s__UBA4789_sp013201395	hypothetical_protein	carB, CPA2; carbamoyl-phosphate synthase large subunit [EC:6.3.5.5]	K01955	0	3.059	0	MVIIEINPRTSRSSALASKATGFPIALISAMLAAGLTLDEIPYWREGPWINILLPMIMW	+	NONHYDROGENASE	0	0	OTHER	1.00003
BGEMGI_00885	s__UBA4789_sp013201395	Carbamoyl-phosphate_synthase_(glutamine-hydrolyzing)	carB, CPA2; carbamoyl-phosphate synthase large subunit [EC:6.3.5.5]	K01955	0	40.994	11	MRAVGEVMSIGKNYKEALQKAIRSLEINRYGLGFAKDFNLLSRDELLAMLAEPSSERQFIMYEALRKGAGVEHLSRLTHIKPWFIQQMKELVLLEEEIIRYRDKQLPDKLLLQAKQDGFADRYLAQLLNQPETKIRRQRAAIGVVEGWQAVPVSGVENAAYYFSTYNGPDQIVSGDKQKVMILGGGPNRIGQGIEFDYCCVHTAFALRDMGYETIMVNCNPETVSTDYDTSDRLYFEPLTVEDVLSIYEKEKPLGIIVQFGGQTPLNIAAELEEAGVRILGTSPETIDLAEDRDRFRQIMDQLDIPMPESGMAVNIGEALAIAGRIGYPLMVRPSYVLGGRGMEVVYDEESLRRYVAAAVGVTPERPILIDRFLKDAIEMEADAIADGSDAFVPAVMEH…	+	NONHYDROGENASE	0	0	OTHER	1.00005
BGEMGI_00890	s__UBA4789_sp013201395	hypothetical_protein	carB, CPA2; carbamoyl-phosphate synthase large subunit [EC:6.3.5.5]	K01955	0	11.208	0	MPTSGTVLLSVPDQDKPAMLQAAREFSRLGFKIKATVGTYKFLKEHGVASTEIKKVYEGRPNIVDGITNNEINLVINTPSGKRSQYDDSYIRKTAIRNNVPYITTPAAAVASARGIAAYKENSYREVKSLQEYHADIDGENQG	+	NONHYDROGENASE	0	0	OTHER	1.00005
BGEMGI_00895	s__UBA4789_sp013201395	hypothetical_protein			0	2	0	MRKQLGGARYPLTLQWTTVFLARYESMEVLFYPPIILGKVQGFHLCHLQQKKNGGGILFEGS	+	NONHYDROGENASE	0	0	OTHER	0.999996
BGEMGI_00900	s__UBA4789_sp013201395	hypothetical_protein			0	2.005	0	MAISTVVEKNSALSSIDIGYEYSLVETAGFLSAVLYYYYKLSFLQTGCRRHFFFAAGGTDEIPVPSPG	-	NONHYDROGENASE	0	0	OTHER	0.999902
BGEMGI_00905	s__UBA4789_sp013201395	Dehydrogenase			0	18.238	6.018	MDVRKAVICGVCPGGCMVDVHLKDGKLIDIFPHKGSPFGALCVRGEFAKDILYSPDRLKKPLIRMGKKGKGEFREATWEEALDYVAEGFMKVKNEYGSRSLMSHMGRGGFEQSTTDFMGISEPRNRAVPGFFAPLGSPNASGVGSICYNSIGIFAPITTIGLYGTNILPDIANADHIVVWGTNPITNSPPFQFRAILNAKNKGVRITAIDHYKTNICKYADDYYLVRSGTDGALALGLLKVIIDERLYDQAFVNNWTVGFAELRDYINSKTLEEWAAISGLKAKDINRLARQLAAKEKTTLTMYTGLEYSNSGVQTIRAIYTIWALLGKLDKPGCLLLDSKVNMERIKEIICAKSAEEPVGAKEYPLFCELTQTAHFLKFPQAVLKDDPYPIRGLLNLG…	-	NONHYDROGENASE	1	0	OTHER	1.00007
BGEMGI_00910	s__UBA4789_sp013201395	hypothetical_protein			0	0	0	MAIKYAMDVGFIKNPVEMKNIVDHTFLDKAHHK	-	NONHYDROGENASE	0	0	OTHER	0.999984
BGEMGI_00915	s__UBA4789_sp013201395	hypothetical_protein			0	2	0	MGADSNTVHLLNKNFKQIVNMIDDADHKAVVGSDTYPLFVIMVSDEYIESSPEQIQSFTNATVKGMNFIRENDAETIKETIAPLFTHVDKDILGEYIKIISPALSTDGYVSEEGACGGNKICHGCRVY	-	NONHYDROGENASE	0	0	OTHER	1.00007
BGEMGI_00920	s__UBA4789_sp013201395	hypothetical_protein	ABC.SN.S; NitT/TauT family transport system substrate-binding protein	K02051	0	0	2	MGGHNVRAAVIAGEAEFGHTGYEQVASTFEQGKGCKMIMTTTEKHPWSYFVGKDIEGIADLKGKNIDGGLEGSSYRSFARAVVQFGGLDPDKDVQFVNIPRGSEIVALEKGEVHGLGSR	-	NONHYDROGENASE	0	0	OTHER	1.00008
BGEMGI_00925	s__UBA4789_sp013201395	hypothetical_protein			0	1.01	0	MVLLKKSRFSFIILILSLLLVSGCSSEPQNGKETDSTPVTLQKIKITQPNFLEAWPPHLCR	-	NONHYDROGENASE	0	0	LIPO	0
BGEMGI_00930	s__UBA4789_sp013201395	hypothetical_protein	ssuC; sulfonate transport system permease protein	K15554	0	1.004	0	MYFNAYGGFKDVDYRLINSIRLMGASEFQVITKVIFPSSLPWILTGLKSGVGVALLGTIVGEYIGSSVGLGNMVMYAGNMFNTTRVFSSILAMTLIMIILNELVRLLESRVLRWRTNSF	-	NONHYDROGENASE	0	0	OTHER	0.994841
BGEMGI_00935	s__UBA4789_sp013201395	hypothetical_protein			0	0	0	MLEVIDPFFVSRPSAIILDFILLFTSKDIFPHLGVTLYATLLGLALGFRLRFGFSFYAGQI	-	NONHYDROGENASE	0	0	OTHER	1.00001
BGEMGI_00940	s__UBA4789_sp013201395	hypothetical_protein			0	1	0	MTARPATIKSEYDIHLPRPRSSFDIIFDQRFTEIHKKIWGDLREEIVKAEGD	-	NONHYDROGENASE	0	0	OTHER	1.00002
BGEMGI_00945	s__UBA4789_sp013201395	Deoxyguanosinetriphosphate_triphosphohydrolase	K06885; uncharacterized protein	K06885	0	10.152	4.022	MNKKYEIRDPIYGFIELDRWERDIINHPVFQRLRRIKQLAWTDMVYPGAVHTRFEHSLGVMHLATLMYEKIVSKKRGYLESRLGYNGSGLENDKKFVRLAALLHDVGHAPFSHAGEGLMGKNPGTDKPYKHENYSAAIVEYKFKEVIDEHPYNQNYHITAKQISDFLVGGAGLGRRLFWRSLVAGQIDADRADYLLRDAYHIGTNYGSYDLKRLLVTLTIAEHPETRRPMIAVEEGGLHAAEALIIARYMMFTQVYFHHTRRAYDHHFAGAMKSLLFDVAKRKTFLPPTSLENIDDYISWDDWKVLGLLNQGKGGQDAHALKERKHHRCVFNTSGRQQKLSLIDQTRFWTCCHSLSLLWMNQINPGIAEGNRIL	+	NONHYDROGENASE	0	0	OTHER	1.00008
BGEMGI_00950	s__UBA4789_sp013201395	hypothetical_protein			0	6	1	MDEPNKSWYSGGESDIMIKRDIAPGQKETVPLPFISSVVRGLLPIRQRRIYVSLEDREEAELLLKRKGC	+	NONHYDROGENASE	0	0	OTHER	1.00003
BGEMGI_00955	s__UBA4789_sp013201395	Restriction_endonuclease	K09388; uncharacterized protein	K09388	0	3	3.004	MLILPDQFTEKWDQYSLMAELALKLEGVSPQFGKTVLQKLVYILQAIFRVPCGYGYILYNYGPYSEELADDLSFFASMDGVRVEWGQGSGYEIKKADKTIHFRERGKGFLTQYASQIGDVIEEFGGMNARELELRSTIIYVYQEEPLEKKDMLCRVKEIKPHFTDSEIHNAYQELERWLVSPAT	+	NONHYDROGENASE	0	0	OTHER	1.00006
BGEMGI_00960	s__UBA4789_sp013201395	hypothetical_protein			0	17.598	10.803	MEGVVAWPLPLPPQENAVYGYMNRGFYFLFGDLGGLFPSVCYARENNNDRRYYKAVSIP	+	NONHYDROGENASE	0	0	OTHER	1.00003
BGEMGI_00965	s__UBA4789_sp013201395	hypothetical_protein			0	1	1	MPTADGQVCLIVDMISFLHRYAIILQEKIWGLRKLDIFPCRGGLYSH	+	NONHYDROGENASE	0	0	OTHER	1.00002
BGEMGI_00970	s__UBA4789_sp013201395	hypothetical_protein			0	1.001	1	MLTLLTPRKNAYIYAVIIAAAYLTLAVGIYLKLLPLFTLAGLLSLPLAITTVGGVIKNSENIPPYAIPG	-	NONHYDROGENASE	0	0	OTHER	1.00002
BGEMGI_00975	s__UBA4789_sp013201395	hypothetical_protein	menA; 1,4-dihydroxy-2-naphthoate polyprenyltransferase [EC:2.5.1.74]	K02548	0	5.001	3	MNKSLLYVFETRPQFIILSIACVLAATGAAYWKAGTGNINPIYLALALVGAASAHASVNILNDYSDYKSGLDNMTCRTPFSGGSGFLPKKLLSPKAVLFFGLATLAVTVLIGLYLVYARGWQLLLVGIPGVLLIVLYTDYITRSPLLCLLAPGWGLDPVLYWAHILYCKAIMITLPWSCL	-	NONHYDROGENASE	0	0	OTHER	1.00001
BGEMGI_00980	s__UBA4789_sp013201395	hypothetical_protein	proA; glutamate-5-semialdehyde dehydrogenase [EC:1.2.1.41]	K00147	0	46.556	23.561	MGINEFARQVKNASITLAAMSAEQKNKALQEIAVALVERQGEIIEANQVDLARSEKENLAEPLLKRLKFDADKIADVVEGINSLIGLEDPVGKTLAATELDEDLELYRVTCPIGVIGVIFESRPDALVQISTLCLKSGNGVLLKGGSEAMETNRILADVIIRATEKAGQPCQLD	+	NONHYDROGENASE	0	0	OTHER	1.00006
BGEMGI_00985	s__UBA4789_sp013201395	hypothetical_protein	proA; glutamate-5-semialdehyde dehydrogenase [EC:1.2.1.41]	K00147	0	61.423	39.537	METRAQVSEMLKLDEYIDLIIPRGSNEFVRYIMDNSRIPVMGHADGICHCYVDEEFDPAMAVKIVVDSKTQYVAVCNAVETLLVHAEAAESYLPVLKKAMDSKQVQMVGCSRTQQIIPVSAADEEDWKAEYLDYQLAVRVVDSLDQAIEHINRYGSGHTDSIITTNRDKAARFVSLVDSGNVFWNCSTRFSDGFRYGLGAEVGISTNKVHARGPVGLDGLVIYKYILLGNGQTVTEYAGREKTFKHREMDKTYHM	+	NONHYDROGENASE	0	0	OTHER	1.00005
BGEMGI_00990	s__UBA4789_sp013201395	hypothetical_protein			0	13.717	1.007	MSHKDLSAKISDVQIENECTDVVYPQVSGLRNDAVEDKINRLIEERVAAMIPREGCDVYGDITGNYEVMLNEQGILSLKFNVFTIRIHAANGIEEQRSLTLNLETGRLYRLYDLFERNSNYKDVINEIIREQIEERDIP	+	NONHYDROGENASE	0	0	OTHER	1.00005
BGEMGI_00995	s__UBA4789_sp013201395	Large-conductance_mechanosensitive_channel_protein_MscL	mscL; large conductance mechanosensitive channel	K03282	0	4.903	5.112	MLKEFKEFAMRGSMVDLAVGIIIGAAFGKIVTSLVNDVIMPPIGLLLGRVDFTNLFINLDQVKYGTLAEAKAAGAATINYGLFLNTVIDFLIVALVIFLVIKQINRFKRQNVPTPPETKECPYCFTAVPIQATRCPHCTSEI	+	NONHYDROGENASE	0	0	OTHER	0.976084
BGEMGI_01000	s__UBA4789_sp013201395	LapA_family_protein			0	18.091	2.07	MGRVQFYLFTAMILALAVAIFAVQNTEKMTIYFLFWQIKEVSTVIVVLASAISGVLVMFCLGFISGYRKTRIIRLLEAELREMKKIVETDNEGKTVGVDDTSNPGVE	+	NONHYDROGENASE	0	0	OTHER	1.00001
BGEMGI_01005	s__UBA4789_sp013201395	hypothetical_protein	cynT, can; carbonic anhydrase [EC:4.2.1.1]	K01673	0	46.379	7.01	MSVSSNEALQLLQEGNKRFSTGEFATKDLGQARRDELIIKGQDPFAIIITCSDSRVPPELIFDSGLGDLFVIRTAGNVLDPVGMGSAEYAVEHLGTPLLIVLGHDKCTPYRPLWTAEKHRAVWRQLLPKLRPLLKRPGQQGSRVMIFMKNAVWKTLKPL	-	NONHYDROGENASE	0	0	OTHER	1.00007
BGEMGI_01010	s__UBA4789_sp013201395	hypothetical_protein	ykfC; gamma-D-glutamyl-L-lysine dipeptidyl-peptidase [EC:3.4.14.13]	K20742	0	10.042	0	MPVLCQSERWSGDDYVSMLSLKEKDSTNVTNSPTRGAIRVGVTVLWQEPAQGRDYDRLILQKNNDPAAWAGGMDVDRRLWLVNKAVTTALLGEPVIILARRGEWVKVAAVRQKTSIDVRGYPGWVFKDHIVSNDTYNHDLATGFMW	+	NONHYDROGENASE	0	0	OTHER	1.00002
BGEMGI_01015	s__UBA4789_sp013201395	hypothetical_protein	ykfC; gamma-D-glutamyl-L-lysine dipeptidyl-peptidase [EC:3.4.14.13]	K20742	0	9.001	0	MDRTTGIFKNPGLTDQLIEASYMIRLPMLEKNDQVITIRLPDGGRGYLYRGCTNMVTDLHFSGVGIIREAKKFVDLPYIWAGDLCLWLRLFRFCHAFVPIPGHIYCLGRR	+	NONHYDROGENASE	0	0	OTHER	1.00006
BGEMGI_01020	s__UBA4789_sp013201395	hypothetical_protein	ykfC; gamma-D-glutamyl-L-lysine dipeptidyl-peptidase [EC:3.4.14.13]	K20742	0	3.918	1	MGDLVFYAGKGGVGPIHHVAMYAGDGMIIHSPNSNFPVSIQALDSPPYGEEYWGRARRYFD	+	NONHYDROGENASE	0	0	OTHER	1.00004
BGEMGI_01025	s__UBA4789_sp013201395	hypothetical_protein			0	2.817	3	MDFTKLSIKQRADLCENIYNNDRGNGPPKCADHFLDNQECGNICCGHCPHYTTCTKEKCRKVWINPRLVMDNPVGRLIYVDLATGELVTGSVPCIISEMYDDNE	-	NONHYDROGENASE	0	0	OTHER	1.00005
BGEMGI_01030	s__UBA4789_sp013201395	hypothetical_protein			1.002	14.322	7.811	MVKGCPKLPLVTISKNSIVLNKHAREKLNTEKVELAFNKEKNIIRIKASEDGQNIKKTKVFGKGFFNHFYITSKGKYQADYDEEENALYVDLNKGTVNPQ	+	NONHYDROGENASE	0	0	OTHER	0.999912
BGEMGI_01035	s__UBA4789_sp013201395	NUDIX_hydrolase			0	23.525	2.024	MKQRFFYCPKCGGNLLYKNYEERKRLTCAVCGYIFYENPVVGVAVIILNEDGQILLGQRNSSYKGLWCIPCGYVEYDEDVYDAAIREFKEETNLDVIIKGVYTVLSNFHNPETHTVGIWFMADIVGGVLQAQADLDEVGYFDLTRPPVLAFPTDRLVIERLRHRGPQTKDKKEAGL	+	NONHYDROGENASE	0	0	OTHER	1.00005
BGEMGI_01040	s__UBA4789_sp013201395	Zinc-binding_protein			2	146.551	100.445	MFEDRYLTCRDCGEEFVFSASEQEFYAEKGFTNDPGRCPSCRAARKRSNNGYRQKRQMYPVVCAECGKDTEVPFQPTGERPVYCSECFRQRQSY	-	NONHYDROGENASE	0	0	OTHER	1.00004
BGEMGI_01045	s__UBA4789_sp013201395	Threonine_synthase	thrC; threonine synthase [EC:4.2.3.1]	K01733	0	9.289	2	MILVATSGDTGKAALEGFKDVPGSQIIVFYPDQGVSEIQKLQMLTQEGNNVAVVAVRGNFDDAQTGVKKIFADETFNLGLQQAGYRLSSANSINWGRLVPQIVYYFSAYLDLAAKNVIKPGEKINFVVPTGNFGNILAAYYAREMGLPVHRLICAANTNNVLTDFIRSGIYNRNRHFVKTISPSMDILISSNLERLLYHIADRDHNKVTRWMADLQETGQYQIDEHSKNKIQEIFWSDYANEEETLHTISTVHRRFGYIIDTHTAVAMKVYEKYTEATTDGTKTIVASTASPFKFNDSVVKAILGEQAVQDQDELQLLHVLAKTGGTDIPTGLKNLDHKPIRHKTITGSEGMAETVKDILGI	-	NONHYDROGENASE	0	0	OTHER	1.00007
BGEMGI_01050	s__UBA4789_sp013201395	hypothetical_protein	thrC; threonine synthase [EC:4.2.3.1]	K01733	0	1.006	1	MIIDSKKLQEMIGLDYRQRAHLILKKFLDDYTIDEINNCLQQAYNTENFTSPAIAPLHKLTDSLYILELWHGPTCAFKDMALQILPHFLTKAAEKTGKNPPL	-	NONHYDROGENASE	0	0	OTHER	1.00008
BGEMGI_01055	s__UBA4789_sp013201395	hypothetical_protein			0	3.015	0	MKNRFTAGKFLATGGRHFRFSLARWKERRERVAVLRYFTQKPKEDGRTIIGKSLDYIGGLLLIWLAGFLVLLNLTGKPAASLAISLLLLTMQAVALKKFLEKRQKRKEIQRYSGWPGSDLWMR	+	NONHYDROGENASE	0	0	OTHER	0.999083
BGEMGI_01060	s__UBA4789_sp013201395	hypothetical_protein			0	8.032	0	MDEIKLHPQQGFAAPVKDLLGNLPGFAQLNLRHGEDKKARWNEQIDIKGLFKGAPVGIKCLYQEGEQPVTPLAVSSFFNALDDAGLKNGLFITSGDFAAGVAQVTRQATRAGIKIMLVNRYGLIDLARRAGIGVFGEEDHGLGKTKSENHRRLDAFIDTVFDSRKKVRNYFWCGLLLYGGYLLLKDTTSFSLIYLVFAVINLLLGGSLLFSRTLGQADPLTALELRK	+	NONHYDROGENASE	0	0	OTHER	1.00007
BGEMGI_01065	s__UBA4789_sp013201395	hypothetical_protein			0	12.085	0	MDYTEKINRLANLIKNSSCTLALTGPALALKVVFLTSGVRGPVDKDQPNGDGFSFCFETGPAAFYKTNLMSWTGFTEMDPTLPTMPWPSWKKKVCLAV	+	NONHYDROGENASE	0	0	OTHER	0.988526
BGEMGI_01070	s__UBA4789_sp013201395	hypothetical_protein			0	4.384	1	MQSIACGWQQPYRLPGGGTAGYGSRLAIVNKDSTAWDNKAEVVVNETAGRVLTDVLTALEK	+	NONHYDROGENASE	0	0	OTHER	1.00002
BGEMGI_01075	s__UBA4789_sp013201395	Rhomboid_family_intramembrane_serine_protease			0	16.354	1.018	MIPLRDDIPSSTFPIVNYILIAINVIVFGFELSLGQSLNEYIFNHAVIPAQAVSAGFTVEQFAKMTATMFFHGGWLHLLGNMLYLWIFGDNVEDSMGHFKYLVFYLLTGYLATFAHIFFFPHSNIPLVGVAAIAGVLGAYLVLFPRARVLTLVFVFVFIQIIYLPAILFLGLWFVLQLVSGAVSFGQVGQGVAFWAHVGGFVAGIALVKIFATRRANIGY	+	NONHYDROGENASE	0	0	OTHER	1.00002
BGEMGI_01080	s__UBA4789_sp013201395	hypothetical_protein			0	26.017	1	MIRFICDCGNQDPNGFDSYVSQRDLCDELTIVCKNCGDIRTELVACDRGTISLKN	+	NONHYDROGENASE	0	0	OTHER	1.00003
BGEMGI_01085	s__UBA4789_sp013201395	hypothetical_protein			0	2.852	0	MFVHGMGHSDDRFYWQKWAELLNAALSRAGLGLPEEQFGGVYYYDLV	+	NONHYDROGENASE	0	0	OTHER	1
BGEMGI_01090	s__UBA4789_sp013201395	hypothetical_protein			0	7.332	0	MGVQITALRQQALQEISLSRFSFIEGLKPVKKLADYVVDNFGDIISYLYLNKTHHAVNNRLYEAIDNSSKQVHLIGYSLGAIVCYCALKQNEEAAKKVSHLIMLGSPLFWFKHGVAEWTDFRIRPAVGRFTNIAGILDIAFPHMVPSLSTTWMNMLN	+	NONHYDROGENASE	0	0	OTHER	1.00007
BGEMGI_01095	s__UBA4789_sp013201395	DUF3243_domain-containing_protein			0	9.088	0	MNNMLNNWDQWKRMLGQAVEYAQELGIPNNQINSMAQQLGDILAEKVLPGNPEQQAMKELWEVAENNEKQVLACLMTKLVSK	-	NONHYDROGENASE	0	0	OTHER	1.00003
BGEMGI_01100	s__UBA4789_sp013201395	N(6)-L-threonylcarbamoyladenine_synthase	tsaD; tRNA N6-adenosine threonylcarbamoyltransferase [EC:2.3.1.234]	K25706	0	9.916	0	MGVNILGIETSCDETAAAVVVNGAEIRSNIISSQVDVHQKFGGVVPEIASRKHLELITPVIEEAMEEAGLEFADLDAVAVTYGPDWWGPCW	+	NONHYDROGENASE	0	0	OTHER	1.00001
BGEMGI_01105	s__UBA4789_sp013201395	N(6)-L-threonylcarbamoyladenine_synthase	tsaD; tRNA N6-adenosine threonylcarbamoyltransferase [EC:2.3.1.234]	K25706	0	18.167	3.136	MLVGVAAAKALAYGLDLPLLGINHIEGHIYANFAVTPGLEFPLVCLVVSGGHTDLVYMEKHGSYQVLGKTRDDAAGEAFDKVARTLGLGYPGGPLIERLAQSGDPGAIELPRAYLEKGSLDFSFSGLKSAVINFLHRAGQRGEEVNQADLAAGFQQAVADVLVDKTIEAAKGAGVSTILLAGGVAANSKLRADFMDQAGRRSLQVHVPPLILCTDNAAMIACAAYHKFLRQSFAPPTLNAVPGLKLGEERYEGNFRRIVF	+	NONHYDROGENASE	0	0	OTHER	1.00006
BGEMGI_01110	s__UBA4789_sp013201395	ACT_domain-containing_protein			0	13.558	4	MKVKQISVFLENKSGRLAQVAMLLGEKGINIRALSIADTADFGILRLIVNDPDHTYQVLKEAGFTVAFTDVIAVEVTDKPGGLAQILQLLDRAGVNIEYLYAFVQKASNDALVVFRVEKLAEAVMVLQENGVRVMTGSDVYQL	+	NONHYDROGENASE	0	0	OTHER	1.00005
BGEMGI_01115	s__UBA4789_sp013201395	hypothetical_protein			0	17.106	6	MFISFKHALGIQASLAGEMPLESKVIKEQLRSSIINKRNILTPQQVDEKSALIIGRLLSLDEYCQARSVMVYLDFRREVGTAELVKHALADGKNVAAPLTDIAKGLLTPALIVDFPADLQPGPGASLNRGPIQAAGSGNTGPGDYTWGGF	+	NONHYDROGENASE	0	0	OTHER	0.934742
BGEMGI_01120	s__UBA4789_sp013201395	hypothetical_protein	MTHFS; 5-formyltetrahydrofolate cyclo-ligase [EC:6.3.3.2]	K01934	0	15.493	5.002	MITPGVAFDLSGYRIGYGHGFYDRFLPRTGKDTVYIGLAYEFQIQPDVFPQAHDVPVDIILTEERVIRVTKCT	+	NONHYDROGENASE	0	0	OTHER	1.00006
BGEMGI_01125	s__UBA4789_sp013201395	hypothetical_protein	larB; pyridinium-3,5-biscarboxylic acid mononucleotide synthase [EC:2.5.1.143]	K06898	0	14.424	2.306	MVKEELSKLLVDVKEGRITIEEALARLKNLPYEDLGFARLDHHRALRKGFPEAIFCQGKTVEQIAQIFSRLCQGRRSIIATRATREAFDRVREIYPDAVYNELARTIVINRGEEAGLGVRCW	+	NONHYDROGENASE	0	0	OTHER	1.00005
BGEMGI_01130	s__UBA4789_sp013201395	hypothetical_protein	larB; pyridinium-3,5-biscarboxylic acid mononucleotide synthase [EC:2.5.1.143]	K06898	0	16.169	2	MSAGTADLPVAEEAFVTATVMGNTVRRVYDVGVAGIHRLLAQLALIRWANVIIVVAGMEEPWPAWLVV	+	NONHYDROGENASE	0	0	OTHER	0.999809
BGEMGI_01135	s__UBA4789_sp013201395	hypothetical_protein	larC; pyridinium-3,5-bisthiocarboxylic acid mononucleotide nickel chelatase [EC:4.99.1.12]	K09121	0	40.577	8.094	MVGGLADQPIIAVPTSVGYGASFNGLSALLGMLNSCAPGVSVVNIDNGFCRGYGQRHYQDDCGGASVKIAYFDCFSGVSGDMCLGALVSAGVDFDRLKAELAKMPVTGYDLRCEKGKKNSISCVNIFVDLLEEEQPARGLADILQIIEGSDLPGQVKDKSKEVFMRLAAAEAAIHDTTPERIHFHEVGAVDAIVDVVDACMGFAPAGGRSNLCFSSSCRPRFYQMYAWYHSYTGTGYTADIA	+	NONHYDROGENASE	0	0	OTHER	0.978
BGEMGI_01140	s__UBA4789_sp013201395	hypothetical_protein			0	23.269	15	MVVVVIVTVTVIQGMIVTVILIVVVIMLPAIMAVSTLMPPTVIMARPWFMGVCVISVCVHPFVAMGADMMVPPYFGCIALADNQP	-	NONHYDROGENASE	0	0	OTHER	1.00001
BGEMGI_01145	s__UBA4789_sp013201395	hypothetical_protein	larE; pyridinium-3,5-biscarboxylic acid mononucleotide sulfurtransferase [EC:4.4.1.37]	K06864	0	34.398	15.685	MGELERKLGRLENIIKGYGSVLVAFSGGVDSTLLLKVAQDILANQVLAVTAVSAVNPPGEVDEAGKLAEAIGAGHVIINTGDLESMAFKGNPPDRCYICKKEIYTALLKLAEERGIRQVIDGVNADDGSLSPSRPSCR	+	NONHYDROGENASE	0	0	OTHER	1.00006
BGEMGI_01150	s__UBA4789_sp013201395	hypothetical_protein	larE; pyridinium-3,5-biscarboxylic acid mononucleotide sulfurtransferase [EC:4.4.1.37]	K06864	0	24.293	5.019	MTAAFHRPGLRAGEELGVLSPLQEAGLTKQEIYILSRRFALPTAHKPASPCLATRFPYGVEITPRGLAMVYQAEEYLKSLGIDQVRVKHGDLARIEISPACFELLMTGSREVVARLKEIGYTYTALDLQGFRSGSMDEAGGAGSL	+	NONHYDROGENASE	0	0	OTHER	0.999805
BGEMGI_01155	s__UBA4789_sp013201395	LarC_family_nickel_insertion_protein	larC; pyridinium-3,5-bisthiocarboxylic acid mononucleotide nickel chelatase [EC:4.99.1.12]	K09121	0	12.923	0	MIGRQETVIVLEATIDDMNPEIYSYLLDTLIKKKGALDAYLTPIYMKKNRPANLLSIICREEQLEKLLETVFRETTTLGVRVRKEQRRVLPRSFAIVKTPWGEVKIKIGFLDENKKEIVQYAPEYEACRHISEKHGIPLKEVYNSALQAFVRQKENNQND	-	NONHYDROGENASE	0	0	OTHER	1.00003
BGEMGI_01160	s__UBA4789_sp013201395	GTP_3',8-cyclase_MoaA	moaA, CNX2; GTP 3',8-cyclase [EC:4.1.99.22]	K03639	1.001	498.054	98.025	MRDTYRREINYLRVSVTDRCNLRCVYCMPPEGVKFLPHDEVLRTEEIEAVIKAGIRVGIKKIRLTGGEPLVRKGILNLVRRVASVPGIDDITMTTNGILLPYHAAALKEAGLKRVNISLDTLKNERYREITRVGELAAAWKGIQAALDVGLHPVKLNTVVVRGINDDEVEALARLTLNRSLHIRFIEIMPIGDSNSWSKGRFVPAGEIMEKVNRRIGRLIPAKSVKGNGPAKYYRFEGAAGTVGFITAMSDHFCGSCNRLRLTSSGGLRPCLYDSREIDMRTPLRRGRKRRN	+	NONHYDROGENASE	0	0	OTHER	1.00004
BGEMGI_01165	s__UBA4789_sp013201395	Molybdopterin-guanine_dinucleotide_biosynthesis_protein_B	mobB; molybdopterin-guanine dinucleotide biosynthesis adapter protein	K03753	0	75.08	19.459	MVGLAGYSGAGKTTFLEKLIAELKNRGYKIGIIKHTHHCVEFDHPGKDSCRHARAGADFVALATPQGYSLFKKTDGDPGPGVLISLAGELDLIIIEGYKKEKWPKIEVYYQHGTSERPDVPESELLAVVSDAPYQTTVPHFALNDIVGVANYIEQVILGK	+	NONHYDROGENASE	0	0	OTHER	1.00007
BGEMGI_01170	s__UBA4789_sp013201395	hypothetical_protein			0	74.555	12.083	MSKIGQEVLDAVKKVAQGGQITCTQARALAKDLQVEPLVIGKAADELKIKVISCELGCF	+	NONHYDROGENASE	0	0	OTHER	1.00002
BGEMGI_01175	s__UBA4789_sp013201395	Cyclic_pyranopterin_monophosphate_synthase_MoaC	moaC, CNX3; cyclic pyranopterin monophosphate synthase [EC:4.6.1.17]	K03637	0	19.873	3.064	MSGLTHLDELGQARMVEVGEKGITRREAVARGEVSMRAETLEMILTGKVSKGEVFGVARVAGIMAAKKTPDLIPLCHPLALTGVDVVFRPDREGNRVEIEAKTRATGQTGVEMEALTAVSAAALAIYDMCKAVDREMTIGAVRLIHKSGGKSGVFQRAGEEAWTQV	+	NONHYDROGENASE	0	0	OTHER	1.00005
BGEMGI_01180	s__UBA4789_sp013201395	MogA/MoaB_family_molybdenum_cofactor_biosynthesis_protein	mogA; molybdopterin adenylyltransferase [EC:2.7.7.75]	K03831	0	8.049	2	MNKIGIITVSDKGSRGERVDESGPAIRAMVKPLGEVTDYMIVPDDLDLLKEAMIEMADVKKLNLILTTGGTGFSSRDNTPEATLAVVYKQTPGLTEAMRAESLKKTNRAMLSRAVAGIRNNTLIINLPGSVKAVRECLAVLMPALPHGLETLAGRGGECGSAE	+	NONHYDROGENASE	0	0	OTHER	1.00003
BGEMGI_01185	s__UBA4789_sp013201395	Co-chaperone_GroES	groES, HSPE1; chaperonin GroES	K04078	0	41.609	74.85	MIRPLGERVVVKPLPSEEKTRGGIVLPDTAKEKPQEGEVIAVGNGKLLENGQRVPIDLKPGEKILFSKYAGNEVKINDVDYLIMREADVLGVIEG	+	NONHYDROGENASE	0	0	OTHER	1.00006
BGEMGI_01190	s__UBA4789_sp013201395	hypothetical_protein	groEL, HSPD1; chaperonin GroEL	K04077	0	17.46	12.498	MAGKEIIFREDARRSLEKGVNALTDAIKITLGPKGRNVVLEKKFGSPMIVNDGVTIAREIELSDPFENMGAQLVKEVATKTNDVAGDEYHHGLCIGSGNCT	+	NONHYDROGENASE	0	0	OTHER	1.00008
BGEMGI_01195	s__UBA4789_sp013201395	hypothetical_protein	groEL, HSPD1; chaperonin GroEL	K04077	0	6.947	4.127	MIVKRGIEKAVEKVIDSIKESAKTIESKEAITQVATVSANDDLIGDLIADAMEKVGKDGVITVEESKGNHNQPGNC	+	NONHYDROGENASE	0	0	OTHER	1.00007
BGEMGI_01200	s__UBA4789_sp013201395	hypothetical_protein	groEL, HSPD1; chaperonin GroEL	K04077	2	10.427	3.082	MNFDRGYLSAYMVTDTDKMEANLEDPYVLITDKKISAVADLLPVLEKVVQAGKSLLIIAEDIEGEALATLVLNKLRGDLPVCGS	+	NONHYDROGENASE	0	0	OTHER	1.00005
BGEMGI_01205	s__UBA4789_sp013201395	Chaperonin_GroEL	groEL, HSPD1; chaperonin GroEL	K04077	0	25.839	15.117	MLRDIAILTGGLVITEELGLKLDKATLEELGRANKVRVKKEETIIVGGAGNPDDITKRVAQIRNQIEETTSEFDREKLQERLAKLAGGVAVVQVGAATETEMKDKKLRIEDALNATRAAVEEGIVPGGGVAYIAAIKALEDLTSDVADEKTGISIVRRALEEPLRQIADNAGFEGSVIVEKVKNTDPGVGFNALTTEFVDMIDDGIVDPAKVARSALENASSISAMILTTETLVADKPESDKDPMGGMGGMGGMGGGMGGMGGMM	+	NONHYDROGENASE	0	0	OTHER	1.00004
BGEMGI_01210	s__UBA4789_sp013201395	hypothetical_protein			0	12.382	0	MTQNSVSAIKAALVANGLIAAMKLIAAILSGSASMMAEFKHSLGDWANGFFLLIGIRQANRPSDDRFQFGYGKRIFFWSFVASLGMLFIGGALSIYGGVLKIIHPEPIGFVLLNLSVIVISILLEIYSFLMALRAIVRETGIEARGLKLIFSILPALAKATPSTRFIFLEDTAALFGLVVAGGAILIVEHTGHRIRWGGFDHYRYIAIFYWF	+	NONHYDROGENASE	0	0	OTHER	1.00002
BGEMGI_01215	s__UBA4789_sp013201395	hypothetical_protein			0	4	0	MASIIIGILLFFIGFDTARENVSAILGESADPELITAIGDYIMTIPGIKDIHNVRSMCVAE	+	NONHYDROGENASE	0	0	OTHER	0.886129
BGEMGI_01220	s__UBA4789_sp013201395	hypothetical_protein			0	6.003	2	MFVPCVWPNSYLLELVVEADQMFELDDSDDIGFFVNGLIEKKFREISYAHISVIADDRVSQWESERSNCSEGHLDRG	+	NONHYDROGENASE	0	0	OTHER	1.00006
BGEMGI_01225	s__UBA4789_sp013201395	L,D-transpeptidase_family_protein			0	12.397	0	MVALALCLLIMLVCPQTAFTEHKILINKGTNQLAFYIDDLLIDVFPVATGRLPHYTPEGNWQVVSKLVYPAWRPPGGGALIPGGIAANPLGPRWLGLNALGTAGSSYGIHGNNSPYSIGTYASSGCIRMYNEDILWLYEHVPIGANVQIVSTGQDLQSLKKYNQVYINGVRQEFASCLGLLHAGDTTYLSLRNLASILGCRLTWESASNSLIAANIDSEVQLTIGKNTVTANNTTYETNDAPVLLEDTTYIPDYYLRDFFGAVFLAEENKILQIKLPISPSDRNLVKHHFQLLVNGEDVYLPESCTPLIEDENLLVPLRPLCAATGAEVEWNVNKQSVEVKTKGHLLSIPIDGSPALFDNDILDQKTHIFIHNGATFINLDFLKKPLCWETTVDYSTRT…	-	NONHYDROGENASE	1	0	SP	0.000198
BGEMGI_01235	s__UBA4789_sp013201395	hypothetical_protein			0	35.013	10.219	MLITGGISGLHRVQTHVPEMLRLSQAVQCIECPRFAAIVTTHLLSSNYVSLTYIMLYSLFIPFVCIIRSGAAAIVFIPGMGMFLFLPHMIGMLFGIVLHLLLV	+	NONHYDROGENASE	0	0	OTHER	0.998165
BGEMGI_01240	s__UBA4789_sp013201395	hypothetical_protein	rnhA, RNASEH1; ribonuclease HI [EC:3.1.26.4]	K03469	2	1034.49	234.503	MEQPKTGQNTGVESGSFGKLPGHPQHFNVGVFDKWGVSMKITVNIDGGSRGNPGPSAAAMVIIDEEGQIMATKSKFLGPSFTNNFAEWSALEGAVNALVYLAGEHEGLTAEVLADSELVVRQFNRQYKIKEPSLREIAERVWENLVMTPGLQITVKHVPREENKLADAAVNKELDSYTEWLKQEEQ	+	NONHYDROGENASE	0	0	OTHER	1.00005
BGEMGI_01245	s__UBA4789_sp013201395	Zinc-ribbon_domain-containing_protein			0	306.473	75.129	MTFLERVTKSAKSLGEGAKNIGGKAGDIVESTKLKFEVSKLEKEVENNIYALGNLVFMQFKEAADHEEEINRLLNTTKVLEEEIVKLSREIEKLNPKPPVCPKCNEEYPPNAKYCMNCGEKLAQEAPPTE	+	NONHYDROGENASE	0	0	OTHER	1.00006
BGEMGI_01250	s__UBA4789_sp013201395	hypothetical_protein			0	13.72	6.001	MSLFIRMLLCFFVWGVLFMPLPALAATGHTVLPGESLYTISRNYNVSVASLMEANGIRDHLIYPGQRLSVPGGPVLLIRAGLPIRCRQGKPSG	+	NONHYDROGENASE	0	0	SP	0.000321
BGEMGI_01255	s__UBA4789_sp013201395	LysM_peptidoglycan-binding_domain-containing_protein	cwlJ, sleB; N-acetylmuramoyl-L-alanine amidase [EC:3.5.1.28]	K01449	0	55.09	30.037	MQAGETLWLIAQKYGVSYQDLMTTNNLKNTNIYPGMVLGLPAGTAAMAIPQTVSRGGVLIRPTLADVDLLARLITAEADGEPYEGKVAVGAVVLNRVVTPGFPKTISDVIYEKGNGIYQFEPVLNGWINRPASSSSFQAAVEALRGADPTNGAIYFFANYANSKWLWARPVSKIIGNAIFSY	+	NONHYDROGENASE	0	0	OTHER	0.999986
BGEMGI_01260	s__UBA4789_sp013201395	hypothetical_protein	K05967; uncharacterized protein	K05967	0	3.052	0	MRIGVDIDGVLANSLPLWVAELNKFFNKNMRLEEIHLYEIHRTYDITFKDFQSFLEHKGRFLMSKVEPITGPPVI	+	NONHYDROGENASE	0	0	OTHER	1.00006
BGEMGI_01265	s__UBA4789_sp013201395	hypothetical_protein	K05967; uncharacterized protein	K05967	0	8.038	2	MSKLKQQHEICIVTARDKRYYQETRDWLKNNNLPYDELLLLGSHEKKELCLDKDLQVMIEDTLEIGIKVSDAGIPVLLMDAPYNRGVLPELIYRKHSWEEIYQTITGGELPIIQSGRGS	+	NONHYDROGENASE	0	0	OTHER	1.00007
BGEMGI_01275	s__UBA4789_sp013201395	hypothetical_protein	trpF; phosphoribosylanthranilate isomerase [EC:5.3.1.24]	K01817	0	25.345	3	MSKPKMCKEKLKRVRIKICGLKRAEDVPLCHQFGVDMVGFVTEYPLPVLNLTAEKTKSFLEEVQPPLKSCLVTGGTCGKIIALAKDLHPHYIQLHYRETLTETEYIAKTLKQFGIGVIKTLPFSPSERLACFGTEELEECVRLLNSTAVDAILADSRGHLMLPKTGPLSISAFSGE	-	NONHYDROGENASE	0	0	OTHER	1.00008
BGEMGI_01280	s__UBA4789_sp013201395	hypothetical_protein	trpC; indole-3-glycerol phosphate synthase [EC:4.1.1.48]	K01609	0	13.305	1.009	MSVTQKLAPSAPQEAFLISESGITTPEQAKAAIKAGAGSVLVGTAIWKSPDPGEFYVAMSRGEGKKNEQA	-	NONHYDROGENASE	0	0	OTHER	1.00004
BGEMGI_01285	s__UBA4789_sp013201395	hypothetical_protein	trpC; indole-3-glycerol phosphate synthase [EC:4.1.1.48]	K01609	0	10.232	3	MKGLRESLEQKLAGGSIPIIPDIKIRSPKEGNLFLNITPLEAAQLMEKLGAPAISVVSEQKYFGGSLQLLEEVALAVSLPVLRKDFIKEENDLYRTKNCGATAVLLICACLSEKRLRMLYDLAIGLSLEPLVEVHTRDELALADSIGLKADRHQQPSDPGPGEGQRFCVCNAETCPKCTPRGIFNQ	-	NONHYDROGENASE	0	0	OTHER	1.00006
BGEMGI_01290	s__UBA4789_sp013201395	Anthranilate_phosphoribosyltransferase	trpD; anthranilate phosphoribosyltransferase [EC:2.4.2.18]	K00766	0	125.381	34.557	MAKITARQELTGQEIFALISAINNDEVSDIQIAGFQVALLMKGASLAEITSIAKAMRSNCVPLKPKVNAELMDTCGTGGGLSTFNISTATALVAAAAGIPIAKHGSRSISSLSGSADVLEALGVNINQTPTQAERLIEEIGIAFIYAPLFHPVMCKVLTPETELGIKTIFYTIIGPLINPAFAQRHLLGVFKQELLDIVTHVASELGYTNAMFVHGRDGLDEISLLGPTKINELKNGEVRSYEICPEDFGLERCTLDEIKTGTPEENAATITGVFTGRIKGPRKEAIILNAAGALVVGGRAENFAAGITLASGIIDSGSAYDKLEELRTLSNKIAGCCR	-	NONHYDROGENASE	0	0	OTHER	1.00005
BGEMGI_01295	s__UBA4789_sp013201395	Tryptophan_synthase_alpha_chain	trpA; tryptophan synthase alpha chain [EC:4.2.1.20]	K01695	0	18.039	2	MIQKASLRALSGGVTTDKIFDLVDKVRKTVRLPLLFMTYANVVFSYGTERFVKTATEIGIDGLILPDVPFEEKGDFEPICKMYGIDLISFIAPTSLERISIIAQEAAGFIYCISSLGVTGMRDKINSDIDKMIGLVRKSTTVPTAIGFGVSTPEQAAKLAEKSDGVIVGSAIVKLIEQYGRDAVPYVFNYAKKMKLAITK	-	NONHYDROGENASE	0	0	OTHER	1.00007
BGEMGI_01300	s__UBA4789_sp013201395	hypothetical_protein	trpB; tryptophan synthase beta chain [EC:4.2.1.20]	K01696	0	14.37	2	MKSYFCQDEYGQIAPVYSISAGLDYPGIGPEHAYLHDIGRAEYVAITDEEAVSAFEYLSRIEGIIPAIESAHAIAYVLKLAPKLDKDKIIVINVSGRGDKDCAAVARFRGRKFQMSRIKEAFGRGKAFIPFLTCGDPDLETTLELCKAIEDAGADLIELGIPFSDPIAEGR	-	NONHYDROGENASE	0	0	OTHER	1.00009
BGEMGI_01305	s__UBA4789_sp013201395	hypothetical_protein	trpB; tryptophan synthase beta chain [EC:4.2.1.20]	K01696	0	5.109	0	MLEREGRLPNAVIACVGGGSNAIGAFHHFINDKSVRLIGCEAAGRGIGI	-	NONHYDROGENASE	0	0	OTHER	0.999991
BGEMGI_01310	s__UBA4789_sp013201395	PALP_domain-containing_protein	trpB; tryptophan synthase beta chain [EC:4.2.1.20]	K01696	0	8.077	0	MSKGRFGTYGGQYIPETLMNAVIELEQAYEHYKNDEQYNRELTSLFNNYVGRPTLLYFAARLTKDLGGAKIYLKREDLNHTGSHKINNVLGQSLLAKKMGKTRIIAETGAGQHGVATATAAALMDMECEIFMGAEDTRRQALNVYKMRLLGSHSASCQFRDGNP	-	NONHYDROGENASE	0	0	OTHER	1.00005
BGEMGI_01315	s__UBA4789_sp013201395	hypothetical_protein			0	5.219	0	MEYTHWFSLLFLAAFAIYLFFGLYIIRMNRKASINRMFLAVSISLCLWSFGFALANSAANMDMCLFWRRFAALGWTTVYSLFLHFLLLLTSEKATLKQQRLWWLLHLPATINMYVFSISGEMAGAQYHLVKMTYGWVNIGVHNGWDLFFYTYYVGYVLACLRIIWRWQRKTSDKVIQRQANLVFFTLLAALLLGGFTDVVLRSHLLNPLPQMHLCLASCQLRLYFIQ	+	NONHYDROGENASE	0	0	OTHER	0.999991
BGEMGI_01320	s__UBA4789_sp013201395	hypothetical_protein			0	2.002	0	MQGVIESRDELILDHKTRIKLHHYLAIAFIAGGVLGFIPYFLPHMVGSEDSLKSMLFTSGLFFILGLTILACQYIKSQKTRSILIITITLLSIPIVTLKFLEYSSITVWVFPIIIMIVSLVFSTRTLLILVTAVAVVTQILVWLYAPREAIQMDQYDYIMRIGILMIAFWVGWNVNKIYIKRLKENIYQINFQKLVSEISTDFVSVNQVNIDEKIKNMLNKTGRFFHADRTYIFMIDHQDSTMTYTHEWCNEGISPEVEPFKMYPWIHFPGGWRN	+	NONHYDROGENASE	0	0	OTHER	1.00004
BGEMGI_01325	s__UBA4789_sp013201395	hypothetical_protein			0	4.007	2.004	MAQLKNKKLVYIEDVSKLPVEAGAEKFQLTRQNVKSVVVIPIEEQEELLGFVGLDSVVSVKVWSNYHIELLKILANLLADGLIKIKAEKEIEFMAYYDCLTGLPNRTLFGNRLNKAIHSAKENKKFIYVMFMDLDNFKEVNDTMGHSGGDSIIKEVARGLSECLQKTDIVARFGGDEFMIMIDNIVDAEHIDRITADIMGQFKKPFILKGQEFYITSSAGIAVYPLDGEDTETLIKNADMAMYRAKSRGRNQYVLCTADMKEDVRKNVILSNSLYRALEHNELAVHYQPQVRLHTGRIIGLEALLRWRHPEMGMSAPNVFIPLAEKNGLIHSIGEWVLKTAVNQNKKWQDMGLPHVRMAVNLSISQFNNPLIANSIENILTEAGLSPGHLELEITEDIA…	+	NONHYDROGENASE	0	0	OTHER	1.00006
BGEMGI_01330	s__UBA4789_sp013201395	DUF89_family_protein	K09116; damage-control phosphatase, subfamily I [EC:3.1.3.-]	K09116	0	9.497	2.027	MCKGVFEPRLLKKGGSKIKISLECLQCQLNQAANMATKHIEDNQDRALFFLQVLRETGNIDENTIAPVLAGKIHRVFRDFTNNNDPYGKDKDFYNQKALSMAGEFENFIASAADRFLAAVKLAAAGNVIDFVAIPDLDSATVIEVIQEIMKKEFTSSFLVDLQQDLAAAKTLLYLGDNAGEVVLDKFLVREIKGLYPGLEIYFATRGKPVINDITEQDAKIAGIDQYARVINNGTDYPGTVLSECDQGFLSIFNQADVVISKGQGNFESLVEADRKIYFIFLCKCSYFEKKLGMGKNEIVLYCNKQVD	+	NONHYDROGENASE	0	0	OTHER	1.00006
BGEMGI_01335	s__UBA4789_sp013201395	hypothetical_protein			0	19.292	18.965	MWVITDPDAIAEVQQVMLDKRIFIADGHHRYETALNYKKERETNDAKPQEQAAGSATTTQDAQVSEPAYNYVMMTLVNIYDPGLIVFPTHRLIRNIVSLDVGRLIEQIKENFIVDEYDLDKNNFRQLLDMLEKSGLGEQSGQKTQNEGEHHHVFGLYAGNNRFYQLTLKEDLDLAQMMPAGKSTAWQKLDVSVLHTLIIEKHLGICGELRARADHITYTRGEESAIDAVDRGDYQLAFFLNPTLVDEVTAIAGQGEKMPQKSTFFYPKLITGLVINQL	-	NONHYDROGENASE	0	0	OTHER	1.00007
BGEMGI_01340	s__UBA4789_sp013201395	hypothetical_protein			0	33.813	16.889	MAVIIPIRGLRYNPLIVENMADVVTPPYDVIDTAAQERYYRRNPFNIIRLEYGKILGADNEKNNRYTRAAADYKNWLGQKVLIQEQKPAIYLYEQEFTAAGKKKIRSGITCGFKLETYKRGKILPHEETIPKHKADRLQLMRACQANFSPVFSLYTDRENRVITTLKNTVEEPHRI	-	NONHYDROGENASE	0	0	OTHER	1.00006
BGEMGI_01345	s__UBA4789_sp013201395	MazG_nucleotide_pyrophosphohydrolase_domain_protein			0	2.027	0	MEIKEMQAEVDKWITQFEEGYWSPLSMMARLSEEVGEFAREINHQYGQKTKKPEEPIGDLALELGDILFIVVCFANSLNIDLEDTFKRVLAKYRYRDSDRWVRKE	-	NONHYDROGENASE	0	0	OTHER	1.00003
BGEMGI_01350	s__UBA4789_sp013201395	hypothetical_protein			0	4.028	0	MMPPQQMLATGIEKTRSSASFRYQTETRLTTAGKEVNDFFSKIEGERVAPDRARMTGVMMNMPIEFVQVGDTAYIKDQETSKWLTLPGNKLADSELFYAELNPLAYFNFKDVPDLKYKGLEKVNGEKLILLEMRPNLMDPFLELRLSDYFFKVWLSAEDYRLRQAMLQARDKQNPTGGIEITLRVWDYDEDIVINPPEVDPAAI	+	NONHYDROGENASE	0	0	OTHER	1
BGEMGI_01355	s__UBA4789_sp013201395	Hypoxanthine_phosphoribosyltransferase	hprT, hpt, HPRT1; hypoxanthine phosphoribosyltransferase [EC:2.4.2.8]	K00760	0	15.749	8.026	MHPDCERVLISEKEIQAKVAELGRCISNDYAGKELLMIGVLKGAAIFLADLVREIAVPTQYDFMALSSYGSAAKSSGRVRILKDLACEARGRHIIIVEDIVDTGLTMNFLAENLCSRDPASVKICTLLDKPSRRIKPVEINYKGFVIPDKFVVGYGLDYGDRYRNIPCIMVLSPKIYMNKGE	+	NONHYDROGENASE	0	0	OTHER	1.00007
BGEMGI_01360	s__UBA4789_sp013201395	hypothetical_protein	guaA, GMPS; GMP synthase (glutamine-hydrolysing) [EC:6.3.5.2]	K01951	0	5.686	0	MAQAAFIRIRPVCDPAIFELGTPVLAVGYGMQLMAKMLGGRVSPDDHGEYGKTELITLDSRDVLSALG	+	NONHYDROGENASE	0	0	OTHER	0.999999
BGEMGI_01365	s__UBA4789_sp013201395	GMP_synthase_(glutamine-hydrolyzing)	guaA, GMPS; GMP synthase (glutamine-hydrolysing) [EC:6.3.5.2]	K01951	1	44.316	8.076	MSHGDRVESVPPGFVVTACTAKAPVAAMAQPDKHIYALQFHPEVIHTARGQDILRDFLYNVCGCRGLWTMDSFLAGAIAEIRRQVGDRRVLCALSGGVDSSVAAVMAQKAVGDQLTCVFVDHGLLRRDEAEQVQKIFREKFKIKLIFVDARKRFLDKLAGVTDPEQKRKIIGEEFIRVFEDEAAKLGDIDFLVQGTLYPDVVESGTATAAVIKSHHNVGCLPQDMRFELVEPLRWLFKDEVRLLGEEMGLPGEVIWRQPFPGPGMAVRILGEITPEKVDLVQAADAIVEQEIRKAGLYRQIWQSFAVLPDMRSVGVLDGKRTYTHTIVIRAVNSVDAMTADWVRLPYEVLEAISSRIVNEIKEVNRVAYDITGKPPATIEWE	+	NONHYDROGENASE	0	0	OTHER	1.00004
BGEMGI_01370	s__UBA4789_sp013201395	hypothetical_protein	purE; 5-(carboxyamino)imidazole ribonucleotide mutase [EC:5.4.99.18]	K01588	1	8.07	2.212	MTTSPLVGIVMGSDSDLPIMQETAHILDELGVSNEVIISSAHRAPDKTADYARSAMERGLAVIIAAAGGAAHLPGVLAAYTPLPVIGVPIESGRP	+	NONHYDROGENASE	0	0	OTHER	1.00004
BGEMGI_01375	s__UBA4789_sp013201395	AIRC_domain-containing_protein	purE; 5-(carboxyamino)imidazole ribonucleotide mutase [EC:5.4.99.18]	K01588	0	4.143	0	MDALYSIVQMPSGVPVATVAINGAKNAGILAAQIIGCGDPSVRAAVAAYKDKLARQVGEKNDLLAKLGVEGYLARPKG	+	NONHYDROGENASE	0	0	OTHER	1.00008
BGEMGI_01380	s__UBA4789_sp013201395	hypothetical_protein	purB, ADSL; adenylosuccinate lyase [EC:4.3.2.2]	K01756	0	0	0	MIDRYTLPEMKQIWSMENKFRKWLDVEISACEAMAELGKVP	+	NONHYDROGENASE	0	0	OTHER	1
BGEMGI_01385	s__UBA4789_sp013201395	Adenylosuccinate_lyase	purB, ADSL; adenylosuccinate lyase [EC:4.3.2.2]	K01756	0	46.413	2	MRLWLSWARFPEALAAIKEKAEFNVQRIAEIEAVVDHDVIAFTTNVGEYVGDAAKYIHLGLTSSDVLDTALAALMKEAAEHILGRLKRLKEALLEKAAQHRRTVMIGRTHGIHAEPITFGLKMLLWVDETNRNTRRMEQALETISVGKISGAVGTYANIDPRVESHVCSRLGLQPAHVSTQILQRDRHAEYLTTIAVIGSSLDKFATELRSLQRTDILEVEERFKKGQKGSSAMPHKRNPIVGERISGMARLLRGNALAAMENVPLWNERDISHSSVERVIVPDSTIILDYMLARFTDTISNLLVYPENMMHNIDRTHGLIFSQRVLLTLVEEKGLSRERAYELVQRNAMETWRTGKDFRDLLAADPELAELLNPGEINDLFDYNYHLRNVDQIYKRFGL	+	NONHYDROGENASE	0	0	OTHER	1.00008
BGEMGI_01390	s__UBA4789_sp013201395	hypothetical_protein	purC; phosphoribosylaminoimidazole-succinocarboxamide synthase [EC:6.3.2.6]	K01923	0	12.031	0	MIKYIKDLVCRAGVNRCRENWDSLKQSGPGIVRGRHKEKGIPTHFVELISNREVPVTYLEIDKIEVVRLGKALNNKGYKTTMGGSK	+	NONHYDROGENASE	0	0	OTHER	1.00007
BGEMGI_01395	s__UBA4789_sp013201395	Phosphoribosylformylglycinamidine_cyclo-ligase	purM; phosphoribosylformylglycinamidine cyclo-ligase [EC:6.3.3.1]	K01933	0	52.815	12.009	MTGDKKGLTYADAGVDIDAGNKAVQLMRGVVKSTFRPEVLAGIGGFGGFFALNADKYREPVLVAGTDGVDAKLRIAMLMKKHETIGIDAVAMCVNDILVQGAEPLFFLDYLAVGKLAPEKVAAIVSGVAAGCQQAGCALIGGETAEMPGFYGPEEYDLAGFAVGVVERDRIVDGREIVPGDVLIGLPSSGLHSNGYSLARKVLLEVGGYQMDSYVDKLGRTVGEEMLEPTKIYVKVVLPLLQKFRIKGMAHITGGGLTENVVRMLPAETGAAIKLGTWDVPPVFDLIKEIGAVTEQEMLRTFNMGIGLVAVIEKDRAKEVIEELAAGGEVSYLIGEVTRGNKKVSFL	+	NONHYDROGENASE	0	0	OTHER	0.999978
BGEMGI_01400	s__UBA4789_sp013201395	Phosphoribosylglycinamide_formyltransferase	purN; phosphoribosylglycinamide formyltransferase 1 [EC:2.1.2.2]	K11175	0	18.569	3.159	MGKLRLGVLASGRGSNLQSIMDAAKAGRIEVEVAMVFSDNKDAFALERARKAGIPALHLNPRDFGSKDEYEQDILALLREHGVQLVCLAGYMRIIGKVLLEAYPNMIINIHPALLPAFAGLHGQQQAWDYGVKFSGCTVHFVDEGMDTGPVIIQAVVLLFMMMIR	+	NONHYDROGENASE	0	0	OTHER	1.00007
BGEMGI_01405	s__UBA4789_sp013201395	hypothetical_protein	purH; phosphoribosylaminoimidazolecarboxamide formyltransferase / IMP cyclohydrolase [EC:2.1.2.3 3.5.4.10]	K00602	0	9.199	0	MNIMRAMISVSDKTGIVEFARGLTELGVEIVSTGGTAVPCVRQMYPLHTYPMLQVFPKYWMGVSRPCIPMSMAAF	+	NONHYDROGENASE	0	0	OTHER	1.00004
BGEMGI_01410	s__UBA4789_sp013201395	hypothetical_protein	purH; phosphoribosylaminoimidazolecarboxamide formyltransferase / IMP cyclohydrolase [EC:2.1.2.3 3.5.4.10]	K00602	0	22.631	5.203	MHPHVHGGILAQRNKDHLNQLKEHSITPIDLVVVNLYPFRQTIDKKNVTMKEAIENIDIGGPTMIRAAAKNHENVLVVVNPGRYMDVLEAIRGDKVDMKLRLDLAWEAFSHTAAYDATIAAYLEGIKNRESDEEADNKEIFPATLNIEMKRVQTLRYGENPHQQAAFYWDPAVTGPCVANARKLSGKELSYNNILDLNAAFELVREFSRKAAVIVKHNNPCGCACADDAVGAYTKALETDPLSAYGGIVACNCVVDAETATEMAKIFLEAVIAPLLRKRL	+	NONHYDROGENASE	0	0	OTHER	1.00008
BGEMGI_01415	s__UBA4789_sp013201395	hypothetical_protein	purH; phosphoribosylaminoimidazolecarboxamide formyltransferase / IMP cyclohydrolase [EC:2.1.2.3 3.5.4.10]	K00602	0	9.297	0	MEIRKVNGGLLIQEADREVLRLPELRVVTKREPTMEEMDELLFAMTVAKHVKSNAIVITHERALLGVGVGQMNRVGAARIAVEQAGEKARGAVLGSDAFFPFNDTVQLAAKAGITAIIQPGGSIRDEESIEAADEHDIAMVFTGMRHFRH	+	NONHYDROGENASE	0	0	OTHER	1.00005
BGEMGI_01420	s__UBA4789_sp013201395	hypothetical_protein	purD; phosphoribosylamine---glycine ligase [EC:6.3.4.13]	K01945	0	35.545	7.93	MKVLVVGGGGREHALVWKLKQSPRVKEIFCAPGNAGIATMATCVNIGAEDIPGLLAFAADRGIGLTLVGPEAPLCAGIVDRFQAAGLKIFGPSQAAAEIEGSKVVAKDIMAKYGIPTAKYAVFNKQADAVRYINQIGVPCVIKANGLAAGKGVIVAMDKETALDAVHSIMVDRNFGEAGELVVIEECLVGEEVSILAFTDGVNAVPMISSQDHKRVFDHDQGPNTGGMGPMPRLLFIPRHSMSK	+	NONHYDROGENASE	0	0	OTHER	1.00004
BGEMGI_01425	s__UBA4789_sp013201395	hypothetical_protein	purD; phosphoribosylamine---glycine ligase [EC:6.3.4.13]	K01945	0	32.541	0	MKEIITPMINALHAENRTYRGVIYAGLMITSEGPKVLEFNARFGDPEAQPVLSLLETDLIEIIEAILENRLNTIDILWKKQSSVCVVLASGGYPGSYTKGKVIKGLEQMPPEITVFHAGTAKKGQDTVTAGGRVLGVTAIGSDILIAIKSAYKAVEKISFDGMQYRQDIGRRAVQKMA	+	NONHYDROGENASE	0	0	OTHER	1.00004
BGEMGI_01430	s__UBA4789_sp013201395	TrpR_family_protein_YerC/YecD			0	5.055	0	MYIGKLKDDLLDRLFEAVLLLENLDECYRFFEDICTVAELKSLGQRLEVAKMLQENLTYSEISSQTGASTATISRVKRALNYGADGYKLIIEKMREKKGQRGLSIE	+	NONHYDROGENASE	0	0	OTHER	1.00004
BGEMGI_01435	s__UBA4789_sp013201395	hypothetical_protein	hisC; histidinol-phosphate aminotransferase [EC:2.6.1.9]	K00817	0	14.547	3.002	MSRAFNLSALVRQDLQNAVPYDAPFYADVVKLDANENPHHFPQEVLDKIFKEINTKALCRYPDALAAKLRKCLSDYISVPPGNIMVGNGSDELILNLMLAFTTGAKYAVATPTFSMYGVHGRIASGKMLEVLPSR	+	NONHYDROGENASE	0	0	OTHER	1.00006
BGEMGI_01440	s__UBA4789_sp013201395	hypothetical_protein	hisC; histidinol-phosphate aminotransferase [EC:2.6.1.9]	K00817	0	5.305	0	MIAAAAMPEVKIVVICSPNNPTGNAAPPEEIEKILRQVNAIVVVDEAYNEFGGVSSVPLLGSYDNLVILRTFSKAFGMAGLRVGYLLAGSGIINELLKIKQPYNLNVFSQAAACAVMCNLPPFQERVKNILQERERLIAELKNIPGVRVFPTQANFIMFRTTLPADKVYNGLLGQGVLIRNVDGRLLPQCLRVSVGTEEENNIFIEKLKKVIGSG	+	NONHYDROGENASE	0	0	OTHER	1.00008
BGEMGI_01445	s__UBA4789_sp013201395	Imidazoleglycerol-phosphate_dehydratase_HisB	hisB; imidazoleglycerol-phosphate dehydratase [EC:4.2.1.19]	K01693	0	15.357	0	MSESRVTYVTRKTAETEINCSLNLDGDGVYWVTTGAPFFDHMLQQFAKHASFDMELTGRGDLAVDGHHTAEDAGLCLGQALKKALGEKAGITRYGQAIIPMDDALVMAAVDLSGRGYLAFDVPMPATRIGDFDTEVVEEFMRALAANGEFNLHIRLLNGKNTHHIIEATFKALARSLKMAVSRDGSDGVPSTKGTLEG	+	NONHYDROGENASE	0	0	OTHER	1.00004
BGEMGI_01450	s__UBA4789_sp013201395	hypothetical_protein	hisA; phosphoribosylformimino-5-aminoimidazole carboxamide ribotide isomerase [EC:5.3.1.16]	K01814	0	5.406	0	MLIIPAIDLREGKCVRLVEGKLDRETIYSEDPVAMAAHWQEKGAQMLHVVDLDGTPLPVHQRITTL	+	NONHYDROGENASE	0	0	OTHER	1.00006
BGEMGI_01455	s__UBA4789_sp013201395	hypothetical_protein	hisA; phosphoribosylformimino-5-aminoimidazole carboxamide ribotide isomerase [EC:5.3.1.16]	K01814	0	14.347	1	MLTIPVQVGGGIRNMQSIELLLELGAARVILGTSAILKPELVSAACSRYGDAILVGIDGRYGQVAIEGWGVTVEKGTIELAGEMKALGINRVVFTDIRRDGAYGA	+	NONHYDROGENASE	0	0	OTHER	1.00004
BGEMGI_01460	s__UBA4789_sp013201395	Phosphoribosyl_isomerase_A			0	9.025	3	MVPTGPNFEAIRELATATGLKIVASGGVSTADDLRRLKELEPCGVDSVIMGKALYAGTVTIQEALVIAAGQGEEVG	+	NONHYDROGENASE	0	0	OTHER	1.00005
BGEMGI_01465	s__UBA4789_sp013201395	Phosphoribosyl-AMP_cyclohydrolase	hisIE; phosphoribosyl-AMP cyclohydrolase / phosphoribosyl-ATP pyrophosphohydrolase [EC:3.5.4.19 3.6.1.31]	K11755	0	14.47	6.595	MFDLDMLKYNEAGLIPAIVQDCDGGAVLMMAYMNKESLEKTLATRETWFWSRSRKTFWHKGETSGNVQRVKEILYDCDRDTLLVKVEQKGAACHEGFYSCFHYRIEQDGEVTVVGEKQFDPEQVYGKKKLIPAG	+	NONHYDROGENASE	0	0	OTHER	1.00006
BGEMGI_01470	s__UBA4789_sp013201395	Phosphoribosyl-ATP_diphosphatase			0	14.467	2	MDIIQELYGVINSRRGQSQPGSYTAYLFEQGEDKILKKVGEEAAEVIIAAKNGEATALTEEIADLIYHLLVLLAWHGISPSDVRAVLAARRNKNVVDEVNTAHLPQERGITVDKDSRRSMKNY	+	NONHYDROGENASE	0	0	OTHER	1.00004
BGEMGI_01475	s__UBA4789_sp013201395	hypothetical_protein			0	11.621	0	MLLQALAMGKDWNVVITGGEIPHLGAVALGIPRPSLRDPAVTSATVSVMTLTGHKEDEVARPAAHFLAGRLGAPVVVSCGIHNDNIKQEDIQHINGMVQEALNDLVRKACG	+	NONHYDROGENASE	0	0	OTHER	1.00004
BGEMGI_01480	s__UBA4789_sp013201395	Flavoprotein_domain-containing_protein	ubiX, bsdB, PAD1; flavin prenyltransferase [EC:2.5.1.129]	K03186	0	3.029	1	MKTLSAIANGHADNLINRAADVTIKERRRLVLVVRETPFSPIHLENMLKLSRIGVIIMPPVPSFYNKPLTIDDIVRQTTGRIFDQLGIENTIVNRWSKNSEALTGLYV	-	NONHYDROGENASE	0	0	OTHER	1.00005
BGEMGI_01485	s__UBA4789_sp013201395	hypothetical_protein			0	5	0	MFRDLREFLAKLEENGQLVRIKDSIYPNPTIREICRAAVDVPNGPAVIMNNIKGMKGMQIAMNVHGSGLTLL	+	NONHYDROGENASE	0	0	OTHER	1.00005
BGEMGI_01490	s__UBA4789_sp013201395	Phenolic_acid_decarboxylase_subunit_C	bsdC; vanillate/4-hydroxybenzoate decarboxylase subunit C [EC:4.1.1.- 4.1.1.61]	K01612	0	4.051	0	MMGLDKDTPVKDQFFNFLEAWDRYPGEIKNIDSDKASCHEVIVKDNINLFEHIPLFRINKWDAACFFSKSCIVSKDPYDKDNFDTQNVGLYRLQIIGKDQICIQALAFHDIARHVTHAEEQNEPLPVAIALGNDPVLTFMASTPINYDQSEYKYAAAINGIPMEITKALNSDLDVPANAEFVIEGEILPRVRVPEGPFGEFPGSYSGMRLQSVIQVKSISYRKNPIFENLFMGRPWTEIDYLMGLNTSAPLYNQLKESMPEVHAVNAMYQHGLTTIISTKNRFGGYAKSVAFRLSSTPHGISYCKNIILVDEDVDPFNLEQVMWSLSCRVRAEKDVLVIQNTPGMPLDPTSYPAGMGNKFIIDATEPTDPDGLLRDTRLIESPDSKDFEKVIADLQKAA…	+	NONHYDROGENASE	0	0	OTHER	1.00004
BGEMGI_01495	s__UBA4789_sp013201395	Phenolic_acid_decarboxylase_subunit_D			0	4	0	MKCVRCLHDTARLLTKAPDGSGAWEMYACSRCNFTWRNTEEDEVIKPELRDKKFQFTQEPEDLQILVRLLH	+	NONHYDROGENASE	0	0	OTHER	1.00003
BGEMGI_01500	s__UBA4789_sp013201395	Activator_of_aromatic_catabolism			0	95.994	58.183	MSQEMQLGSMLKLQAGLGKNYLKDKRILILNANAIGILRKDLIYTLGKEKAKGFLIRFGFNNGFRDVENLMSDFPRIDKESRYHLARNFHTFIGMANVISSEEKKPNDIEHTWMCEGSWYDSYEAEHHIKHFGSATEPVCWTLVGYASGIMSAFFGERVIIKEVSCAAMGDQHCRYVGMKLSDWGEEIRPELKYYHGTTLGQGVDWPQTSIMEQNEALRQSVAVHEQLTRMVLNGDDITMITSAVGKIMNGAVLVEDQSFQPVAYFSPTMTMEVNCQPPFSTGDIIDDWRLRHLVAKLRQENRPVTLPSELTKRPITQFVFPVINRMEVIGYVSLIKPEKKLTEHEEMTMDFIVTVFALKMAQDRTVAKTESRLLGDFVLELVSGKFRSETSIVERARC…	+	NONHYDROGENASE	0	0	OTHER	1.00008
BGEMGI_01505	s__UBA4789_sp013201395	Isopentenyl-diphosphate_Delta-isomerase	idi, IDI; isopentenyl-diphosphate Delta-isomerase [EC:5.3.3.2]	K01823	3	65.374	35.133	MEEYVILVDENDNMIGTAEKMDAHINPRLHRAFSIIIVNSKEEVLIQKRAVDKYHTPGLWANTCCSHPRPGEELEAAAHRRLQEEMGFDTELVRVFSFIYEAKFENGVTEKEYDHVLFGRWDGIPIKNPAEVADYKWIAKNALTEDIKKNPEMYTPWFRIAWEKLLAEKVI	+	NONHYDROGENASE	0	0	OTHER	1.00005
BGEMGI_01510	s__UBA4789_sp013201395	hypothetical_protein	uvrD, pcrA; ATP-dependent DNA helicase UvrD/PcrA [EC:5.6.2.4]	K03657	0	5.043	0	MDVLDNLNPAQVEAVTYGEGPLLILAYAGSGKTRVLTCRVAHLIREMGIRPYHILAITFTNKAAQEMRMRVEALAPEMSRDIWIHTFHAACLRILRPGRSFLDVPVTL	+	NONHYDROGENASE	0	0	OTHER	1.00006
BGEMGI_01515	s__UBA4789_sp013201395	DNA_helicase	uvrD, pcrA; ATP-dependent DNA helicase UvrD/PcrA [EC:5.6.2.4]	K03657	0	31.667	2.026	MIDMKKNCGKTMQWILMISFSLRYSCTGKIHKCWHIIRIVSATSWLMNTRTLTMPNMFLSICWSARRNLFAVGDPDQGIYSWRGADINNILRFEKDYPEAKLIKLEQNYRSTSRILEVANHIIKNNENRREKRLWTAEKSGTGPVRFFGEDEHREADYIARKIFHLTETEKRPYRDFAVLYRTHAQSRVIEEIFVRAGLPYTIIGGLKFYSRKEIKDITAYLRLIVNQRDTVSLARIVNVPRRGIGPASLAKIISFAESNLITPVEALIRAPEIGGLTSKARAACSELGLLLQHLGVELLDANVTDLAIEVLEQTGVRKELLAEDTVESRTRLENLDEFISGTKEFDRDAEEKGLRNYLENVALVTDLDKYDAEHDQVSLMTLHSAKGLEFPVVFLAGL…	+	NONHYDROGENASE	0	0	OTHER	0.99844
BGEMGI_01520	s__UBA4789_sp013201395	DUF2837_domain-containing_protein			0	10.205	1	MERLLIVAALTAVIHFINTLAYAMRISGVRTQRLATGLSIYNVIFLVASTANTIQAPILASIVEMVIKTGQIQTGIRVADAELVNSAAYQALLVSLGDNIRFVILAATVGTVIAAALIPVFVNIFNRAIFSFEETGSVPRMLAGIIISPRRFMRAGGQIGQQSRKSFKITPKRKVAIPKTFLFLNIIVTGVYTTGVLSAIYAGALFPNFRSTAALLSAVVNGVATILAATVVEPTAAAITDQALQGERSDEDVKQMVIYLSLTRIARYCFSPVNFCAGGLSG	+	NONHYDROGENASE	0	0	OTHER	1.00003
BGEMGI_01525	s__UBA4789_sp013201395	hypothetical_protein	E6.5.1.2, ligA, ligB; DNA ligase (NAD+) [EC:6.5.1.2]	K01972	0	7.097	0	MKEDIVQAQERIEALRSEIEAHNYRYYVMDDPTISDALYDKMLRELEDLEKKYPSLASPHSPTQRVGGQPGEGFATVHHLTPMMSLSNAFEAGELEDFDRRVRQALSGEAVQYVVEPKIDGLAVSIFYENGLFSRGYPGRR	+	NONHYDROGENASE	0	0	OTHER	1.00004
BGEMGI_01530	s__UBA4789_sp013201395	hypothetical_protein	E6.5.1.2, ligA, ligB; DNA ligase (NAD+) [EC:6.5.1.2]	K01972	0	16.162	1	MAFFLEATRGDGETGEDISENLKTIRSVPLRLRRSVQALEIEGEAYMPKDSFARLNEAREEAGESLFANPRNAAAGTLRQLDPRVVASRRLNLIVYGIGYSEGVQQQEHSDVLNLLRELGLRANEYHLFSDINEVIRYCLDWQSHRFELPYSVDGLVIKVNSLDQQQRLGATAKSPVGR	+	NONHYDROGENASE	0	0	OTHER	1.00006
BGEMGI_01535	s__UBA4789_sp013201395	hypothetical_protein	E6.5.1.2, ligA, ligB; DNA ligase (NAD+) [EC:6.5.1.2]	K01972	0	1.032	1	MSRATLHNEDNIRDKDIRIGDKVMIQKAGDIIPEVIAVLPEEKR	+	NONHYDROGENASE	0	0	OTHER	0.999994
BGEMGI_01540	s__UBA4789_sp013201395	hypothetical_protein	E6.5.1.2, ligA, ligB; DNA ligase (NAD+) [EC:6.5.1.2]	K01972	0	29.953	3.11	MVWSGWRPKSAQNLLKALEESKKNPLSRLIFALGIRHVGERAAKILASHYDSLAALVDATEEELMVIPEIGPKIASSIVAFFAAGQNRQVIDKLVQAGVNVLAEKNNGTDVRPLDGKVFVLTGTLKDFTRRQAQEVVERLGGKVSASVSSNTDYVVAGEKPGSKYDRATTLHIPIMDENEFKKLADTDILDG	+	NONHYDROGENASE	0	0	OTHER	1.00007
BGEMGI_01545	s__UBA4789_sp013201395	Aspartyl/glutamyl-tRNA(Asn/Gln)_amidotransferase_subunit_C	gatC, GATC; aspartyl-tRNA(Asn)/glutamyl-tRNA(Gln) amidotransferase subunit C [EC:6.3.5.6 6.3.5.7]	K02435	0	8.851	1	MITKKDLEHVALLSRLELTGSEKAMFARQLNDILNYFQSLDCLDTENVQPTTHVLPLQNVFREDWVGQHTSRQDALANCPDRQGDYFRVKKIV	+	NONHYDROGENASE	0	0	OTHER	1.00004
BGEMGI_01550	s__UBA4789_sp013201395	Glutamyl-tRNA(Gln)_amidotransferase_subunit_A	gatA, QRSL1; aspartyl-tRNA(Asn)/glutamyl-tRNA(Gln) amidotransferase subunit A [EC:6.3.5.6 6.3.5.7]	K02433	0	35.463	3.01	MQLFLLTAHEIHELLIKKEISAEELNKAIYARIEAVDDRIQAYITRTAGKALDQARAVDKQISNGEKVTPLAGIPIAIKDNICTDGIKTTAGSKILSNYTPPYSATVVKKLEAAGATIAGKVNLDEFAMGSSNENSAFFATKAPGYQQGVGGSSGGSAAAVAAGLRRCLFLGLTRGGLSGSRLLFCGVVGMKPTYGAVSRYGLIAYASSLDQIGPFARDVTDCALMLNAICGHDPLDSTSAKQRAMDYTSFLKDDVRGLKLGVPEEYMVEGIDPDVRDLVIKAMEKLESLGAVVEYTTLPHTDYALPTYYLIAQAEASSNLARYDGVRYGVRTEGTGDVMDMFMKTRSEGFGAEVKRRILLGYMLLRRLIMIIITSKRLRYEP	+	NONHYDROGENASE	0	0	OTHER	1.00005
BGEMGI_01555	s__UBA4789_sp013201395	hypothetical_protein	gatA, QRSL1; aspartyl-tRNA(Asn)/glutamyl-tRNA(Gln) amidotransferase subunit A [EC:6.3.5.6 6.3.5.7]	K02433	0	2	0	MYLSDICTISVNLAGMPGLSIPCGFVGGLPVGLQLIGRPFDEGTLLRTAYTFEQNTDYHKQYPDL	+	NONHYDROGENASE	0	0	OTHER	0.999964
BGEMGI_01560	s__UBA4789_sp013201395	GatB-N_domain-containing_protein	gatB, PET112; aspartyl-tRNA(Asn)/glutamyl-tRNA(Gln) amidotransferase subunit B [EC:6.3.5.6 6.3.5.7]	K02434	0	10.005	3	MPRYETVIGLEVHVELKTRTKIFCDSTTEFGGEPNTHVCPICLGLPGTLPVINKKVVEYAIRAALALNCNIAEFTKFDRKNYFYPDMPKNYQISQHDLPIATHGYLEIDTQKGPKKSASAVFIWKRIAVN	+	NONHYDROGENASE	0	0	OTHER	1.00006
BGEMGI_01565	s__UBA4789_sp013201395	hypothetical_protein	gatB, PET112; aspartyl-tRNA(Asn)/glutamyl-tRNA(Gln) amidotransferase subunit B [EC:6.3.5.6 6.3.5.7]	K02434	0	4.107	1	MWKNYGQLFFIPVCPIAKWKREACVAMLIYLCGRLAPVGWGTNTEIKNLNSLKALRRSLHFETERQIEVLRAGGRIVQETRTWDEGKGETLPLRSKEQAHDYRSPA	+	NONHYDROGENASE	0	0	OTHER	1.00006
BGEMGI_01570	s__UBA4789_sp013201395	hypothetical_protein	gatB, PET112; aspartyl-tRNA(Asn)/glutamyl-tRNA(Gln) amidotransferase subunit B [EC:6.3.5.6 6.3.5.7]	K02434	0	8.593	1.008	MEDIRGSLPELPEQRRQRYIKDYSLPEYDAAILTNTKELADYFERCVRAYSHPKAVGNWILGEFNRLLNLHGIEIAACKVTPQNLVSLLRLIDQETISGKIAKVVFAEMFTSGQAAEAIVKKRVWCKSATGML	+	NONHYDROGENASE	0	0	OTHER	1.00005
BGEMGI_01575	s__UBA4789_sp013201395	hypothetical_protein			1	13.882	0	MDWFANNWELALSFAVALFILWMVFFKQEYESRRGKEQEEQKTTKDSNNKKDKTKKGSQRMIKNLWGNTENVLPAGFFITDRYKYHWGLTILSMGFMILFISVPDKPGHLLINS	+	NONHYDROGENASE	0	0	OTHER	1.00005
BGEMGI_01580	s__UBA4789_sp013201395	Pyruvate_carboxyltransferase_domain-containing_protein	nifV; homocitrate synthase NifV [EC:2.3.3.14]	K02594	0	20.158	2	MSKDIIIVDTTLRDGEQTAGVVFANREKIRIARLLDELGVQQIEAGVPVMGGDEKEAIKAICQIGLKASIMGWNRPVIKDIEESIDCGVDAVAISISTSDIHIKHKLNTTRESVLEQMTQATLFAKKEGMGISVNAEDASRSDMKFLIEFARAAKEAVSIACAIVTR	+	NONHYDROGENASE	0	0	OTHER	1.00005
BGEMGI_01585	s__UBA4789_sp013201395	hypothetical_protein	nifV; homocitrate synthase NifV [EC:2.3.3.14]	K02594	0	17.41	0	MALKHLHNMDLNFKTGMFLELAEYVSRASSRELPRWKAIVGQNMFAHESGIHADGVQKNPITYEAFRPEEVGLLRQIVIGKHSGTAALKTKFAEFGITLTNSQAADLLPKIRSYTVSIKRPLFDKELMYIYEDFFGKRD	+	NONHYDROGENASE	0	0	OTHER	1.00005
BGEMGI_01590	s__UBA4789_sp013201395	hypothetical_protein	leuC, IPMI-L; 3-isopropylmalate/(R)-2-methylmalate dehydratase large subunit [EC:4.2.1.33 4.2.1.35]	K01703	0	1	1	MGRTIIEKILSAKSGQEAYAGDIVVAAVDYVMGQDAAPGY	+	NONHYDROGENASE	0	0	OTHER	0.999946
BGEMGI_01595	s__UBA4789_sp013201395	hypothetical_protein	leuC, IPMI-L; 3-isopropylmalate/(R)-2-methylmalate dehydratase large subunit [EC:4.2.1.33 4.2.1.35]	K01703	0	6.253	0	MSWGRTPPLAIRAFNDMGGTAVFNRSSVAFVIDHSAPSPNEGVSALHKLMREFAGNCGFCLHDIGTGVCHQVLPESGEVGPGYLIIGVRIPIPVPMVL	+	NONHYDROGENASE	0	0	OTHER	1.00006
BGEMGI_01600	s__UBA4789_sp013201395	hypothetical_protein	leuC, IPMI-L; 3-isopropylmalate/(R)-2-methylmalate dehydratase large subunit [EC:4.2.1.33 4.2.1.35]	K01703	0	8.32	2	MSTEYVGEAIEAMSQEARFTMSNMAIEMGAKAGLMEADEKTFAWLRRFTTREFTPVTADHDAVYARVREYDVTKLEPQVARPHRVDNVQPVSREAGKTIHQAVIDAVPMDGWRICVLPPVFWAGEKFTGM	+	NONHYDROGENASE	0	0	OTHER	1.00007
BGEMGI_01605	s__UBA4789_sp013201395	3-isopropylmalate_dehydratase_small_subunit	leuD, IPMI-S; 3-isopropylmalate/(R)-2-methylmalate dehydratase small subunit [EC:4.2.1.33 4.2.1.35]	K01704	0	13.151	0	MQFNGRAHKFGDDVNTDYIISGKYKFKTLDMKKLAKHVMEDLDPHFYEKVAAGDFIVAGTNFGCGSSREQAPLAIKYAGVGAVLAKSFARIFYRNAINTGLPVVECDTDQLEQGDELYVDLTAGVITNRTKGITIPAKPLPTVMIKILNDGGLAPHFKKHGGFNL	+	NONHYDROGENASE	0	0	OTHER	1.00008
BGEMGI_01610	s__UBA4789_sp013201395	NADP-dependent_isocitrate_dehydrogenase	IDH1, IDH2, icd; isocitrate dehydrogenase [EC:1.1.1.42]	K00031	0	50.227	14.035	MVKKIQMTVPLVEMDGDEMAGIIWRQIKDVLLTPYIDLKTKYYDLGLKNRDKTDDQITIEAAEATRKYGVAVKCATITPNAQRVEEYDLKQMWKSPNGTIRAILDGTVFRRPIIVKNIKPLVGIWERPITIARHAYGDVYKAVEMKTATKGRAELLFTDAGGQISRQVIHDFAGPGTVMAMHNIDDSIKSFARVCFNYALEQKQDLWFATKDTISKKYDHNFKDIFQEIYAQGYQQKFSQAGIEYFYTLIDDAVARVVRSKGGFIWACKNYDGDVMSDMIASAFGSLAMMTSVLVSPAGCYEYEAAHGTVTRHYRQYLSGKETSTNPVAILFAWTGALRKRGELDGLSSLRQFAAALEQAALDTIEEGIMTKDLAALATGKKGLSIRGSFWVKLMPICR…	+	NONHYDROGENASE	0	0	OTHER	1.00004
BGEMGI_01615	s__UBA4789_sp013201395	Carbohydrate-binding_protein			0	1.015	0	MANPTRFGEGEAKLRAMHRANYPGGVVVDPTPITASEDVTVFYNGVLAKDNDQIYLHYGYGPHNRWRTVRSSPMEKTGWGWVSELKMPDIESRFNFCFKNGGEQWDNNHGVNWSFEIHNGDSDIKMNNPCHYPVGIFAIVNCMIINE	+	NONHYDROGENASE	0	0	OTHER	1.00002
BGEMGI_01620	s__UBA4789_sp013201395	hypothetical_protein			0	0	0	MKVLMLSWEYPPKSVGGLAQHVYDLTNAYPAQGVEVHLITAGEKGPRLLKK	+	NONHYDROGENASE	0	0	OTHER	1.00001
BGEMGI_01625	s__UBA4789_sp013201395	Glycogen_synthase			0	17.45	1	MNGVKVYRVEPYQVSSPDFVTWVAQFNVALLERIIPLLSDVRRFDIIHAHDWLVAYAARAVKHAGRLPLVVTIHATEYGRNYGLHNDVQRHISDIEWWLTYEAWKVICCSQYMEGEIKHVFQLPQDKVAIIPNGVNVANFQARSDKASRSFYAAPDEKIIFYVGRLVKEKGVQILLDAAPEILANHPQTKFVIAGKGPYLDTLKQQAELLGIANRVYFTGYINDDVRNSLYSWSDVAVFPSLYEPFGIVVLEAMAAGTPVVVSDCGGISETVRQGIDGLKVRTGNSHSLARNILTLLKKPELGEKLKENAYKRVVDEFNWEGIARQTIAVYKEVLQANRTTMWEMPEKQSTFFGRFNRMLTRYS	+	NONHYDROGENASE	0	0	OTHER	1.00006
BGEMGI_01630	s__UBA4789_sp013201395	hypothetical_protein	K16881; mannose-1-phosphate guanylyltransferase / phosphomannomutase [EC:2.7.7.13 5.4.2.8]	K16881	0	21.757	2.003	MGVEHDVNLHYFVEDSPLGTAGSVKNAAAFLDETFMVISGDALTDLELSRAVEFHKEQGLIATLVLTRVDCPLEYGVVITAEDGRVTQFLEKPGWGEVFSDTVNTGIYVLEPEALDYFAPGQKFDFSKDLFPLLLREKKPLYGLVLPGYWCDIGNLQQYLEAHQDILSNKVKIKMPGKEVAPQVWLEEGASIDGSAIVKGPVVIGANSQIGDGAVIEPYSLLGSGCLIQRGASIKRSVIWDNVFVGKGAALRGAVVGSRVQVQARAGIYEGAVVGEDSIIRESSQLKPDVKLWPQTSGAGYNSTSQHYLGHCFPEKNIWF	+	NONHYDROGENASE	0	0	OTHER	1.00004
BGEMGI_01635	s__UBA4789_sp013201395	hypothetical_protein	K16881; mannose-1-phosphate guanylyltransferase / phosphomannomutase [EC:2.7.7.13 5.4.2.8]	K16881	0	12.205	1	MEITPEKAVRLGAAFGSVNGPASRISISSDSYTASTMIKEALISGVQSVGAKVLDLGDSITPESRYAVRALDCDGGIHVKVSPHTRDKLVLVFMNSRGGNISRAIERKVENALAREDFPRSEADRLHPPKIVSDIYHQYTAATCAGQNGESIRRAGFKLLLSYDQSNLAAYVNNLRDKLGFAVEDFSLTGVKGFCSWDLCQEALPALSEAVIESGADMGAILGKCRSPGPNRRKRPGDPG	+	NONHYDROGENASE	0	0	OTHER	1.00008
BGEMGI_01640	s__UBA4789_sp013201395	hypothetical_protein	K16881; mannose-1-phosphate guanylyltransferase / phosphomannomutase [EC:2.7.7.13 5.4.2.8]	K16881	0	0	0	MIQDNLFTALISLIILKGQVGSVVVPVTAPMVIESLAEQYRGKVVRTKSAIQDFLDKVLTQEAAA	+	NONHYDROGENASE	0	0	OTHER	0.812441
BGEMGI_01645	s__UBA4789_sp013201395	hypothetical_protein	K16881; mannose-1-phosphate guanylyltransferase / phosphomannomutase [EC:2.7.7.13 5.4.2.8]	K16881	0	5.184	0	MNILDCLAEHKIKLSELVDEIPLFFMDSQDVAVPWETKGKVIRCLVQDPPASRFETLDGIKIYHPDGWALVLPDPDEPVCRVFSEGSTMEIAESLTDMYIKKINEIAGSKSG	+	NONHYDROGENASE	0	0	OTHER	1.00005
BGEMGI_01650	s__UBA4789_sp013201395	hypothetical_protein			0	5.21	0	MRRSLLLVVFTIILSLVLSTVALAHQPNRVVFHGNNQSGSVSFGDHGFAWYHSNPDQNANISISDHWYSHSHNKISKPYKDGKFKHHLQQPWNQKYERYFYVDDNGVSHYFYLDPDRNYDVVSYKDKNGTTQYYFKATGWK	-	NONHYDROGENASE	0	0	SP	0.000231
BGEMGI_01655	s__UBA4789_sp013201395	hypothetical_protein	K16149; 1,4-alpha-glucan branching enzyme [EC:2.4.1.18]	K16149	0	5.354	0	MRKIAFDQDTIGLITPGDYLKRFTCNQVAIPCTSSWGNKGYHEVWLCGANDWIYRHLHMAADMMIAMANRWGNNAGGILHRALNQAARELMLAQSSDWAFIMSTDIMVEYAVKRTKTHLNNFLRLHDEIEGNRIDEGWLKDLEYRNNIFPDMNFNWYRSLVPKEKAV	-	NONHYDROGENASE	0	0	OTHER	1.00006
BGEMGI_01660	s__UBA4789_sp013201395	Glycosyl_hydrolase,_family_57	K16149; 1,4-alpha-glucan branching enzyme [EC:2.4.1.18]	K16149	0	5.005	0	MSKGYLCLVLHAHLPYVRHPEHEDFLEEKWLYEAITETYIPLIQAFDRLLADNVDFRLTISLSPPLISMLVHPLLQDRYINHLTKLLELADKEEGRTYGSPFHETALMYKKRLREAMHIFCDQYDRNLVNAFKKFQDNGRLEIITCAATHGYLPFMMLHPEAVNAQVKAAVDLYTRHLGAPPQGIWLPECAYAPGIDEILKNNGLQYFFTDAHGVLYASHRPRFGIFAPIYCPSGVAAFGRDIESSKQVWSSQEGYPGDYEYREFYRDIGHDLDLDYIKPYIHPDGLRTHTGLKYYKITGKVELGQKEPYSPQRAEEKAAEHAGNFMFNRQHQILHLARMMDRPPIIVAPYDAELFGHWWYEGPAGWNI	-	NONHYDROGENASE	0	0	OTHER	1.00006
BGEMGI_01665	s__UBA4789_sp013201395	DUF4912_domain-containing_protein	K09942; uncharacterized protein	K09942	0	9.922	0	MSALSLLFFSALILIVAGVFLWSFRRNRAAKIVDPPQPLFIEETAEELGIDVPTTAKQQPSMTEDIYLPHNYGVDRMVLLARDPHWLFAYWEVTATKQEEFTGIYGKEAWLSTSPVLRIYDVTGVDFNGNNALNYFDYHMEDNVDSWHIEVGEPDRSFCVDLGRMFPDGRFITLLRSNTVTTPRASLSDCLDEEWMWIEGLYQSIGKVRYGTSSPLIIEELALRKGVLPLGISSPGNWHA	-	NONHYDROGENASE	0	0	OTHER	1.00006
BGEMGI_01670	s__UBA4789_sp013201395	Endonuclease_III	NTH; endonuclease III [EC:4.2.99.18]	K10773	0	18.555	6.088	MVAAILSAQCTDKQVNKITADLFKKYNQPQDFAQLTQDELEKEIKSCGLYRNKSRFIIGSAREIMKQHGGHVPMTRSELEALPGVGRKTAGVIIGVAYGGSALPVDTHVFRLAHRLGLSTEREPAKVEKDLIACVPPDERMPFHHRLIFHGREICLARKPACHRCCLKDYCSLYQSGK	+	NONHYDROGENASE	0	0	OTHER	1.00006
BGEMGI_01675	s__UBA4789_sp013201395	Putative_tRNA_(cytidine(34)-2'-O)-methyltransferase	trmL, cspR; tRNA (cytidine/uridine-2'-O-)-methyltransferase [EC:2.1.1.207]	K03216	0	12.353	8.053	MNFLHIVLVEPEIPANTGNIARTCAVTGASLHLIRPLGFSTADKYLKRAGLDYWHLVDINYYNSFADFADRYKEKQFYFATTKATMMHTEVSYVPDGFLIFGKETRGLPQQILDGCPGVKIRIPMISAARSLNLSNSVAVVLFEALRQQGFPGLQ	+	NONHYDROGENASE	1	0	OTHER	1.00004
BGEMGI_01680	s__UBA4789_sp013201395	YbaK/EbsC_family_protein			0	14.477	1.086	MNAIERVRMYLDQFNLDLEILQFDESTSTCELAAAALGVEVGQIAKTILFMADGDPVLVVASGDNKIKSNKLKRLLGVSKVKMADPKTVRRVTGYPVGGVCPLALEEECHILLDDSMHRFPVVYAAAGTSRSALPVTMDQLETITGGKWVDIV	+	NONHYDROGENASE	0	0	OTHER	1.00006
BGEMGI_01685	s__UBA4789_sp013201395	hypothetical_protein	dnaE; DNA polymerase III subunit alpha [EC:2.7.7.7]	K02337	2	43.435	7.017	MHGVVEFYKTCNNAGIKPILGCEVYVAPRTMADRTPRIDDNLNHLVLLAENEEGYQNLLNVVSQGFTRGFYYKPRVDKKTLAGNSKGLIALSGCIAGEVASEILAGDQEKARQAAGEYREIFGPGNFYLEVQDHGFPEQRIVNRELLKMHREMDIPLVATNDVHYVRREDAANQDVLMAIQTGRCVDDPDRMKFQSEELYLKSAEEMRSLFGDFPRALDNTLDIAERCQVKMEFGRYLLPHYSVPEGYNADTYLEELCYQGIQKIYGGVGGDIKKRMEFELGVIKQMGYSAYFLIVWDFIHFARSKGIPVGPGRGSAAGSLVAYSLGITNIDPLNYGLLFERFLNPERVSMPDIDIDFCYERRGEVIDYVVQKYGLDHVAQIITFGTMAARAAIRDVGR…	+	NONHYDROGENASE	0	0	OTHER	1.00004
BGEMGI_01690	s__UBA4789_sp013201395	hypothetical_protein	dnaE; DNA polymerase III subunit alpha [EC:2.7.7.7]	K02337	0	7.245	3.01	MGTVEELGLLKMDMLGLRTLTVISEATRLITGDTGDAFDIDSIPIDDQLTYEMLTKGETAGVFQLESSGMRGILKELKPEVFEDIIALVALYRPGPLGSGMVEDFIKNKHGIKKTSYLHPKLEAHTKRHLWRDSVSGTGDAHIK	+	NONHYDROGENASE	0	0	OTHER	1.00007
BGEMGI_01695	s__UBA4789_sp013201395	hypothetical_protein	dnaE; DNA polymerase III subunit alpha [EC:2.7.7.7]	K02337	0	6.884	2.223	MRISSELAGFSLGEADLLRRAMGKKKPEIIAGLRAQFIEGAISNGIDKSIAGQIFDLMEYFAGYGFNKSHSAAYALVSYQTAYLKANYTLPFMAALLTSVKDNTDKVSAYIEECRQPGYRGAAA	+	NONHYDROGENASE	0	0	OTHER	1.00005
BGEMGI_01700	s__UBA4789_sp013201395	hypothetical_protein	dnaE; DNA polymerase III subunit alpha [EC:2.7.7.7]	K02337	0	9.05	4.696	MRNAGSLGIEVLPPDVNESRESFTVAGSKIRFGLAAVKNVGSGAVESIIQSQEKDGIFNDYTDFCRRLDTRSVNRRVLESLIKCGAFDSLGYRRAQLMAAVDSGLSLAQQSQRERENGQLSLLDFLDDSGDSMSIDLPDLKEYPVDQMLALEKETLGLYISGHPLEQYRSVLNRLSTVTAKEAAGIA	+	NONHYDROGENASE	0	0	OTHER	1.00006
BGEMGI_01705	s__UBA4789_sp013201395	hypothetical_protein	dnaE; DNA polymerase III subunit alpha [EC:2.7.7.7]	K02337	0	26.569	0	MPDNGEVVLGGLIMAMKKTSTRKGDPMAILTVEDLTGSIEVVVYPHLYARCRPVLRIDEVIMIRGKVRENGDETKIIGAEISTLDSHLAGELHLKMDNVDAAMLDQLQLIMNSFKGNAPVFLHFENEKRVIRTGEEFYVDLSAPMVERLEELFGRERVRVKRDNNMILRPGPAEEKNYQAAGTKTGDKKAKKDGFFSILDL	+	NONHYDROGENASE	0	0	OTHER	1.00004
BGEMGI_01710	s__UBA4789_sp013201395	Transcription_attenuation_protein_MtrB	mtrB; transcription attenuation protein (tryptophan RNA-binding attenuator protein)	K06285	0	10.792	7.272	MPDVLNDPTAEYVVIKALENGVTIIGLTRGMDTKFHHSEKLDKGEIMIAQFTEHTSAIKIRGKVELLTRHGSIHSND	+	NONHYDROGENASE	0	0	OTHER	1.00005
BGEMGI_01715	s__UBA4789_sp013201395	hypothetical_protein	accD; acetyl-CoA carboxylase carboxyl transferase subunit beta [EC:6.4.1.2 2.1.3.15]	K01963	0	24.438	9.704	MILDTNRKQNDSFAPTESENRDIPDDIWSKCGRCGEILLNKDLIKNHKVCQCGFHHRLTAPERIQMTLDNGSFREKDAGLLPVNPFDLADYAGKLVDARNKSGLNEVVVYGEGTIDKWPVVVVVMDTNFMMASMGTVAGEKITRAIELAATTGKSLIIFTASGEPGCRREYYP	+	NONHYDROGENASE	0	0	OTHER	1.00006
BGEMGI_01720	s__UBA4789_sp013201395	Acetyl-coenzyme_A_carboxylase_carboxyl_transferase_subunit_beta	accD; acetyl-CoA carboxylase carboxyl transferase subunit beta [EC:6.4.1.2 2.1.3.15]	K01963	0	23.152	13.95	MMQMAKTVEALGRLSNAGQLYITVITDPTTGGVSASFAALGDIILAEPDAMIGFTGPRVIEQTIRQKLPEGFQRAEFFKQHGFIDKIVPRPLMKETLAKILALHLQGVR	+	NONHYDROGENASE	0	0	OTHER	1.00007
BGEMGI_01725	s__UBA4789_sp013201395	Acetyl-CoA_carboxylase_carboxyltransferase_subunit_alpha	accA; acetyl-CoA carboxylase carboxyl transferase subunit alpha [EC:6.4.1.2 2.1.3.15]	K01962	0	50.58	15.078	MAVTLEFERPIQELEDKINELRRFSREKGIDLSNEIAILEKRVGEVMRSVYSNLDTWQHVLIARHPERPNTDDYIKYIFDDFVELHGDRCFGDDPAVMGGIGRFHGRAVTIIGQLKGKDTNENLARNFGMAHPEGYRKAVRLMQQAEKFKRPVICFIDTPGAYPGIGAEERGQFEAIANSMLVMSALKVPIITVVIGEGFSGGALGIGVGDRILMQEHSIYSVITPEGYASILWKDSSQAREAAEAIRIIARDIQELGVADKIIPEPLGGAHKDQEAAAEMLDEVLAETLDELVGIKLEDLLSQRYEKFRSIGNIE	+	NONHYDROGENASE	0	0	OTHER	1.00008
BGEMGI_01730	s__UBA4789_sp013201395	6-phosphofructokinase	pfkA, PFK; 6-phosphofructokinase 1 [EC:2.7.1.11]	K00850	0	9.675	0	MQRIAFLTSGGDSPGMNACIRAVVRKAIYHGLEVIGIKRGFNGFIEADMIPMNPSSVADIIHRGGTILRTARSELFLTPAGRARAYENVKRFGIQGLIVIGGEGSFRGACIFSREYGLPVIGVPGTIDNDIPGTDQTIGFDTAVNTAVEAISKIRDTATSHERTFIVEVMGRHFGHIAMAAGLAGGAESILAAGMPF	+	NONHYDROGENASE	0	0	OTHER	1.00007
BGEMGI_01735	s__UBA4789_sp013201395	hypothetical_protein	pfkA, PFK; 6-phosphofructokinase 1 [EC:2.7.1.11]	K00850	0	9.161	0	MGRSLYWLPECPFNYDEICERLLRGYRRGKLHSIIVVAEGTASGMEVGRIIKERTGFDTKVTILGHLQRGGMPSAADLILASRMGASAVEMLMAGEDKKMIGVRAGELVSVPLEDALSQAKPFDQALCNLAITLSI	+	NONHYDROGENASE	0	0	OTHER	1.00005
BGEMGI_01740	s__UBA4789_sp013201395	hypothetical_protein	PK, pyk; pyruvate kinase [EC:2.7.1.40]	K00873	0	8.71	1	MRRTKIVCTIGPASDNANTLKELMLAGMNVARLNFSHGTHEEHKRKIVAIRQAAEESGKHVAIMLDTRGPEIRLGHFKEITGAAGAR	+	NONHYDROGENASE	0	0	OTHER	1.00006
BGEMGI_01745	s__UBA4789_sp013201395	Pyruvate_kinase	PK, pyk; pyruvate kinase [EC:2.7.1.40]	K00873	0	11.971	1	MADGLIALQVLSSADTEIECLVMNGGELTSRKGVNVPNVAIGLPSITDKDIQDIVFGVEHKLDFIAASFIRRAADVLAIRRIVEEAGGDLDIISKIESRKAVTNLSEIIKVSDGIMVAGGDLGVEIPVEDVVAAEDDH	+	NONHYDROGENASE	0	0	OTHER	0.99988
BGEMGI_01750	s__UBA4789_sp013201395	hypothetical_protein	PK, pyk; pyruvate kinase [EC:2.7.1.40]	K00873	0	6.909	1	MSLLQKMIIEKCNIAGKPVVTATQMLESMIHNPRPTRAETSDVANAIFDGWDAVMLSAETASGKYPKEAVEMMGRIAYQAEAALQYEEILSKKGLDRHKQSVTNAISFATCSIAQNLGAAAIIVSTESGHTAKMVSKYRPRRTDRGCYPPHLGSEEIGAELGGKSH	+	NONHYDROGENASE	0	0	OTHER	1.00004
BGEMGI_01755	s__UBA4789_sp013201395	hypothetical_protein	PK, pyk; pyruvate kinase [EC:2.7.1.40]	K00873	0	8.101	1.003	MALNWGVNPINASSRDNTDEMMDEALDAALCAGLIHGGDLIVFTAGIPVGIKGTTNLIRVHTVGDIILRTGIGHRSVTGTVRVVQSGSEAAEKISEGDIMVASVTGSEYNLAMEKAGAVVTETGGLTSHAAIVCMEFDIPVIVGAADATNILQDGEVITVDGQRGLIYRGEARVL	+	NONHYDROGENASE	0	0	OTHER	1.00007
BGEMGI_01760	s__UBA4789_sp013201395	hypothetical_protein			0	5.072	0	MFDLIMSFLSRLGLGGLLAGVYVEAMGLPFPGGIMVIITGILIGQGKLAFPMAFAVTFFGYSAGAITAYIIGKHLGQPFFCGAAKF	+	NONHYDROGENASE	0	0	OTHER	1.00003
BGEMGI_01765	s__UBA4789_sp013201395	hypothetical_protein			0	4.011	1.017	MKLSPAGFKKAQTWLERSAPAFIIFGRFIPGVSNLTPYMAGVSHIGFWYFLLYNSLFTAGWGFLYLIVGMFFGHNYQVIARYLNSKLPLLGLALIVLYLIYNYARKRLKNRTKNL	+	NONHYDROGENASE	0	0	OTHER	1.00003
BGEMGI_01770	s__UBA4789_sp013201395	hypothetical_protein	MACROD, ymdB; O-acetyl-ADP-ribose deacetylase [EC:3.1.1.106]	K23518	0	1.039	3	MIRLIKGDITEFALDAIINAANNQLSMDAGVAGVIKKRVGHH	+	NONHYDROGENASE	0	0	OTHER	0.999964
BGEMGI_01775	s__UBA4789_sp013201395	hypothetical_protein			0	1.652	2	MLKVRHVIHAAVMGRTWLPMGTKCGPRPEMLFCELKKWI	+	NONHYDROGENASE	0	0	OTHER	1
BGEMGI_01780	s__UBA4789_sp013201395	hypothetical_protein	tesA; acyl-CoA thioesterase I [EC:3.1.2.- 3.1.2.2 3.1.1.2 3.1.1.5]	K10804	0	29.415	13.255	MRSATRNALLRAEEMDLKGIAFPALGTGVGGLDFDQVAGVMVSEVRRHIAGGSALEQIAFVLFEEHGYDSFNRITGRDGIVCLGDSITYGFPFGPESSWVRLNAKELGLNMINAGSNGDTTRAMRRRFKRDVTDLDPAYVIIMGGGNDAFMGRSQEEYEENIEEMVTTALDNGICPVLGLPAPVYLGEFVPDEIGVAGSLLDGYREWAEKFAADKKLPVLDFYRPFLDQETGATILENYCDDVHPSLRGYRVLADASKELLAKMKNGL	+	NONHYDROGENASE	0	0	OTHER	1.00003
BGEMGI_01785	s__UBA4789_sp013201395	hypothetical_protein			0	0	1	MEKEMAFPEFIGETEQAVIMVVPDPGAGLVCFI	+	NONHYDROGENASE	0	0	OTHER	0.999156
BGEMGI_01790	s__UBA4789_sp013201395	hypothetical_protein			0	14.58	1.003	MSVLYKRFHEGEEIDYWFDWELTSINDNEYVVTLKICWEGEGVVSIGFTLDMWEYLPVIIKRGHLVLMTDWSLIEEGITAGMDKMGRFRPKALLVRDVGEGMEGLSNKVADTAMNKKSSTELIQLLEILQSGSKTDFNIH	+	NONHYDROGENASE	0	0	OTHER	1.00008
BGEMGI_01795	s__UBA4789_sp013201395	hypothetical_protein			1	20.716	16.683	MSFEVYKPRLEKEATVAISKNHLTLNKKLAEKFDTRYVELAFDRETNTIRIKAANGENGLVLNKNKIGRRGFFKHFNIQQKGKYAAIFNEEEKTILVKY	-	NONHYDROGENASE	0	0	OTHER	1.00006
BGEMGI_01800	s__UBA4789_sp013201395	hypothetical_protein			0	9.61	2.019	MASLLDLFRSRKTQPQKEETKCACGGELIIMSCGKKDVYFCRDCNKMIYFLESELETPKIIPISLGWLKKK	+	NONHYDROGENASE	0	0	OTHER	1.00007
BGEMGI_01805	s__UBA4789_sp013201395	hypothetical_protein			0	3.023	4.015	MKLYGGRHKNKMKDLKSTELKRWRWYAIFVTVLGILLFAVPWITNRNKIALVIPLYAMFVYVYYRYLTLKKAARTSTVVEEDNSAGRNSTGKSGRKSKMAVKKGQ	+	NONHYDROGENASE	0	0	OTHER	1.00002
BGEMGI_01810	s__UBA4789_sp013201395	hypothetical_protein			0	3.032	0	MKDLFFHNNSNQNGGGNMLSPDIYWNPVLETMPVEKLKELQLIKFKKILKWAYDNSRLYRGLYDEAGLTPGTLEHGMISIKCRY	+	NONHYDROGENASE	0	0	OTHER	1.00006
BGEMGI_01815	s__UBA4789_sp013201395	hypothetical_protein	paaK; phenylacetate-CoA ligase [EC:6.2.1.30]	K01912	0	1	0	MNTEERILKMKELRATAFMATPTYVLGMADTARKMGIDPRDLGITKILCAGEPGASVPTTKKRMEDAWGCNVYDHIGATEMEPGDMSVLVNRAACTLMKPFSWQNFSIWTLEHPLMRTQ	+	NONHYDROGENASE	0	0	OTHER	1.00008
BGEMGI_01820	s__UBA4789_sp013201395	hypothetical_protein	paaK; phenylacetate-CoA ligase [EC:6.2.1.30]	K01912	0	3.018	3	MRYDTKDVAMWSENGCACGRTHRVFKGGIQGRIDHITKVKGVLFSPVAVEEAVRSFDKLGNEYELVVDKKGDVDKITLKYELAPGYEGHENEIEAELAMLLRLKTNLNYVYESHPYILYPGIK	+	NONHYDROGENASE	0	0	OTHER	1.00006
BGEMGI_01825	s__UBA4789_sp013201395	hypothetical_protein			0	1	0	MTEISKLCEMADIIANIRKESEALKKLGCSCGNKCVEMNVVRMSAMIKMLELNITDAAEVLKAQPELAMSI	+	NONHYDROGENASE	0	0	OTHER	1.00005
BGEMGI_01830	s__UBA4789_sp013201395	hypothetical_protein			0	1	0	MKGGYTITDEPPQHGKDYNDYLKIALGIRRPQETERF	+	NONHYDROGENASE	0	0	OTHER	0.999989
BGEMGI_01835	s__UBA4789_sp013201395	Antitoxin			1	4.099	5	MVRILLQGVDIMQIKPSASIRQNYNEIADLCRSTGEPVYLTKNGKGDLVVMDIKAFSRREKMLKLREELLAVEEDRLAGRAGTTPDELDSYLDSIIDEVEHGKEPSI	+	NONHYDROGENASE	0	0	OTHER	1.00005
BGEMGI_01840	s__UBA4789_sp013201395	hypothetical_protein			0	8.458	1.717	MEKNPQYKVIVSYRARQMLASHVRFLAQESPTAARKIKNDLMDAIRSLHQMPERFPFLEAEFIPPNKYHKMFIEKWYLILYQIKDHAVYVDYIVDCSQDYGWLVK	+	NONHYDROGENASE	0	0	OTHER	1.00007
BGEMGI_01845	s__UBA4789_sp013201395	hypothetical_protein			0	3	1.4	MDYLFDSRGNCMSFLVTLEYPRYRGMVDAAYRNKGGIEGQRDDLK	+	NONHYDROGENASE	0	0	OTHER	0.999996
BGEMGI_01850	s__UBA4789_sp013201395	hypothetical_protein			0	13.484	2	MRLIYEEIQELSDMGQAKQAKLLKEFVEKELLTRQLKADLDFDQAFENWKEQRRQREADKFAKEWGLYSEVLLKSLDQYSIVKEDTIPYIEEIQLNIDYEKAENKEAGSQLPHMMKVVNKVLPNWLIKMKKQYD	+	NONHYDROGENASE	0	0	OTHER	1.00007
BGEMGI_01860	s__UBA4789_sp013201395	NifU_family_protein			0	61.238	41.99	MKEKVATALDKVRPFLQRDGGDVELIDVTEDGLVKVRLKACSGCPGATITLKQGIERLLKQEDAEVKEVVSV	+	NONHYDROGENASE	0	0	OTHER	1.00005
BGEMGI_01865	s__UBA4789_sp013201395	Acetyl-coenzyme_A_synthetase	ACSS1_2, acs; acetyl-CoA synthetase [EC:6.2.1.1]	K01895	2	255.84	50.758	MEGSLAVHSKVAEAAVVGYPHDIKGEGIYAYVTLINGAQATEDLRKELVSIVRREIGPIASPDVIRFVSSLPKTRSGKILRRILRKIAAGEVEELGDISTLADPSVVNALIADKPC	-	NONHYDROGENASE	0	0	OTHER	1.00006
BGEMGI_01870	s__UBA4789_sp013201395	hypothetical_protein	ACSS1_2, acs; acetyl-CoA synthetase [EC:6.2.1.1]	K01895	6	1003.54	267.351	MIFGGFSAEALRERIFNAGAEILITNNYGYRSGKVLKAKQTADEALCDCPKVKNCIVVRRIDEDCPMQEGRDHWYYDLMKDASPNCEPEQMESEDPLFVLYTSGSTGKPKGVLHTTGGYMVFANTTFRYIFDYRDEDVFWCTADVGWITGHSYIVYGPLSAGATSLMFEGTPSYPQPDRFWEIIEKYRVNTFYTAPTAIRSMMRSGNKWPLSRDLSSLRLLGSVGEPINPEAWLWFYKVIGKEQCPIVDTWWQTETGGILISPLPGGFPLKPGAATLPFFGVDAKVIRHDGTEADINESGYLVITRPWPGIARGIYGEPKRFKSTYFSQYQGCYFTADSASRDEDGYFWLLGRVDDVVNISGRPFGYCGSGRFISSTFQGS	-	NONHYDROGENASE	1	0	OTHER	1.00009
BGEMGI_01875	s__UBA4789_sp013201395	hypothetical_protein	ACSS1_2, acs; acetyl-CoA synthetase [EC:6.2.1.1]	K01895	4.031	468.032	114.076	MSRTKNHDVQSTPGEKMVFDPSAGFAEKSLISSVDEYKKMWRKSVEKPEEFWGEMAENIDWFKKWDKVEEFDFEDNLFIRYFDGGKLNASYNCLDRHLKGWRRNKAALIWQGEPLEDSKTYTYLQLHSEVCKFANVLKSMGVKKEIALVSICR	-	NONHYDROGENASE	0	0	OTHER	1.00005
BGEMGI_01880	s__UBA4789_sp013201395	Spore_coat_protein			0	8.904	0	MFEDKDRLTDNLLTQKQLAGGYNHAALEAANSQLLDAFTGILRDEHQIQHEIFMEMNNRGWYQPKTANMNDLNQHINRWHQELQRVQNTAAGRVTPQQTIPGNMPQYNYQPGVTMPQQMNIPPAQNTMYRPPQNPMS	-	NONHYDROGENASE	0	0	OTHER	1.00004
BGEMGI_01885	s__UBA4789_sp013201395	hypothetical_protein			0	2	0	MQLTEMELLQLGEQLRCEALAINKNMMYAQASTDPKLQQLYTKIADRHRGHYEILMRNAQNFAQQRQF	-	NONHYDROGENASE	0	0	OTHER	1.00007
BGEMGI_01890	s__UBA4789_sp013201395	hypothetical_protein			0	2.142	0	MLNAAIAGLLTSLLLYFLAALALAKTAFYVFIPGAVLFAYLFYHNSWSIGRIWSKACLVAAVECLAIPLTSWILPHFYGQEAVMAAQLDAQRIGESL	-	NONHYDROGENASE	0	0	OTHER	0.999986
BGEMGI_01895	s__UBA4789_sp013201395	Chaperone_ClpB	clpB; ATP-dependent Clp protease ATP-binding subunit ClpB	K03695	0	47.77	19.419	MRLDKLTLKTQEAFEDAQKLMSEHGNQQMEGEHLLLGLLRQDEGLVGQILKKLEIDIAKLTNQVQSAVDRLPKVRGGGGMYVSQGLSQIVDQAWKEAERLRDEYLSTEHILLGMIANREEEAGKILRENGVTQDRVYKTLVEIRGTQRVTDQNPEDKYQSLERYTRDLTDLARKGKMDPVIGRDEEIRRVVQVLSRRTKNNPVLIGEPGVGKTAIVEGLAQRIVSGDIPESLKNKRLLGLDIGDMIAGSKYRGEFEDRLKAVLKEINEAQGEIVLFIDELHTLVGAGAAEGAVDAANMLKPALARGELRCVGGHYPGRIS	+	NONHYDROGENASE	0	0	OTHER	1.00006
BGEMGI_01900	s__UBA4789_sp013201395	hypothetical_protein	clpB; ATP-dependent Clp protease ATP-binding subunit ClpB	K03695	0	32.234	3	MWVATTLDEYRKHIEKDAALERRFQPVYVGEPNVEDSIAILRGLKEKYEVHHGVRIKDTALVAAAMLSHRYISERFLPDKAIDLIDEAASRLRIEIDSMPTEIDEVDRRIRQLEIEKQALAREKDKASQERLEKMEEELVTLKSSMETLQEHWLQEKELIQGIREIKEKIEETRLLEQSAEREADLGRVAELRYGILPDLNKRLQQNNEKLAELQKEHKMLKEEVDEEDIAEVVSKWTGVPVSRMLEGEVQKLLQMEKLLTKGLLARNGQCKLFPRPSAGLGQGIRPQ	+	NONHYDROGENASE	0	0	OTHER	1.00006
BGEMGI_01905	s__UBA4789_sp013201395	AAA_domain-containing_protein	clpB; ATP-dependent Clp protease ATP-binding subunit ClpB	K03695	0	26.823	4.525	MGSAIFLGPTGVGKTELARALAHFLFNDDRAMLRFDMSEYMEKHTVSRLVGAPPGYVGYEEGGQLTEAVRRRPYSVILFDEIEKAHPDVFNILLQLLDDGRLTDGQGRTVDFRNTVVIMTSNLGSHWLLEIREDNRAELESRVMEELRASFRPEFLNRVDEIVIFNNLGRDEIAQIVDIQLQLLKQRLENMDINLEVAGEAKTLLADEGFDPIYGARPLKRAIQRRLENPLSVYLLEGKKARGGDILVKVDLVTNNLVFAEQAE	+	NONHYDROGENASE	0	0	OTHER	1.00006
BGEMGI_01910	s__UBA4789_sp013201395	hypothetical_protein	hflX; GTPase	K03665	0	35.465	7.029	MDTQQEKAILVGVELAGDDPIQTTHSLEELTRLAETAGANVLQQIFQKRNKPDAATFLGRGKVEELAALCRDNEADLVVFDRELTAVQARNLEGITGVRIVDRTANPGYIRRQGQDQ	+	NONHYDROGENASE	0	0	OTHER	1.00004	Inside	0
BGEMGI_01915	s__UBA4789_sp013201395	hypothetical_protein	hflX; GTPase	K03665	0	8.119	1	MLTGQLILDIFAGRARTSEGKLQVELAQLNYLLPRLTGRGAAMSRLAGGIGARGPGETRLEVDRRRIRKRIADLNIEIRDIKKHRDLLRRSRRESPIPLVALVGYTNAGKSTILRELTGRCAGGG	+	NONHYDROGENASE	0	0	OTHER	1.00004	Inside	0
BGEMGI_01920	s__UBA4789_sp013201395	hypothetical_protein	hflX; GTPase	K03665	0	38.513	7.004	MLVEDKLFATLDPTTRRVVLPNNETILLTDTVGFIQNLPHHLVAAFRATLEEVVEADLLLHVVDVSHPNAESHIDAVHKVLESLGAANKPFILVYNKFDLLPDGQLPLFEKNQPGVALSAYRGWGFAELLADIAQVFASSRLQKTFFIPYDQSWLLPLLHEKGKVLCEKHSEKGVTLNVEISAIWAKRVESKIDQST	+	NONHYDROGENASE	0	0	OTHER	1.00004	Inside	0
BGEMGI_01925	s__UBA4789_sp013201395	hypothetical_protein	K07099; uncharacterized protein	K07099	0	7.534	0	MKIFAIGDAHLSFRKKVNPAAWDKVEVYKPMDIFGLEWKEHYRKIYENWLNTVKTDDIVLIPGDISWALKLAEARFDLGFLGLLPGRIICVSGNHDYWWQSLTQVRAALPDNMAVIQNDHVLVGDIAICGQRVVVPGCKMLYQR	+	NONHYDROGENASE	0	0	OTHER	1.00006	Inside	0
BGEMGI_01930	s__UBA4789_sp013201395	hypothetical_protein	K07099; uncharacterized protein	K07099	0	5.946	0	MDNSLSSVDSGKVKDIMVLIHFMPTSESHEKNEFIEMFQKYGIDTVIYGHLHGEAARSRLPERAWGINFHLVSADFLDFAPLMIRELETKNLAKKM	+	NONHYDROGENASE	0	0	OTHER	1.00005	Inside	0
BGEMGI_01935	s__UBA4789_sp013201395	hypothetical_protein	ppaX; pyrophosphatase PpaX [EC:3.6.1.1]	K06019	0	17.103	0	MEIEAVLFDLDGNLVDSLPLIRRTYKNVFDEMGILWDEKAIDGMIGLPLKDIGEHFAESKGTRFVELYHIYYHRDLDLFTRLFPDTQMMLSNLQKRQIKLGIVTSKGRSGMHKNHLFYRH	+	NONHYDROGENASE	0	0	OTHER	1.00007	Inside	0
BGEMGI_01940	s__UBA4789_sp013201395	hypothetical_protein	K09764; uncharacterized protein	K09764	0	2.092	0	MIIGVLTLQLYLGEANSLKDKRRILKSIIDRIKNRFNVSVAEVDQQDLWQSATIGISMVSCEQAHVSKVLAAIVRFIEAQGIVLITHYQTEYL	+	NONHYDROGENASE	0	0	OTHER	0.844677	Inside	0
BGEMGI_01945	s__UBA4789_sp013201395	hypothetical_protein			0	46.493	23.267	MGSDLVQKAKDNARQNFRDGINCAESVFKAVIDTGITGLEPEAVALSTGFGGGIGLAGYNCGN	+	NONHYDROGENASE	0	0	OTHER	1.00001	Inside	0
BGEMGI_01950	s__UBA4789_sp013201395	hypothetical_protein			0	152.924	63.098	MAVGAVHGRKNPLEGEFKDRIDGLYGNPGLYRFFNGMVHEFKEKFGALDCAELNKDYPEWFDRDRSRACMKMAIYAAGMAIEYIQKGKEEGYTQPFGKNMAGRV	+	NONHYDROGENASE	0	0	OTHER	1.00006	Inside	0
BGEMGI_01955	s__UBA4789_sp013201395	hypothetical_protein			0	17.312	2.027	MDIIIYDGKGDEELKRPEFDDFRELFLECIKGDDHIEPLLYSKMQWLSLGDEQYRREILETLNKKLQKKYGVEFAINRRLLRGCRPC	+	NONHYDROGENASE	0	0	OTHER	1.00004	Inside	0
BGEMGI_01960	s__UBA4789_sp013201395	hypothetical_protein	oxlT; MFS transporter, OFA family, oxalate/formate antiporter	K08177	0	31.042	5.001	MPRWVSLVGGVLGSTTCGLLLYAFSVFIKPLRAEFGWSATEVGLAYAIAVLVFGLMTFPAGKLSDRFGPRPVVVIGGAIVGIGFFLTSTIKTPFELYLYYGLIAGFGGGLVYLPPIATAPKWWPDRRALATGLTVVGLGLGSFIMGPLATSMINTFGGALPVFRYVGIAMFFMAIIAGLCLSNPPPGYKPAGWSRLLPKRVRLRRVGITPSVKRSGLYSSGCCIWLISAVILPV	+	NONHYDROGENASE	0	0	OTHER	1.00001	Transmembrane:7	0
BGEMGI_01965	s__UBA4789_sp013201395	hypothetical_protein	oxlT; MFS transporter, OFA family, oxalate/formate antiporter	K08177	0	19.146	0	MLYLAYFCGYFAGLMVIGVIAAHGINEMTKEAAALAGVAVSALPEEVTSAIAMQAALATSTLNAANAIVRVLIGAIADKAGVRICFLVTFVLQVAAMALLFPVGKTLFLLCIIAIIIGWNYGLVHPVSVCLSAVFWPTAQGSNYGLLFTSWGIAGFVSNLIAGQMFDKFGTYAMSFTIGLRFCGHWCCRAGVNQATSQAGGLMYSS	+	NONHYDROGENASE	0	0	OTHER	0.877967	Transmembrane:6	0
BGEMGI_01970	s__UBA4789_sp013201395	hypothetical_protein	gctB; glutaconate CoA-transferase, subunit B [EC:2.8.3.12]	K01040	1	21.521	16.5	MACSCERTIIIMVHEPRRFSEKIDYITSPGYLDGSPNARWRAGMVGQGLYRVITTKAIMGFDDETKRMKLIATLPGETVESVQEATGFELIIPDDVYPFEPPTVEEIRLIREVIDPLGYFVKKKIKG	-	NONHYDROGENASE	0	0	OTHER	1.00003	Inside	0
BGEMGI_01975	s__UBA4789_sp013201395	hypothetical_protein	gctB; glutaconate CoA-transferase, subunit B [EC:2.8.3.12]	K01040	0	5.042	2	MPKYSEDFTPQEMIVVAGSRTLIDNKVVFAGTGLPMVAITLAQLTHYPGIVPVFEAGAVVPRAFSWFAPFSRWSRTTYKANYLLGLNSAFELTQRGFCDFGFIGGAEIDPYGNLNSTMLGSYPDGYNKPKVRLPGSGACQRHGLLLRTYHHYHGA	-	NONHYDROGENASE	0	0	OTHER	1.00005	Inside	0
BGEMGI_01980	s__UBA4789_sp013201395	hypothetical_protein	gctA; glutaconate CoA-transferase, subunit A [EC:2.8.3.12]	K01039	0	14.076	0	MCLDDNKNSIKRMELAYLAHEAFGISPLLRYLTENSLIEMEDWSNYNMSARFKAGAMGLPFIPCRSPMGSDMLQTNRAIIQDCPFTNRPIMLLPASHPNVALVHVQEADIYGNCRIQGPLFTCPEISMASAHTIVTCDRLIEHDDMVRFPNRVSIPYFSVDAVIEAFLRCLSGQQQRSILLRRKTHT	-	NONHYDROGENASE	1	0	OTHER	1.00005	Inside	0
BGEMGI_01985	s__UBA4789_sp013201395	hypothetical_protein	gctA; glutaconate CoA-transferase, subunit A [EC:2.8.3.12]	K01039	0	21.642	12.209	MYWTGLSPDEARQFLANKDKSKRDKRISLKEAVQKYVKDGDNLGIAGFVDARQPIAIVHEIIRQGRKDLTLSYQSAGIAAEYLCGPCAWMTTKTASREWSLPT	-	NONHYDROGENASE	0	0	OTHER	1.00006	Inside	0
BGEMGI_01990	s__UBA4789_sp013201395	hypothetical_protein			1	7.095	5.283	MNSASSKIRNISNLKYKEKKLEYWGYTPDESRKAMVNKSHALKDKTTTLKDAVAKHIKNGINLGIGGFVNTRVTLLLFMRLLDTVLQT	+	NONHYDROGENASE	0	0	OTHER	0.999683	Inside	0
BGEMGI_01995	s__UBA4789_sp013201395	hypothetical_protein	gctA; glutaconate CoA-transferase, subunit A [EC:2.8.3.12]	K01039	2	7.232	8.915	MILDPDRVSIKRVELAWWGYEIIGIAPMLRYLATNGMIEMDDYTNYGMSVRFKAASMGIPFIPVRDHGGSDMELINRGKMVKCPFSGKNVYLIPACHPDVGIVHTTAADMYGNARIFGAYCTCPEIAMAANATIMTTEKIIASENIRTYPNLTEIPFPVVDTVTEVFMDPIRGKLRQLLV	+	NONHYDROGENASE	0	0	OTHER	1.00005	Inside	0
BGEMGI_02000	s__UBA4789_sp013201395	hypothetical_protein			0	2	0	MFRSICEDFRKTGSKDALKKYYDEYIFGCENHDDFIDKIGYKTIKKLKDLDGGQPIILT	+	NONHYDROGENASE	0	0	OTHER	1.00003	Inside	0
BGEMGI_02005	s__UBA4789_sp013201395	Glutaconate_CoA-transferase_subunit_B	gctB; glutaconate CoA-transferase, subunit B [EC:2.8.3.12]	K01040	0	16.346	11.181	MSEYTPFEMIAYTGSRVLEDEKIVFVDAGLPIIAAMHAQFTHAPNLYMIYEAGSLAPILEMGMPLSVGDTRAARKACYLKGLCGAFELTQRGCADYAFIGGGQIDMYGNICSTIEGQNYDKPGIRFPGSGGAGAMAANCEKTIAIMALEKRRFVKKLDFVTSIGFGDGSADYREKAGVLGVGHYRVITNQALFGFDEDTRRMELLEVKPGLTPADIQDLVGFELVISPDVKDMAEPTDEDLRLLRDVIDAEGYFLKRVIKK	+	NONHYDROGENASE	0	0	OTHER	1.00008	Inside	0
BGEMGI_02010	s__UBA4789_sp013201395	Transcriptional_regulatory_protein_LiaR			0	16.614	6.041	MVIQMNEYLCSDIRLLLVDDDPLVRRSLKMLFDLHDITVVGEATNGEEAIDCIKKFKPTMILMDVNMPKMDGIRAAKLIKAKNPNIHIIILTVSNQHDKVVQAIRDGCSAYVLKDSPAEQLIEIVESVAEGRYFVDTAIANDLLVNLVQGSPHYRIPKEPSLLTYREKEVLQLIVNGNSNKEIAGKLNITLRTVKAHVSSILIKLDVNDRTQAAVLAIQEKLVDTGPK	-	NONHYDROGENASE	0	0	OTHER	1.00006	Inside	0
BGEMGI_02015	s__UBA4789_sp013201395	hypothetical_protein			0	26.159	7.094	MLELICNQISVAVKDSLTYEKDLKEKEEIITVLQQKVKQAERLASLGKAAAIIAHEIKNPLTSIRVSLYSIGKKSSWKMDISEDLNIVKEAVDRVSRTAEDLLRFSSSTYLRLEEVNLNELLKGLVEEYREGRGKNFIVETSLNKPVPYTLGDVEKLKEVFSNLLTNALVATEGGGTVRISTDHLFDQVVIVVEDWGSGISKEIQQKIFEPFFTTKQSGTGLGLAIAKKNIEAHRGSIKLESEPGWGTKFIVTLPVFNQARHGDSDE	-	[NiFe] Group 2a	0	0	OTHER	1.00004	Inside	0
BGEMGI_02020	s__UBA4789_sp013201395	hypothetical_protein			0	44.162	15.299	MSATRADNSGFAQKELTLEELDILLKISNIVTSNNALDEILQSVHSHLPKLIQHTKSGIFFYHESTGKITIHSNIGLSERLLKQFRENISSHFLFMKQLRTKKGWRATDIFPVEEIKRLPYFQSALRRDGVLYSIGRRSF	-	NONHYDROGENASE	0	0	OTHER	1.00004
BGEMGI_02025	s__UBA4789_sp013201395	hypothetical_protein			2	4.633	0	MPASVAVIGRVITQAMTICWAVDQRTEEKRLAEPTPIMDEDITWVVLTGSLSRVAIIIMVADAKSAAKPLAGSSLIILYTNGFNNPPSAHGCTQGHGQGAGHLDPKLHVQVGLDTACYQGKGDNAHRLLGIIGPVAECLPGSSENLHNAKIPVYSARVTVFKNYSNQIHNNEAYSKSD	+	NONHYDROGENASE	0	0	OTHER	1.00005
BGEMGI_02030	s__UBA4789_sp013201395	hypothetical_protein	TC.PIT; inorganic phosphate transporter, PiT family	K03306	0	3.031	1.005	MFDPIMLPISIVVFLALTFDFINGFHDTANTIATSISTKALPPRVAILFAAVMNLLDALTFTGVAQTIGGKIADPLVLDNGIHHSGSSANIGYHLESRYLVFWYTQQFFPCPDWFFSRSCHHWRGLSIGKLCRFHYHCPGLNSIPPNRFYCRLHYYESD	-	NONHYDROGENASE	0	0	OTHER	1
BGEMGI_02035	s__UBA4789_sp013201395	Putative_pit_accessory_protein	K07220; uncharacterized protein	K07220	0	12.097	0	MLKRRRDPFFEYFVAVVENIMTASKIFREELNNLEDAEKFAIQIKSIESKGDQYTHEIIKALNNTFITPIDREDIFGLTIKLDDVLDLLEACAWSFDLFSVTEVDDFMKLFARNIEMCTQEIVYAINCLADKKLKEIPRHTHKINELENVADDLLRDSLKTLFFNFTDPIEIIKRKEIYYMMEEVSDACEDVANILEGIIMRNS	-	NONHYDROGENASE	0	0	OTHER	1.00003
BGEMGI_02040	s__UBA4789_sp013201395	Histone_deacetylase-like_amidohydrolase			0	22.082	7.014	MFLVKLLFLFRKLLKKGVSWNKAHNLFYKSVYLLHNYVNVGFKYRNRKGGKTGLKTGLVYDPAYLNHDTGRFPERADRVSYSYSALADAGMLERVVDIKPRPATVEEIRLVHEQEYINRIRDFSDRGGGVLTFDSAGSSATFDTALLAAGGVLTALDAVMDKKIETAFALVRPPGHHALPGKSMGFCFFNNLAICARYAAKKYDLDRILIIDWDEHHGNGIEDAFYAEDSVLYFSVHRYGSFPDTGAARFVGEGRGEGYNINVPLPRKSNDDDYEYAFQQILLPVADAYKPELVLVAAGMDAHARDPIGQMKMSGTGFGRLAAAVLEIAGRYCNDTSIFVLEGGYNPKALADGVLAIVNTLVDWDIKKVRPASKELPPARRAVRKVVDGVKQMHRRYWP…	+	NONHYDROGENASE	0	0	OTHER	0.998865
BGEMGI_02045	s__UBA4789_sp013201395	hypothetical_protein	mgtC; putative Mg2+ transporter-C (MgtC) family protein	K07507	0	13.841	3.094	MVGLGAALFTIIGVYGFTEFSAQPYYRADPARIAAQIVTGVGFIGGGLIFRDKNHLSGLTTAASIWLTAGLGTGIGAGMYFTVLAAGILGFVALWLNSIFKKIGLEMFAEDHFHPEEEQETNH	-	NONHYDROGENASE	0	0	OTHER	1.00001
BGEMGI_02050	s__UBA4789_sp013201395	Small,_acid-soluble_spore_protein,_alpha/beta_type	sspF; small acid-soluble spore protein F (minor alpha/beta-type SASP)	K06423	2.026	1164.68	340.454	MGRSRRGVMSERLKFELADELGIGDVVRRDGGYFGNVPSRDCGNLVRLAIERAERTIADGR	-	NONHYDROGENASE	0	0	OTHER	1.00005
BGEMGI_02055	s__UBA4789_sp013201395	hypothetical_protein	SGA1; glucoamylase [EC:3.2.1.3]	K01178	0	8.265	1.007	MDERIDAALLGLAYPFAVLEPTDRRMAATVEAIEKNLWNHNVGGIHRYEGDNYRGGNPWLITSLWLAIYYCLAGNRSRAGELYQWTLEQANQHLLFPEQADKHHGSPAWAALNLVPCYVCAHTPGP	-	NONHYDROGENASE	0	0	OTHER	0.999778
BGEMGI_02060	s__UBA4789_sp013201395	hypothetical_protein			0	9.543	0	MLWGYGHHFHLTGDQGFANSIWPSLEAGADYLTANIQENGLPIASFDPWEDLYGQATYSAAAAFAGLKAAADLAHSLGKKKNPTPGWPALSK	-	NONHYDROGENASE	0	0	OTHER	1.00003
BGEMGI_02065	s__UBA4789_sp013201395	hypothetical_protein	SGA1; glucoamylase [EC:3.2.1.3]	K01178	0	22.003	6.007	MYTWPWPGPATPWPATSAAAGALTRPFPGCLKGVFTGTGDNILHSAGSLAWDLGELDPGNSKAFTLYLAAGQNEDQVRSLLAAAGAKNGEQWLEKTKQFWQGWLEPSLNLIGEEEQSPFSRSLLTIRLLTNKETGASIAAPELDPYYTASGGYGYCWPKDSVFITAAQDEAGYHDPARQFYNFAASVQDRDGSWHQRYFTDGALAFSGENKLMRLVQCYGVMATTST	-	NONHYDROGENASE	0	0	OTHER	0.99585
BGEMGI_02070	s__UBA4789_sp013201395	hypothetical_protein	E3.1.3.25, IMPA, suhB; myo-inositol-1(or 4)-monophosphatase [EC:3.1.3.25]	K01092	0	2	0	MPWDVAAGALLVEEAGGKVTDINGEVLSLENHLSIVASNGYIHEELLKILF	-	NONHYDROGENASE	0	0	OTHER	0.999545
BGEMGI_02075	s__UBA4789_sp013201395	hypothetical_protein	E3.1.3.25, IMPA, suhB; myo-inositol-1(or 4)-monophosphatase [EC:3.1.3.25]	K01092	0	5.103	0.434	MVVGVVYDPLHDECFSATAGGGTNLNGRPVEVDQSRRELSKALLVTGYPANKDFSHRLEGINYQQVAAGCSNLRAWGRQPWSWPIYLVGG	-	NONHYDROGENASE	0	0	OTHER	1.00006
BGEMGI_02080	s__UBA4789_sp013201395	hypothetical_protein	E3.1.3.25, IMPA, suhB; myo-inositol-1(or 4)-monophosphatase [EC:3.1.3.25]	K01092	0	6.405	7.788	MINNYKPDGGKTVKYNIYVNTAATLAKKAGELIRDKFGGEFTRGYKSCPSDLVTEVDRQAELLITGELSRIFPEHTIIGEEGSGQVKSSANDYTWYVDPGRHYQFCLWHSFLQRLYRPGPGWENGGWGSLRPPPR	-	NONHYDROGENASE	0	0	OTHER	1.00006
BGEMGI_02085	s__UBA4789_sp013201395	Phosphomannomutase/phosphoglucomutase	pmm-pgm; phosphomannomutase / phosphoglucomutase [EC:5.4.2.8 5.4.2.2]	K15778	1.002	44.627	5.486	MANINPQIFRQYDIRGVAETDLRDEVIELLGKAFGAFVRKTGTKKVLIGRDNRLSSDRLRDAISRGLLSVGCDIVDIGVVVTPVLYHARIHYGIDGGVMITGSHNPPEDNGFKLALGDSTIYGEDIQKLREMMVAGNFPTGAGSRTEKDAVYHYLAMLKEKITLGPRRLKVVIDCGNGTASLNAVEILENWGCEVIPLYCESDGTFPNHQPDPVKTVNLTMLRKTVIEKGADLGIAFDGDADRIGVVDETGGIIWGDMLMCLYWREIMPTYPGAQAIIEVKCSQALVDEVNRLGGKPFFYKTGHSLIKAKMKEIGAVFTGEMSGHIFFADEYYGFDDAFYAAGRLLRLLSHTDQPLSKMLADIPKYYSTAETRSLPRWGQVSGSR	-	NONHYDROGENASE	0	0	OTHER	1.00006
BGEMGI_02090	s__UBA4789_sp013201395	hypothetical_protein	cas6; CRISPR-associated endoribonuclease Cas6 [EC:3.1.-.-]	K19091	0	11.053	1.117	MKLTITLEGETKGIVLPIHHNHFIQAALYQLLDPIYASFLHEQGYAYEKRQFRLFSFSRLLGKFSLQPRESAITFIVPIKLVVLTPLKPISQGIVNSFIMGKEFRIGSQQLFSTGVQLDYPAVSSRKIRIRSLSPIVSYSTLERHDGSKFTYYFEPSERDFSRLVAGNLYRKWQAWKRDADLAEVNFDFSIKPLHSIKRRIIMYKGIVIKGYSGHYLLEGEPRYLEFALNVGLGAKGSQGLGVVEKV	+	NONHYDROGENASE	0	0	OTHER	1.00007
BGEMGI_02095	s__UBA4789_sp013201395	hypothetical_protein			0	14.987	1.029	MLLTDIIRIGQPIVESEMSIGERIQLLTDVSKDEVKNFYGNVFIVELNNEETILHYRKLQDEVNGPVNLDTAIVMPVTIPSGNPLLAQGIYPLASYPLYGRHINELPEQKKTFKLVFDRFARTIPYMEFRKDELEKKATLVADCLVREGDRYITQGKGVLYVVDHSLGLFSFDQGENHFAIGIREANGNPLCVDGRQIVDNIIQSRLEEAKELGVTTDAISTVLNEQSEKLVSAYNKGWLWLSHTWDLPASIYWRKKDWVKGIRLNRQEYEAFVYGAQFFEAGSDPY	+	NONHYDROGENASE	0	0	OTHER	1.00005
BGEMGI_02100	s__UBA4789_sp013201395	hypothetical_protein			0	6.062	2.01	MYKYFRQLQNRLEAKDIPPNALQLEVIGGLERRIIPSLKDNYRITIIYYSGILAMGDIHIRGQIEDIVPSVAAKVQNLIKRLQKATCDEFGDMLQVAEKQQEVVRFRVRYLPALLSNAYGPGYLWSSMEKILNGRPIGLERVAKQTVHRITEIANKGNVFGVRLELLFYHLFIAFYHDYHQQILNERKGGMVLRDLKELMERYNGERLTFADLDTVEKVGFITGLLVQQFGRSYYAKVGSDYLRTRIMRFGSKLNPEMIWKNGLVKMEELRKQRDLGIQLNYEKALALTLPALLELKNNNQLAKNKNEFLTMFWSGYLMLPKKRKGDKK	+	NONHYDROGENASE	0	0	OTHER	1.00006
BGEMGI_02105	s__UBA4789_sp013201395	hypothetical_protein			0	0	0	MKVNNGELMFVKSVKDGIPNRIQLTIVMPAGYFPKKMGVYPFPT	+	NONHYDROGENASE	0	0	OTHER	1.00001
BGEMGI_02110	s__UBA4789_sp013201395	hypothetical_protein	csh2; CRISPR-associated protein Csh2	K19115	0	7.003	3	MSIKRDVRDFIISMYPDGGEINHVFVQPIINEKGKLLGRKSLAENIAKAVKKEKEAKADMKAVLINHAFDVRTFGIVYSEKPKFNLTGPVQFSWAHSLHPVDTQYVQGTVTMPSKDVSDDGGGEGKTQATIWTSYIVPFAVFAMTGVINARTAEHSQMTKDDQELLLRGLWQGTQYRHARGRGQQEALFLVHVEYNDPFFRIGYLEERIRLLPGADVWRTDSERPSSIKEVTLDVSELVGALEEYGKKIERCRVWKHPLLQLQGNVKNHIQEISW	+	NONHYDROGENASE	0	0	OTHER	1.00006
BGEMGI_02115	s__UBA4789_sp013201395	hypothetical_protein	cas5h; CRISPR-associated protein Cas5h	K19116	0	4.049	1.005	MKLIAFDVRSTIAHFRRPDTTSTHLTFPFIPPTAAKGLVGAVLGIEDFVTTDQVGIQLLSEVRMISQRLSLLGKGSRNTFNRPTTIQLLVEPAYRIYYAGEQYTDRLEFMLQNKQAIYSTYLGSAFSLTTPEYAYTLGRVGGRFLRGLVFRHFGGACLHY	+	NONHYDROGENASE	0	0	OTHER	1.00005
BGEMGI_02120	s__UBA4789_sp013201395	hypothetical_protein			0	3	2.051	MVPASIIEELSLEDGNYYQRASGFMKKYEGGRSFTKSVDFIYEQRGAKLTFKLKGTDVEFTSVELGGELVCLL	+	NONHYDROGENASE	0	0	OTHER	1.00004
BGEMGI_02125	s__UBA4789_sp013201395	hypothetical_protein			0	3	1.007	MCRPSFFAYLAYHFLQNTGLWEQHQFDWLFITRDIADHHGILKGFVENEGLSSNSFVRIDMAGLANWLYEVFPEMREIGIGITAECINDWQNDYEDIVTDTIYAFYDREEAAARSLDEQMDVLQQWRNHTAKLIAADRFDIEHIKDQRFAVSDWLKVAKNIREFCSTGKDCSLNQVRSRPRK	+	NONHYDROGENASE	0	0	OTHER	1.00003
BGEMGI_02130	s__UBA4789_sp013201395	hypothetical_protein	cas3; CRISPR-associated endonuclease/helicase Cas3 [EC:3.1.-.- 5.6.2.4]	K07012	0	3.002	5.026	MPTGYGKTVTALKLANAIAREGFSKIIYVPYLSILEQNAGDISNATGYQSMQHHSMALLGAGRKKRAGPTSEEKILDENENTDKFSDLFVQSWANPIVCTSFVQMMKAVFPRRAQETLRRVYLHNAIIIIDEPQIMDAAVWNLFLKGLASLERICNLKVIFCSATMPPFTYGLLTKPTKLMVQSCKSDNRYQIKVVDPIDAEGCVQRLNKINEPSSAVIVNTIYDACNIFELLPQHEEIERYLLHGLMVPLHKKMQIEKIKRALEEQQKGLGRAQVQVISTQILEAGVNLSFQYMYRALPILPSLTQAAGRVNRHKEKDEGMGTIETGKLLRNGKDTRFIYSNALCRLSDEILFQKDVWLEEEMGELVTTFYQHMFTENSYQAVLQDIKKAMAGDWEGL…	+	NONHYDROGENASE	0	0	OTHER	1.00008
BGEMGI_02135	s__UBA4789_sp013201395	CRISPR-associated_exonuclease_Cas4	cas4; CRISPR-associated exonuclease Cas4 [EC:3.1.12.1]	K07464	0	3.012	0	MLDNYLAYPVTGTDIWYYFVCKRELWLMMRKIAPDQEDENVDIGRFLHEYYSKRGKEEIDLGSGKIDRLKKVKGKLIAQEIKKSARFRESSRFQLLFYLYQLKKMGIEATGELLFAEEKTKEKVELNDENEKQLLNAIKDIQNYVDMPVPPPPQKIKFCHKCAYREYCWAGEE	+	NONHYDROGENASE	0	0	OTHER	1.00005
BGEMGI_02140	s__UBA4789_sp013201395	CRISPR-associated_endonuclease_Cas1_2	cas1; CRISP-associated protein Cas1	K15342	0	14.084	2.836	MVNLSGNKTPCIFEDQEGKRRFIPVENTNDIFIFAEVDLNTKLLDFLAQKQIAVHFFNYFGYYSGTYYPREHLNSGHVILKQSELYLNKKRRLDLAKRFVGGSIRQMIQVLKYYVNRRKENNQKLQGVVQELLHIEKIYEEAQTIEELMAYEGHSRERYYSCFDEIINNPDFVFEKRTKRPPQNALNAMLSFGNTLCYTMILSEIYKTYLDPRIGYLHATNFRRFTLNLDVAEIFKPIMVDRLIFQLINKKMITEKHFEQEHGAGILLNEPGRRRFLEQMEDRMRTTINHRHLGRNVSYRRLYRLELYKIQKHILGEKDYEPFVSLW	+	NONHYDROGENASE	0	0	OTHER	1.00004
BGEMGI_02145	s__UBA4789_sp013201395	CRISPR-associated_endoribonuclease_Cas2	cas2; CRISPR-associated protein Cas2	K09951	0	6.239	4.059	MFIILVYDFGQKRVGKALKICRKYLHWVQNSVFEGRISQANLVKIKRELTSLVKPEEDSVIIYTFRSKKYSNREIIGLEKGEVDFMI	+	NONHYDROGENASE	0	0	OTHER	0.996739
BGEMGI_02150	s__UBA4789_sp013201395	Mutator_family_transposase	K07493; putative transposase	K07493	0	437.233	235.883	MQTMQEKTIKELAKECHTVEDIQKMLKDLFKDTLQQIFEAEIEEHLGYKKHSIEGNNTGNSRNGYNKKTIQTRFGKTEIEIPRDRNGEYEPRIIGKYERTSNQLEDQIIAMYAKGMSTRDIEYHMRDIYGIDVSPAMVSKITDKVMPQIVEWQSRTLDRVYPIVFLDAIHFKVRKDNRIVNKAAYSVLGLNMDGHKEILGIWIGENESASFWLGVCNDLKNRGVQDILIACKDGLSGFSEAINTVFPETEIQLCIIHQIRNSLKYVSHKEQRKLMADLKQVYQALTLEEAELAFEMFKENWGKKHPIIIRSWENNWLELTAYFKYPHEIRKMVYTTNIIEGHRQLRKVTKTKTAYPTDDALKKIIYLATIEAAKKWTMPAREWKSCISQFAIYFGDRIA…	+	NONHYDROGENASE	0	0	OTHER	1.00005
BGEMGI_02155	s__UBA4789_sp013201395	hypothetical_protein			0	0	451.21	MGYIEGQNRNQITLFPEAIDDYIGQDSSVRVIDEYIERLDIKKLGFKRAEPAVTGRPPYNPRDLLKLYIYGYLNRVRSSRRLEQEAGRNLEVIWLLNKLKPDFKTIADFRKDNKKALTKVFHDFSKLCSDWDLFGKELVAVDGTKFRASNSKKNNYSKKKLQRLLASIDKRIDNYLKELDQLDEIEKCDRKPDAKEIKKRLEQLRSRKEKYEGFKKVLEDEDSSEISTTDPDARLMSNNNGNVDVSYNVQTTVDSKHKLIVDFDVTVQPNDLGQLAKMAVRAKDIFGVDKLEAVADKGYYKTDDLKTCLENGITPFVAKQVYPSRTGVKEFNHDRFAYDKEKDVYICPQKNVLSRWRVRRAKGQIVGYDYKNWEACKACSFKGDCTKSPKGRTIFRYVD…	+	NONHYDROGENASE	0	0	OTHER	0.999929
BGEMGI_02160	s__UBA4789_sp013201395	hypothetical_protein			0	12.444	4.027	MPNIKPKDSLEYYFAHTGFYDLLPVALDLITMLNFNREEAIEAVCKVFDKARIYPPTVNRSAWFAVVFKEKLYESRAEMIAHGKY	-	NONHYDROGENASE	0	0	OTHER	1.00005
BGEMGI_02165	s__UBA4789_sp013201395	AAA_domain-containing_protein			0	15.749	13.582	MTGEPGCGKTTALRKYVSELNPAYFKVCYFALSTVTVLEFYKGLAMELGEEPSHKKVSIFKQIQGVITNLYYERHITPVIILDEIHLVSNKILEDLRLLFNFKLDSQNPFLLILAGQPLIRNKMNLNINTPLRQRLTVKYFMYGLASEEIQDYCITRLKCAGLHDDIFTPAALEGIYGITKGLPRLVNNLVTTCLIIAAGKKQRQINEDVVYQAQQELEVWGCLT	-	NONHYDROGENASE	0	0	OTHER	1.00002
BGEMGI_02170	s__UBA4789_sp013201395	hypothetical_protein			0	1.65	1.789	MFTQYFGLKFNPFSKEIDFDQLYGSHDFKELESRLGYLQKTRVLAL	-	NONHYDROGENASE	0	0	OTHER	0.99999
BGEMGI_02175	s__UBA4789_sp013201395	hypothetical_protein			0	16.754	4.191	MFSDPSLLDEHFLLRAQRKVNHDATLSLDKILYETDASLAGSRLEVRYEPQWLDNPARPVFLYQDGAKVGEARQVNLAENASSKERGGADRLRKKTRICHPLPMKTHIPLSRLLPFSLMKRKHLILRGQVKSNVYPVFWPQVQPL	-	NONHYDROGENASE	0	0	OTHER	1.00006
BGEMGI_02180	s__UBA4789_sp013201395	hypothetical_protein	K07497; putative transposase	K07497	0	25.907	1.425	MRTGKKKELKRFSHQNVNQLWQTDILYGPHLRQGRTKRRTYLIAYIDDASRLCCHASFSFKQDFVTIRDGFKDAVLKRGVPRMLYTDNAKVYRSGRLAAICASIGCALLHAEPFTPNGKGKIERFFRTVRMRFLIRLEPEKLKSLEELNLRFWQWLEEDYQRKVHSALEMAYSGLFYVPGGSDKIVFRPQSFGRAFSFAGTA	-	NONHYDROGENASE	0	0	OTHER	1.00005
BGEMGI_02185	s__UBA4789_sp013201395	hypothetical_protein	K07497; putative transposase	K07497	0	2.982	0	MLDEKTREAIALKKFSLIAPVINGQTDNQKGYFAKLALEPIEMPHYGFKRYAPKTIQWWLYLYNRHGLEGLKPGYRSDKGKSRRVTEEIAQKIREKKADYPRLSGILLYEELVKDGVFTPNKLSPATFYRYLAQNKDLVAGHAHREEKGA	-	NONHYDROGENASE	0	0	OTHER	1.00004
BGEMGI_02190	s__UBA4789_sp013201395	hypothetical_protein			0	34.69	14.458	MIAMQQIFHTTKTPEEYQQLGRDFPFPVPDHCPNPGCLVKVPMQRHGFYTRNVIAQDFSGRIPIRRYYCKYCGKTLSYLPSFCLPYYQYTLGIIFAILCLIVAEGSPFV	-	NONHYDROGENASE	0	0	OTHER	1.00006
BGEMGI_02195	s__UBA4789_sp013201395	hypothetical_protein			0	3.288	1.505	MGKNIYYMMKLVNGYLSGKIPRHIFELDFETGILDRYKKMVREDRNYAEYFYDMLSEYGVDVGDGLSDTEFKKLIRRQYKKVKGIAEDGFW	-	NONHYDROGENASE	0	0	OTHER	1.00004
BGEMGI_02200	s__UBA4789_sp013201395	Site-specific_recombinase_XerD			0	12.366	2.016	MPYVSLTLSNRQKLNQFRIFLEENEYRKTTIISYHTYVSKFLRSCYYDGVRSKLKNQINEFLENEAQQAPQTFKYCRAALYAYYSSLAKTPFPKIEKNNCVDTIEDLVGGFQQFLKKVKHLGDTTILSEISQVRTFLSFIYQQSPEKFNESQICAQDIRNYFTGKVAHLKPGTKGRIATSIRNFFYYLRFSCVKIDDSIFELPLSPAVWKLNSVPTVLSDEEFKSLANCFDRGKPSGIRDYTIALCFMELGLRCIEVASLTLDDFDWNNSIVNIKNTKTHVDRSLPISPTLGRAIVDYLQNSRPDSENRALFIRFSHTRGEPMGREQVRGAMRRAYKRAGISKSITGTHILRRTVASKIYKKGCTLKMVADFLGHKSLDSTSVYTKLDTEMLLQAAGIW…	+	NONHYDROGENASE	0	0	OTHER	1.00007
BGEMGI_02205	s__UBA4789_sp013201395	hypothetical_protein			0	1.019	0	MLADNKITRQIESYIEYKQSLGYKLRIESQELRRFARYTRQIEHSGYNC	+	NONHYDROGENASE	0	0	OTHER	0.999989
BGEMGI_02210	s__UBA4789_sp013201395	hypothetical_protein			0	6.09	1.012	MLDIPGKLNIVAITVDLAMQWASFDNSLSRWYMARRLETVHTFAKYAASIDPQAQVPPTGVFGKCHGRVTTYIYEEKEILRLMRESANLFSPDGIRRLTVSTALGLLWATGIRVSELVNLKVKDVNFKERHLYIKNTKFYKDRLYSLAPKCVGSA	+	NONHYDROGENASE	0	0	OTHER	1.00004
BGEMGI_02215	s__UBA4789_sp013201395	hypothetical_protein			0	1.007	0	MHRSVLVQLDNYNLGLKGKTSERSENHCFFVTTRGRRFNLRAFEYAFQQLRPCLMPDNGWNRRPPRLYDIRHSFACHTILRWLENGEDVNQKIYLLSVYMGHVKPADTYWYLTSTPELLASACERFECRCGKELWPCV	+	NONHYDROGENASE	0	0	OTHER	1.00008
BGEMGI_02220	s__UBA4789_sp013201395	hypothetical_protein			0	2	0	MCSTFQDLLQRFFLKWLINQKRVSPETIKSYRDTFRIYIEYLNVVHKCPPQKINLEHIEAEYILGFLEYLDQKRGNQTKTINNRLAAIHAFLQFISFEKPEHSATVQRKPYDSLPENRKTTT	+	NONHYDROGENASE	0	0	OTHER	1.00006
BGEMGI_02225	s__UBA4789_sp013201395	Tyr_recombinase_domain-containing_protein			2	5.035	5.048	MIPFQKTEKRQHDFLTKEEVDAFLEACPMKEILGRRDRMMLLILYNTGMRVSELVSLRCRDIIFDGSGTTGYAHVRGKGRKERNIPLWKTTASNIKKHIKEHGLKPDDKLFINHTGGELTRSGVRYRINCLKERAQKITPGLKAKKISPHTFRHSTALHLLQSGVDISTIAIWLGHESINTTHKYMEADMEMKQKTLEKIAEPSASGYRYKPPKDILSFLAAL	+	NONHYDROGENASE	0	0	OTHER	1.00005
BGEMGI_02230	s__UBA4789_sp013201395	hypothetical_protein			0	0	1.505	MGKNIYYMMELVNGYLSGKIPRHIFELDFETGILDRYKKMVREDRNYAEYFYDMLSEYGVDVGDGLSDTEFKKLIRRQYKKVKGIAEDGFW	+	NONHYDROGENASE	0	0	OTHER	1.00007
BGEMGI_02235	s__UBA4789_sp013201395	hypothetical_protein	argC; N-acetyl-gamma-glutamyl-phosphate reductase [EC:1.2.1.38]	K00145	0	5.009	3.003	MLYRKIVICVCPGIFAGVVHLGKFLLYSYALGCIIISIGGAVVLLQIGQCFYFGQEVMLMAIKVSIIGATGYTGSELVRILYHHPEVELMSLTTRSYVGMPLSEVYPHLFKYNHLTCEKADLAKIFDISDLVFIALPHGHSMSVAQEGPNTAKR	+	NONHYDROGENASE	0	0	OTHER	0.999995
BGEMGI_02240	s__UBA4789_sp013201395	hypothetical_protein	argC; N-acetyl-gamma-glutamyl-phosphate reductase [EC:1.2.1.38]	K00145	0	4.035	0	MANPGCYPTSAILGLAPLMQEKLIETDSIVIDSKSGVSGAGRGLSLGAHFSEINENFKAYSVAVHRHTPEIEQILGRIAGEQLTITFTPHLMPLTRVFSALLMPGCRRIPV	+	NONHYDROGENASE	0	0	OTHER	1.00004
BGEMGI_02245	s__UBA4789_sp013201395	hypothetical_protein	argC; N-acetyl-gamma-glutamyl-phosphate reductase [EC:1.2.1.38]	K00145	0	3.019	1.009	MSSDTSVERLRQLYQEYYKDEFFVRLLPEGTLPQTKWVAGTNHCDIGLTVDTRTGRVIVVTAIDNIVKGASGQAVQNMNIICDLPEDTALDGPGVYP	+	NONHYDROGENASE	0	0	OTHER	1.00008
BGEMGI_02250	s__UBA4789_sp013201395	hypothetical_protein	argJ; glutamate N-acetyltransferase / amino-acid N-acetyltransferase [EC:2.3.1.35 2.3.1.1]	K00620	0	3.074	0	MENNHNFEIVPGGVTTAAGFLAGAACAAIKKVNKPDVALIYSSVPAAAAGVFTLNRVKAAPVVVSMKRLERGSARAVVVNSGNANACNGARE	+	NONHYDROGENASE	0	0	OTHER	0.994012
BGEMGI_02255	s__UBA4789_sp013201395	hypothetical_protein	argJ; glutamate N-acetyltransferase / amino-acid N-acetyltransferase [EC:2.3.1.35 2.3.1.1]	K00620	0	8.384	0	MKDALAMTTEAAAALDIPADGVLVASTGVIGQKMPMGKVLKGIREAVGQVSPYGGNHVAQAIMTTDTFSKEAAVRLMLGGRR	+	NONHYDROGENASE	0	0	OTHER	1.00007
BGEMGI_02260	s__UBA4789_sp013201395	hypothetical_protein	argJ; glutamate N-acetyltransferase / amino-acid N-acetyltransferase [EC:2.3.1.35 2.3.1.1]	K00620	0	6.09	1.002	MIHPNMATMLCFITTDAAISAPCLKKALQHAVTLSFNMITVDGDSSTNDMALIMANGLAGNKAIEEENPDYIYFRDALTAVCTSLAQAIARDGEGHQND	+	NONHYDROGENASE	0	0	OTHER	1.00006
BGEMGI_02265	s__UBA4789_sp013201395	Glutamate_N-acetyltransferase	argJ; glutamate N-acetyltransferase / amino-acid N-acetyltransferase [EC:2.3.1.35 2.3.1.1]	K00620	0	2	0	MARDGGSLEFSEEQALEELKKDAVTITLDLKSGGCDATAWGCDLSYDYVKINADYRT	+	NONHYDROGENASE	0	0	OTHER	0.998941
BGEMGI_02270	s__UBA4789_sp013201395	Acetylglutamate_kinase	argB; acetylglutamate kinase [EC:2.7.2.8]	K00930	0	29.537	3.001	MFDYADRAAVLVEALPYIKKFYGKTVVIKYGGHAMLNGELKEAVLTDTVLMKYVGMNPVIVHGGGPEITEMLKRVGKESRFVDGLRVTDQETMEIVEMVLVGKVNKEIVTRINRIGSKAVGLSGKDGELFEAVKKYSRVRTPEGKEEQADIGFVGEISRVNPRIVSTVISEGYIPVVMPVAVGQDGQGYNVNGDYAAGRLAGALGVDKLIILTDVAGIMADRSDPTSLFSVLKADEVPSLIDRGIIEGGMIPKVECCLDALACGVKNTHILDGREMHSILLELFTDKGIYLWWKSDTKIVKKQVAGNSFGGVL	+	NONHYDROGENASE	0	0	OTHER	1.00004
BGEMGI_02275	s__UBA4789_sp013201395	Succinylornithine_transaminase	argD; acetylornithine/N-succinyldiaminopimelate aminotransferase [EC:2.6.1.11 2.6.1.17]	K00821	0	11.269	2.123	MQLWDADGKEYLDFVSGIAVNALGHSNLSVVRAIQEQALKMMHCSNLYYIEPQVQLAKMLVENSVMDKAFFCNSGAEANEAAIKLARKYAKGKHGPEKVEIITARDSFHGRTLATITATGQPKYQQGFEPLPGGFTYVPFNDLQALTEAISPKTCAVMLEPIQGEGGVNVAAKEYLDGVKKLCRKFDALLIFDEVQTGLGRTGPVCLRAL	+	NONHYDROGENASE	0	0	OTHER	1.00007
BGEMGI_02280	s__UBA4789_sp013201395	hypothetical_protein	argD; acetylornithine/N-succinyldiaminopimelate aminotransferase [EC:2.6.1.11 2.6.1.17]	K00821	0	12.535	1	MRCRPAWAGPGLFAYEHYDVKPDIITLAKALGGGFPIGAMLAGGEAADVFQPGDHASTFGGNPLACAAALATLEELIEGEVIEYTNVIGDLLYNELKKLSEKYEYVRELRGKGLLIGMELSIEGKEIVDKCQEKGLLINCVGGHVLRFIPPLIVNSIEVRRAIGILDEVMAEIKI	+	NONHYDROGENASE	0	0	OTHER	0.999961
BGEMGI_02285	s__UBA4789_sp013201395	Ornithine_carbamoyltransferase	OTC, argF, argI; ornithine carbamoyltransferase [EC:2.1.3.3]	K00611	0	23.527	0	MGFGKVDLRGRDLVCLHDFAPAEIAAILELAGDLKEKQKNNISHASLQGKTLGMIFYKSSTRTRVSFEVGMYQLGGYSLFLNSNDLQLGRGETIQDTARVLTRYLDGIMIRTFEHEEVEELARYAGIPVINGLTDLQHPCQILADLQTILEKKGRLKGLKMAYVGDGNNVCHSLLIGSAKVGMNIAVAAPDGYKPDEMIVRLAQDDAADAGLARLI	+	NONHYDROGENASE	0	0	OTHER	1.00007
BGEMGI_02290	s__UBA4789_sp013201395	hypothetical_protein	OTC, argF, argI; ornithine carbamoyltransferase [EC:2.1.3.3]	K00611	0	11.208	0	MTDADVIVTDVWASMGQEIEQAIRARVFAPYQINSTLVSHARPDYIFLHCLPAHRGQEVADEIIDGPHSVVWDEAENRLHAQKAVLAMLL	+	NONHYDROGENASE	0	0	OTHER	1.00007
BGEMGI_02295	s__UBA4789_sp013201395	Argininosuccinate_synthase	argG, ASS1; argininosuccinate synthase [EC:6.3.4.5]	K01940	0	57.125	2.043	MPKVVLAYSGGLDTSIIIPWLKENYGYEVIALAVDLGQKEELESLNEKAINTGASKIYIEDARQEFVEEYIFPTLKAGAVYEGKYLLGTSMARPLIAKKMVEIAKKEGAEAVAHGATGKGNDQVRFELGIKALRPEMKIVAPWREWDIRSREDAIDYANARGIPVPVTKSRPYSMDRNIWHLSHEGADLEDPWNEPLDDVLLLTTPPTKAPDKPTYVEIEFTQGIPVKLDGAALDSVALIEKLNEIAGQNGVGIVDMVENRLVGMKSRGVYETPAGTVLFNAHHEMELLTLDRATLHFKEIVAARYAELVYDGVWFSPLREALDAFVDSTQKTVTGTVRMRLYKGNCTPAGTKSPYSLYNQELSTFSRDEIYNQQDAEGFINLFGLPLKVRALMEKNSG…	+	NONHYDROGENASE	0	0	OTHER	1.00007
BGEMGI_02300	s__UBA4789_sp013201395	hypothetical_protein			0	2	0	MLSEELINEILTDIGLESIADEESKKEAVISLEP	+	NONHYDROGENASE	0	0	OTHER	0.999977
BGEMGI_02305	s__UBA4789_sp013201395	hypothetical_protein			1.007	40.138	13.754	MVEEKVDGNNTEQQVPMEEHPFYKNRPLKIFMLLLTIAVFVLPVVIIINIIMGKRAFFFF	+	NONHYDROGENASE	0	0	OTHER	1.00004
BGEMGI_02310	s__UBA4789_sp013201395	Argininosuccinate_lyase	argH, ASL; argininosuccinate lyase [EC:4.3.2.1]	K01755	0	25.744	9.743	MTKLWGGRFQKETDRLVEDFHSSISFDQRLYKYDIKGSIAHARMLGSVGIIQPDEADTIIHGLEEVLADIEEGRAEFSVTAEDIHMNVEQLLTEKIGVLGKKLHTARSRNDQVALDIRMYLKDEIDNINVLLHKLQLSLLKLAEQHVDTVMPGYTHLQRAQPVTYAHHLMAYCEMFHRDQERLVDCHKRTDVMPLGKPPWRHSPFPLIGSMWPGSLDLRP	+	NONHYDROGENASE	0	0	OTHER	1.00005
BGEMGI_02315	s__UBA4789_sp013201395	hypothetical_protein	argH, ASL; argininosuccinate lyase [EC:4.3.2.1]	K01755	0	9.952	0	MARQLGFAAITENSLDAVSDRDFAVEFVASASLIMVHMSRLCEEIILWSTAEFSFIELDDAFSTGSSMMPQKKILMWRS	+	NONHYDROGENASE	0	0	OTHER	1.00006
BGEMGI_02320	s__UBA4789_sp013201395	ASL-C2_domain-containing_protein	argH, ASL; argininosuccinate lyase [EC:4.3.2.1]	K01755	2	29.417	10.958	MAELIRGKSGRVFGHLQALLTMLKGLPLAYNKDMQEDKEALFDAVDTVKKCLITFLPMLETIQVKKDVMAEAARGGFTNATDLADYLVRRGMPFRQAHSTAGQVVLYCLQKNLTLDQVSLEEYKKFSSLVEGDIYQAIDIKNCVRSRKLPGGPAPDIVAGYSQSQAAFKIRYY	+	NONHYDROGENASE	0	0	OTHER	1.00004
BGEMGI_02325	s__UBA4789_sp013201395	hypothetical_protein			0	10.136	0	MFLTVYMYITIMAFVVFSLRKARQYARNPLAGRWELYPVMGSPAREGAMVVLIMRMRGGGPNLDRSPVLGSTVRCSKRCCL	+	NONHYDROGENASE	0	0	OTHER	0.999765
BGEMGI_02330	s__UBA4789_sp013201395	hypothetical_protein			0	2.027	0	MLRKYTTSGEYFNLTFILAVAASGLAVWGTDLGFNHIRQAVKAMLSLTPIQADGILMVHLLLFGALLMYIPWTKMSHYIGKYFAYHRVLWDNEPNLRVPPWKG	+	NONHYDROGENASE	0	0	OTHER	1.00006
BGEMGI_02335	s__UBA4789_sp013201395	hypothetical_protein			0	20.557	0	MDRLKPRDMSRPSTEQLINLGQLMPLPAPYDKPGMEPELKPAKDSWRETYCTSLDGIIGNDRLKRPRSKAEEEEFIKNFLNGLDKLFSRETNGGFLTPFSLAFEYCASCGVCSDSCHIFKASGEKEVYRPLFRSDTLRKLYYSYKRRGNLLARFTGGNMDINVEAIMRLGELAYRCNLCRRCAQSCPLGLDNSVIAREIRALFSMEMGMATQHAA	+	NONHYDROGENASE	0	0	OTHER	1.00007
BGEMGI_02340	s__UBA4789_sp013201395	Sulfite_reduction-associated_complex_DsrMKJOP_protein_DsrK			0	32.677	1.003	MLHERGTVLQLSTGSSTGMNKDAFLDNIEFIEEDIYERLGKKYKFPIDKKGADILLIHNAGEFLSWPDNPTAFAILFAEEGLDWTMSSELAGYDGVNYGIWYDDVQGEKIALAQRRAARELGVRRIVIGECGHAHRAAVVTSDRLAVGADNIPRESSFPILRDIVRGGRIRFDPLRNNFPVTLHDPCNIVRSMGVVMPQRQVLRELCPQFREMTPHGVENYCCGGGGGFAVMRSMNFPDWEMKVAVRMKFKQVLEAFQDTIEDPTMPKYICAPCSNCKGAFRDMLNYYQATARYNVRYGGIAELMVNAMTMFDQPYFEWLPG	+	NONHYDROGENASE	0	0	OTHER	1.00007
BGEMGI_02345	s__UBA4789_sp013201395	PAS_domain_S-box_protein			0	65.917	10.035	MFSFLNDLIKDEEILEKIKGYCWAIFNTTGTATMVIEEDKTISLANAEFEKVTGFSRCEIEGKKKWPEFVPKDLQVTMEEYHRLRRITPNSAPRRYEAQSITKQGETRDIMLTVNMIPGTKKSIASFSDITKQKRAQGALREQSFFLQRMLDSIPNPIFYKDCMGLYQGCNKAFEEFLGKTQKEMIGKSVYDLYPRDLADKYYEMDTALFNEPGIQVYEHSLLYADGTKHDVIFNKATCRNKNGVLTGLVGTVIDITEHKKAENQLRSLNQRLEDIIDFLPDATYVVNKDRKVIAWNKAIEKMTGVKKEDILGRGDHAYAIPFYGERRPTLIDLVLKPQEELENNYDYIIRSGDTLITETNVPFAYQGKVLNILWGIATLLLDSNRNVISVIESIRDIT…	-	NONHYDROGENASE	0	0	OTHER	1.00008
BGEMGI_02350	s__UBA4789_sp013201395	hypothetical_protein			0	5.176	1	MMVLRFIGGELGEAEFWNSIFCNSCDTCQPGYPDGEQQPGLPAGINTGLDTFEDPGATPAPGMGLPNTGIDINMGPIPLLFFLS	-	NONHYDROGENASE	0	0	OTHER	0.98744
BGEMGI_02355	s__UBA4789_sp013201395	hypothetical_protein			0	1	0	MEVLDAIATMYEIREDTPTMPAKQTSTKPSYPSAFFSASERNSTWCDKAKQVLNLELQQICHLAQFAALAPMKRPE	-	NONHYDROGENASE	0	0	OTHER	0.999909
BGEMGI_02360	s__UBA4789_sp013201395	hypothetical_protein			0	1.018	0	MDNKADTQAETLANTITSMCPANPRTLFDTIAKNQRQKIGLYSALAQHAPSTGLQQAIEQMAARDPGEWRF	-	NONHYDROGENASE	1	0	OTHER	1.00008
BGEMGI_02365	s__UBA4789_sp013201395	hypothetical_protein	E2.6.1.42, ilvE; branched-chain amino acid aminotransferase [EC:2.6.1.42]	K00826	0	7.524	4.076	MIVYLNGKYVPKEEAVVSVFDHGLLYGDGVFEGIRAYHGRVFKLGEHLDRLHDALKGPSSGNTIQ	+	NONHYDROGENASE	0	0	OTHER	1.00005
BGEMGI_02370	s__UBA4789_sp013201395	hypothetical_protein	E2.6.1.42, ilvE; branched-chain amino acid aminotransferase [EC:2.6.1.42]	K00826	2	32.751	18.064	MQDIVLETLRRNNLQDAYIRLVITRGPGDLGLDPLKCPKAFVFCITASIVLYPDELYEKGMSIISVSTRRNIPTACIPRVKSLNYLNNIYAKMEANLAGMPEAIMLNNEGYVAEATGDNIFIVKNGVLITPPSYAGILEGITRNGVMDIAREKGIPVEEKLFTMFDVYTADEVFLTGTAAEVIPCINVDGRIIGSGRPGDMTRELIVAFKELTKIDAPLFTPAAVLKK	+	NONHYDROGENASE	0	0	OTHER	1.00009
BGEMGI_02375	s__UBA4789_sp013201395	hypothetical_protein	E2.2.1.6L, ilvB, ilvG, ilvI; acetolactate synthase I/II/III large subunit [EC:2.2.1.6]	K01652	0	35.329	8.144	MNGVKLSGAEILLKCIEAEGVDTIFGYPGGMALPIYDALYDSGIRHILGRHEQGVAHAADGYARATGRPGVCLATSYLAATNLVTGLANAFMDSVPIVAITGQVTRSSLGRDSFQEADITGITMPITKHNYLVKEPNELARTVKEAFYIATTGRPGPVLIDVPSDVSLLQVDYSPPYEVKLPGYKLAPDTDPGQITKAVEAIADARRALIYAGGGVIISVLTRNCCSWLKCWQRRLPVH	+	NONHYDROGENASE	0	0	OTHER	1.00008
BGEMGI_02380	s__UBA4789_sp013201395	Acetolactate_synthase_large_subunit	E2.2.1.6L, ilvB, ilvG, ilvI; acetolactate synthase I/II/III large subunit [EC:2.2.1.6]	K01652	0	23.836	2.7	MAEMLAAPVTCTLMGLGGFPGGHPLFLGMLGMHGTKYANFAVSECDLLIAVGARFDNRVTGKLETFAPKAKKIHIDIDPAEISKNVKVDIPIEGDVKIVLSRLLGMLRPNLEEAWREKINAWKREYPLKYCAGSNIKPQYVIEEIYNLTQGDARITTEVGQHQMWTAQYYSFTKPRSFITSGGLGTMGFGLPAAIGVQVGCPDEVVFDIAGDGSIQMNIQELCTAVNYNLPINVAILNNGYLGLVRQWQEMFYNRRYSQSELLNPDFIKLAEAYGAVGIRVTRKDEVAPALERAIKLNNR	+	NONHYDROGENASE	0	0	OTHER	1.00003
BGEMGI_02385	s__UBA4789_sp013201395	Acetolactate_synthase	E2.2.1.6S, ilvH, ilvN; acetolactate synthase I/III small subunit [EC:2.2.1.6]	K01653	0	40.545	10.761	MKHILSVLVENNPGVLTRIAGLFSRRGFNIDSLAVGMTENPLVSRMTIVVEGNERYLEQLNKQLHKLVDVIKINDITRDAYVDRELVLIKVSADAARRAEIMQLVDIFRARIVDVSPKSLTVEITGNDGKVTAFEDSLRPFGIKELVRTGKIALLRGKNDSTKNHANKEEDEI	+	NONHYDROGENASE	0	0	OTHER	1.00007
BGEMGI_02390	s__UBA4789_sp013201395	hypothetical_protein	ilvC; ketol-acid reductoisomerase [EC:1.1.1.86]	K00053	1	6.26	12	MPKIYYDQDADLNMLKGKTIAVMGYGSQGHAQAQNLKDSGLNVIVGLRETSSSRQKAQADGLQVATVPEAAKAADVIQILVPDELQADIYREQIAPYLKPGNAIMFSHGFSIHFGQIVPPPEVDVFMDAWPTGAYCTPHV	+	NONHYDROGENASE	0	0	OTHER	1.00003
BGEMGI_02395	s__UBA4789_sp013201395	hypothetical_protein	ilvC; ketol-acid reductoisomerase [EC:1.1.1.86]	K00053	1.006	25.137	7.258	MAVEQDYSGKAKEIALAYAKGIGGTRAGVFETSFREETETDLFGEQAVLCGGVTQLMKAGFETLVEAGYAPEIAYFECLHEMKLIVDLINEGGFNLMRYSISNTAEYGDYIAGPRIITEETRKEMKRILADVQNGEFAKRWILKTKPAARHSMR	+	NONHYDROGENASE	0	0	OTHER	1.00004
BGEMGI_02400	s__UBA4789_sp013201395	hypothetical_protein	ilvC; ketol-acid reductoisomerase [EC:1.1.1.86]	K00053	0	8	2	MDPENKAGRPAFNAMRKKESEHQVEQVGAKLRKMMPWLKK	+	NONHYDROGENASE	0	0	OTHER	0.999993
BGEMGI_02405	s__UBA4789_sp013201395	hypothetical_protein	E2.2.1.6L, ilvB, ilvG, ilvI; acetolactate synthase I/II/III large subunit [EC:2.2.1.6]	K01652	0	61.041	26.496	MKITVAEALIRCLEREDVEIVFGYPGGAILPVYDALNKTVIKHVLVRHEQGAAHMADGYARVTGKVGVCLATSDPYATNLVTGIANAYMDSVSMVVITGQVATSMVGTDAFQEVDITGITIPITKHNYLIKEPDQLPAVVKKAFLLASTGRPGPVLIDLPKDVAQAKIDFKYPQKTELPGYKPTIKGHAAMVQQAAKLMTKSQRPVIYAGGGVRTADAASELLQLAETICAPVTHTLMGLGSFPGNHPLFLGMLGLHGHPLCQPGSDGV	+	NONHYDROGENASE	0	0	OTHER	1.00002
BGEMGI_02410	s__UBA4789_sp013201395	hypothetical_protein	E2.2.1.6L, ilvB, ilvG, ilvI; acetolactate synthase I/II/III large subunit [EC:2.2.1.6]	K01652	0	24.201	6	MVCWACTVTRYANQAVTECDCLIAVGARFDDRVVSNISGFAPAAKIIHIDIDPAEIGKNVVTQLPIVGDVKNVLKAILPHLEKKENMAWVDRIMQLREKMPLGYEQDGILKPQFVIEKLNEFKDESAIVVTDVGQHQMWAAQYMRFNEPRSFISSGGLGAMGFCLPAAIGAQMGALP	+	NONHYDROGENASE	0	0	OTHER	1.00006
BGEMGI_02415	s__UBA4789_sp013201395	hypothetical_protein	E2.2.1.6L, ilvB, ilvG, ilvI; acetolactate synthase I/II/III large subunit [EC:2.2.1.6]	K01652	0	30.272	8.367	MTMQELGTAAEQKLPLKIFILNNNSLGMVRQLQEYYCDSRYIAVDFQFNPDFVELGRIYGMEGYTVETPEKLLEILPGVLGSTAPVIVNCIVDREEDVLPMVMDGSNIDEAIS	+	NONHYDROGENASE	0	0	OTHER	1.00004
BGEMGI_02420	s__UBA4789_sp013201395	2-isopropylmalate_synthase	leuA, IMS; 2-isopropylmalate synthase [EC:2.3.3.13]	K01649	0	8.764	0	MSRRVYIFDTTLRDGEQSPGVSLTVGEKVQIARQLARLGVDIIEAGFPISSPGDFSSVGRHCAGS	+	NONHYDROGENASE	0	0	OTHER	1.00007
BGEMGI_02425	s__UBA4789_sp013201395	2-isopropylmalate_synthase	leuA, IMS; 2-isopropylmalate synthase [EC:2.3.3.13]	K01649	0	25.668	7.104	MARAEFRDIDRAWEAVRHAEQARIHTFIATSDIHLKYKLRMSREQVLEAVVAAVKRAKSYTSDVEFSAEDASRSDFDFLCRVLEAAIEAGATTVNIPDTVGYAIPSEWGRLINDICSQVAGIEKAVVSVHCHNDLGLAVANSLAAIVNGCPTGGGAINGIGERAGNAAIEEVIMALHTRKDNLGFHTGRHTEEIYRTSRLVSTLTGMKVQANKAIVGDNAFAHEAGIHQDGMLKERTTYEIMNPAMIGISRSNLVLGKHSGRHAFRQRLEDMGYYLSGEELDGCLRRI	+	NONHYDROGENASE	1	0	OTHER	1.00008
BGEMGI_02430	s__UBA4789_sp013201395	2-isopropylmalate_synthase	leuA, IMS; 2-isopropylmalate synthase [EC:2.3.3.13]	K01649	0	9.539	1.008	MKWEGQLFEEAACGNGPVDAICKAVDKITGISCTMINWGINAVTSGKDALGDVNLKITTDGIKVFLGRGISTDVLEASAKAYVNAVNKLVHMNRIAAEGRVGTKEVEN	+	NONHYDROGENASE	0	0	OTHER	1.00004
BGEMGI_02435	s__UBA4789_sp013201395	Aconitase_domain-containing_protein	leuC, IPMI-L; 3-isopropylmalate/(R)-2-methylmalate dehydratase large subunit [EC:4.2.1.33 4.2.1.35]	K01703	0	27.527	5.138	MPMTITEKILAAHAGKDQVVPGELINAKIDLALGNDITAPVAIREFNKIGAEDIFDRERIALVPDHFTPNKDIQSAEQAKIIRNFACKHKIVNYFDVGRMGIEHCLLPEQGLVDPGDLVIGADSHTCTYGALGAFSTGMGSTDIAAAMALGETWLKVPNL	+	NONHYDROGENASE	0	0	OTHER	1.00006
BGEMGI_02440	s__UBA4789_sp013201395	hypothetical_protein	leuC, IPMI-L; 3-isopropylmalate/(R)-2-methylmalate dehydratase large subunit [EC:4.2.1.33 4.2.1.35]	K01703	0	30.623	3.1	MILRIIGDIGVDGALYRAMEFTGSTIENLSIDGRFTMCNMAIEAGAKNGIIPPDEITRAYVERRCRRPFKFYHSDPDAKYAQVYRYDATEIEPQVAFPHMPENSRPVSEAGYVEIDQSVIGSCTNGRIEDLRVAAKVLKGKQVHKNVRLIILPGTQDIYLQALKEGLIEVFIKAGAAVSTPTCVPAWAVIWVSWPVVSAALPQPTAILSVGWGTWKAKSICPIRRLQQLLPLGDVLLVRGRWNNRWKLEESPGGLALMLIPTPLFRPAI	+	NONHYDROGENASE	0	0	OTHER	1.00005
BGEMGI_02445	s__UBA4789_sp013201395	Aconitase-C_domain-containing_protein	leuD, IPMI-S; 3-isopropylmalate/(R)-2-methylmalate dehydratase small subunit [EC:4.2.1.33 4.2.1.35]	K01704	0	15.781	1	MEGAVPSFPSGFKTGDIFVAGKNFGCGSSREHAPIAIKAAGVSCVIAGTFARIFYRNAFNIGLPIFESVEAAEDILEGDELAVAADTGVITNLTTGKTYASAPVLPPLCRR	+	NONHYDROGENASE	0	0	OTHER	1.00004
BGEMGI_02450	s__UBA4789_sp013201395	3-isopropylmalate_dehydrogenase	leuB, IMDH; 3-isopropylmalate dehydrogenase [EC:1.1.1.85]	K00052	0	60.429	17.524	MYKIAVLPGDGVGTEVTAQAVRVLQAVGNCFQKEFAFTEGLVGGAAYDATGSPLPKETLELCLASDAILFGAAGGAKWDSLPAHLRPEAGGILSLRKELGLFANLRPVMVFSSLENASTLKPEVVAGIDLIIVRELTGGLYFGEKYREDLPDGGTKVVDTLEYTSAEIERIIRVAFDLAGKRQGKVTSVDKANVLESSRLWREIATAVGRDYPDISLNHMYVDNCAMQLIRNPGQFDVLVTENMFGDILSDQASVLSVFLGMLASASLGGQTALYEPVHGSAPDIAGQQLANPIASILSAAMLLRFSFNLDEEASCIEKAVTSVLNQGYRTADLMEQGKTRVNTVEMADLIIEQIESGK	+	NONHYDROGENASE	0	0	OTHER	1.00004
BGEMGI_02455	s__UBA4789_sp013201395	hypothetical_protein			0	33.167	7.279	MPRNVPDYMRPGVVAGLCPRLYWLPSYVPQISRAYKSRRHRARIQRANDPEEKRGNCLSRESGELSRARRGESSDNDRGHAEPLCKPADNSRW	+	NONHYDROGENASE	0	0	OTHER	1.00004
BGEMGI_02460	s__UBA4789_sp013201395	hypothetical_protein	leuA, IMS; 2-isopropylmalate synthase [EC:2.3.3.13]	K01649	0	0	0	MRFIQIYDTTLRDGAQAEGISYSCEDKIKIAQYLDRMGFHYIEGG	+	NONHYDROGENASE	0	0	OTHER	0.999998
BGEMGI_02465	s__UBA4789_sp013201395	hypothetical_protein	leuA, IMS; 2-isopropylmalate synthase [EC:2.3.3.13]	K01649	0	27.634	2	MAENDANIKSILDTGAQVATIFGKSWDFHVTKALRITLEENLNMIRDTIAYLKRSGLEVIYDAEHFFDACKANPEYAMSTIEAAKAGGASTVVLCDTNGGSLPLEIKDLVELVVNRLDIPVGIHAHNDTDVAVANSMMAVQAGAVQVQQTVNGYGERCGNANLCSVIPNLTLKCGLETIPRENIGRLTEMSRFVSEVANINPYIHQPYVGHSAFAHKGGVHVSALLKDSRSYEHIAPELVGNRRRVLVSELSGISNMLYKYKELNVNIDGRSREGKRILEEIKDMENRGFQFEGAEGPLN	+	NONHYDROGENASE	0	0	OTHER	1.00006
BGEMGI_02470	s__UBA4789_sp013201395	hypothetical_protein			0	7.396	2	MLRKAYDGYVEPFILESLRLIVEVKQDGGCLF	+	NONHYDROGENASE	0	0	OTHER	0.999996
BGEMGI_02475	s__UBA4789_sp013201395	2-isopropylmalate_synthase	leuA, IMS; 2-isopropylmalate synthase [EC:2.3.3.13]	K01649	0	18.232	0	MRVGEEVVHTAAEGNGPVNALDNALRKALESFFPCIRSMRLTDYKVRVIDESDGTGAIVRVHIETGDGIRTWGTVGVSENIIEASWQALADSLAFGLLKGEQFVENNTGEITANQPADDKYDRLV	+	NONHYDROGENASE	0	0	OTHER	1.00004
BGEMGI_02480	s__UBA4789_sp013201395	TIGR00159_family_protein	dacA; diadenylate cyclase [EC:2.7.7.85]	K18672	0	26.29	0	MEQFWLPSLDYLKAILRFNLSSVIDILIVAYLMYRLMLLIKGHTRAVQLLKGLAVLLVITAFASLFNLYTINWLLGKLMTALVVALPIVFQPELRRALEKLGRGKFLNHSSLAFYGDAEQSKINAEIARAATVLSKNKMGGLIIIERETGLGEYVDTGVKIDGLVGTEFLVNIFVPRTPLHDGAVIIRGGRVSAAACFLPLSENPHLSTDLGTRHRAGIGITEHSDAVAVIVSEETGIVSLAVEGTFLDIWKNLI	+	NONHYDROGENASE	0	0	OTHER	1.00002
BGEMGI_02485	s__UBA4789_sp013201395	hypothetical_protein			0	1.05	0	MSRFNWRNNLLMLLSLLLAFALWLYVSNEQNPIREKALTIRLEQTGLEQDHVIMAGMPQSVTVKVQSAATS	+	NONHYDROGENASE	0	0	OTHER	0.999984
BGEMGI_02490	s__UBA4789_sp013201395	hypothetical_protein			0	165.307	32.158	MIDIQGAVADVEQDLQVGVGVSGVTLSPDNVRVVVPVVEMVSAKTVPVVIQVTGSPAAGYKVKNTASEPVSVQISGQPEILGTINNIQTGHVDITGAEQDITREVSLIVPPGLTVEPGMVKVHVEVEEEEELPITLPDADEETGHKNN	+	NONHYDROGENASE	0	0	OTHER	1.00002
BGEMGI_02495	s__UBA4789_sp013201395	Phosphoglucosamine_mutase	glmM; phosphoglucosamine mutase [EC:5.4.2.10]	K03431	0	67.575	3.361	MGALFGTDGVRGVANSDLSPVIAFKLGRAGAHILTNCSSTRRIVIGRDTRISGDMLESAMMAGICSVGVDVVKIGVLPTPAIAYLTRELKASAGVVISASHNPVEDNGIKFFDASGYKLSDQVEAGIESLVRDNCAGVGSPVGRKVGRVHEIHDAVDRYVNFARNTINTDLKGLKVVVDCANGAACSVAPRVYSELGAQVTAIFDTPDGININNGCGSTHPETLMKAVVSSGADLGLAHDGDADRVLAVDAAGRLVDGDQIMVICARSLKKKGRLSKNTTVATVMSNMGLHLAMRESGIRVLETRVGDRYVLEELLRSGQVWW	+	NONHYDROGENASE	0	0	OTHER	1.00005
BGEMGI_02500	s__UBA4789_sp013201395	Phosphoglucosamine_mutase	glmM; phosphoglucosamine mutase [EC:5.4.2.10]	K03431	0	16.378	3.38	MCWKSCCVQARFGGEQSGHILFLDHNTTGDGILTALQLLAVVKEEGQPLGKLAEQMERLPQLLVNVQVADKNLVMSSPVLAAAINEEERKMNGSGRILVRPSGTEPLVRVMAEGRDMEQLQRIVDRLADMIAGLGS	+	NONHYDROGENASE	0	0	OTHER	1.00006
BGEMGI_02505	s__UBA4789_sp013201395	YeiH_family_putative_sulfate_export_transporter			0	86.174	14.148	MKRNLQMTGPGLLLCMIIAAPAWYLGGLVPVIVWPIFGILFGMIIALSFPGLQSCVLRRRYSPHNYSLAAGVRYTTKNLLQYAIILLGFEMNLFNVIKTGGQSLIVILSTLSAAFLTAFLVGKALRLQGKKAILIGVGTSICGGSAIAATAPVIQARDEDVAHAISTIFLFNIVAVFIFPALGHAMAMSDFGFGMWAGTAINDTSSVVAAGMVWSTAAGNNNALAYATVVKLTRTMMIVPITLILAIYTGKSGTAGDGGFRFSKIFPWFILGFVLMAIINTFAGIPVPVSHGLVKLGKFFIVTAMVGIGLNTNLKELITSGIKPILLGLCCWFAVACAALLVQLLSNIW	-	NONHYDROGENASE	0	0	OTHER	1.00003
BGEMGI_02510	s__UBA4789_sp013201395	hypothetical_protein	K06923; uncharacterized protein	K06923	0	6.389	0	MADRFGVTVFFTTPDRDLYLKIVKEMAQHIGLALADGELERKALLWASWHNGLSGRTARQFIDNLSGEMHMQEET	-	NONHYDROGENASE	0	0	OTHER	1.00006
BGEMGI_02515	s__UBA4789_sp013201395	hypothetical_protein	K06923; uncharacterized protein	K06923	0	31.681	0	MLSGRGVDMKNKEFIRALRGAESLVLYRNIIKDPICRTWLNFIESVTYSEPADEILNMYCELFFCLAQQTKPTEDSITGDLWQDHLLKLLLYDDNAFSRAASLNSLKKLGPALLDAAGGDLARLHTMYQLDGAAAHALVLQKLGAGNIPCGGLPIWKEQTNPVADSAKAGNHPGGRILSLLAKSDDWHSRLEDLAYYYQVAGVGLYGRYRAFRWQGATGRLEGIAAPDPIGFADLVGYQDQRQQVVANTEKFLAGFTANNLLLYGDRGNGKSSTVKALLNQYGEQGLRLVEVSKSNLGDFPQIITLLRQQPQRFIIFVDDLSFEESEIDYKELKAVLEGGLASRPANVLIYATSNRSKP	-	NONHYDROGENASE	0	0	OTHER	1.00006
BGEMGI_02520	s__UBA4789_sp013201395	hypothetical_protein			0	13.155	1.006	MKLAFSTLGCPNFSWVEIYSMAKDLGFKGIEIRGLGDEISAVKALPFTEPQLPETIKKLAELRLEIPCLTSGCCLKFAENAEKNHTELVQYINLAAQMGTPYIRVLGDLEPHADGEVDDQVVLTALRLPNPGG	+	[FeFe] Group A	0	0	OTHER	1.00005
BGEMGI_02525	s__UBA4789_sp013201395	Long-chain-fatty-acid--CoA_ligase	K00666; fatty-acyl-CoA synthase [EC:6.2.1.-]	K00666	0	45.491	11.374	MFSRPYGCLIPVAEEKGVTLLVETNGVYADTARLCKLLDLAASDAVAALWDMHHPHRFTEESPGETVQNLSAYIKYVHIKDSIVENGAIRYCMMGEGDLPVDDMMMALRSINYEGYVSLEWVKRWADDLDDAAVVFPNFANYMSRYSEISVVKGHLFENNAKTGKYVWQKDTLIDLNFPQVLDRMVEEFPDQYAFRYTVQDYTRTYAEFRDDVDTFARSLIAMGVKPGDHVAIWATNVPQWFITFWATTKIGAVLVTVNTAYKIYEAEYLLRQSDTHTLVMIDGYKDSNYVGIIKELCPELETAEAGSPLHLKRLPFLRNIVTIDSRQKGCLTWEEAITMSETVSIEEVYRRAMVINRHDVCNIQYTSGITGFPKGVMLTHYNVVNNGKNIGDCMDLST…	+	NONHYDROGENASE	1	0	OTHER	1.00007
BGEMGI_02530	s__UBA4789_sp013201395	hypothetical_protein			0	3.146	0	MHFRYELDDRPGWGELLLFGLQWLAVTIPPIIVIGRVVAGMQGNNVDPISYLQGLFVVIAAVLLVQVLWGRPVAFGGGTGYGAFNWYYFHL	+	NONHYDROGENASE	0	0	OTHER	1.00006
BGEMGI_02535	s__UBA4789_sp013201395	hypothetical_protein			0	1.022	0	MPLVVGPATVLLIGIISTFERGSAAINGSLIIGGALLAILAGVGLFGHLKRLFTPE	+	NONHYDROGENASE	0	0	OTHER	0.999977
BGEMGI_02540	s__UBA4789_sp013201395	hypothetical_protein			0	18.354	0	MIVVILMLIAFTLRPTILNLVTTSEPVPAAINLVFAVLFTLAIFLANGLLKGIWKSTLAIWSMLAGSLIYYLFFKSFGATVGHLRPFSFPGWPAAEIGLPDPGVLVAFLICFLALSINDLGSIQSVGTLLKAGEMEKRITRGVFTTGAGNVLAGFFGVIGPVNFSLSPGVIAATGVASRYALVPAAAGLMVLAFSPLAIGLISSVPAPVIGAILIYIMTAQIAAALLMVMESRAAGSFDDGLIIGLPLMLGTVVAFLPPEIATQLPAGLRPIATNGFVVGVLAVLILEHLVYRRNRGQVAR	+	NONHYDROGENASE	0	0	OTHER	1.00002
BGEMGI_02545	s__UBA4789_sp013201395	hypothetical_protein			0	11.062	4.03	MKIENKKHELLSHISNECLFEYCIKSGHLEISAKFIETIDIQGKKDTVTNLLRNALDKLVNNSAHKNISTIKLPLSNDGIGVFRIICSNIYDTKNKLYSIAGKLIDISDEVTEKERLISKSRLDGLTGLYNATTTKELIISSIKNKKKNEMAALIIIDCDKFKNINDTFGHLKGDLALEDIGKKLLLTFRKTDIIGRIGGDEFCVYMHNIPSVDFVRAKSSKLLALFQKSSEDFQFTVSAGIAILNRDGTYEDFFKQADDALYLAKKNGGLKHYLWGNSVHAAFFRGVSPKELSILVLIISLSRHLPPITAVNQVF	-	NONHYDROGENASE	0	0	OTHER	1.00005
BGEMGI_02550	s__UBA4789_sp013201395	hypothetical_protein			0	5.057	5.016	MSFTPEEQDYINSVTVLKAVSIDGIGPLSYIDSKDEVRGIGISLLDKISEMTGLAFEYKLYNTVAEATASDYDIYLNATHSYATDDIILSQPYLTSETILCINASAPTGQLENKIHAAIKGDTLPQGVKAENTVYYNHREDTLNAVEKGRADYTYGNAYSVAFYTLQNGYKNIVAIPKGKEKREYCLGLPQKNDVLLSIMNKSIQAIDENQMQTLILDVTSHVERKITPTMIISIYGKELSGIALLVMAVLSFSFFPVSEPITA	-	NONHYDROGENASE	0	0	OTHER	1.00006
BGEMGI_02555	s__UBA4789_sp013201395	hypothetical_protein			0	3.585	0	MDFSALDFPKKFNAAERFIDWNVEKGRGNKIAIFHRDEQITYQQVLENVNRTGNAFKSLGIEMENRILLLAYDCPEFIYAFFGAIKIDAVPVTSNTMLMPEDYKYLLNNSRARAIVVSEDFLPRIMEVKKELMFLQQIIVIGKPVAGKTVGFYELIDSFSSECPVAPTSPDDAAFWVYTSGNTGLPKGVVHLHHDMSCSAECYARGILGINENDRTFSVARLFYAYGLGNGMFFPFYVGASTILEPDRPLPDRVFSVITKYKPTLFFGVPTSYNAMLQVPEAKDKYNLDSLRLAVSAGEALPGTVWRGWKEKFGVEILDGIGSSETLHIYISNRPEQSKPDCSGKIVPGYEARIVNADGNLLPTGEPGP	+	NONHYDROGENASE	0	0	OTHER	1.00006
BGEMGI_02560	s__UBA4789_sp013201395	hypothetical_protein			0	7.014	0	MIKGESTAACYWNEHEKTKDAFVGHWFNTGDIYYQDAEGYFVYAGRDDDMIKAGGIWVSPIEVETALMKHPAVLECGVIGSADAGGLIKPKAYVVFKDGFVVNDGLIDEVKLFVKNSIAPYKFPRFVEPVVELPKTATGKIQRFKLRQMDEKKKKEKALSTV	+	NONHYDROGENASE	0	0	OTHER	1.00007
BGEMGI_02565	s__UBA4789_sp013201395	hypothetical_protein			0	1	1.004	MEKEFEPKFVPDNPLTKNPHRPGDERKRFIPKEDTHAGTGLQELDEIAEELDATDLLGEDE	+	NONHYDROGENASE	0	0	OTHER	1.00003
BGEMGI_02570	s__UBA4789_sp013201395	hypothetical_protein			0	2.017	0	MQQIYWVRMNSNSSYKPSLNMERAFASYCLDVKIFLNKRFGADNMFKVSVAEDARKFILKKTEAVTVKAMMHCGDAVA	+	NONHYDROGENASE	0	0	OTHER	1.00004
BGEMGI_02575	s__UBA4789_sp013201395	hypothetical_protein			0	3.052	0	MIPVVWEGEPSEPEDYDVAIADGIKVYILKDAVIDPEGVKIFLEGDSFIYQALEVKGLRYPA	+	NONHYDROGENASE	0	0	OTHER	1.00004
BGEMGI_02580	s__UBA4789_sp013201395	hypothetical_protein			0	2	0	MTSLILDRFGPTFIIKGVVNEKRMAGDSGTVGPPGRQKAPGC	+	NONHYDROGENASE	0	0	OTHER	0.999997
BGEMGI_02585	s__UBA4789_sp013201395	hypothetical_protein			0	24.292	4.016	MDYSRLFPGVTISDQLKDGFNKLLFKLNGEDKLSRTYDLEALRYIAKSSPKSLNIDTGRKASLNLQELFTLIDQLIDSKLGIETLNDQEEEYFIEQPRINAAKNCLKLLTEELERVAVQGKTQARISNAQFYHDFADALADLMIKEAFEYEKKGYKKDTRDFYLFSYAIVSFNWDPLIIWALFNAQKTRNESPLYMQCGLPLRLFMDLGTTIATRKIDKNNDIILYSANETQAIKINDANYPSRIMRMGKLLYPHGIFGSRQCPQCGKLVISFGHVWDRYSALVFGPSLVTELQQGWHYSEDEENDPGVIRCPFCNQKTYPYDMPWNYKQF	+	NONHYDROGENASE	0	0	OTHER	1.00005
BGEMGI_02590	s__UBA4789_sp013201395	hypothetical_protein			0	1.006	0	MGLLIKHAKHIIFAGYSMPRDDISEKVFIASSLSGEKIEEKKCTIIEYDPHYSTGQDWLMGTDILDYLRSRKELKPAKAINSILSIFDLNQTKLTLKGIPRIFNSYSSIEQAIIDIFYSGDFPRQGPGYRGRRPLCDWNIFS	+	NONHYDROGENASE	0	0	OTHER	1.00006
BGEMGI_02595	s__UBA4789_sp013201395	hypothetical_protein			0	4.412	0	MHRIISSLPLPTAGLALGLAATGNLMSSYSGVLAGIFGVLSTIIMALLIMKVIFAGRIVVEDLKNPAIAGIAATFPMGLMVLSAYICRLSYLAGYWLWAGGFSSKPC	+	NONHYDROGENASE	0	0	OTHER	0.999932
BGEMGI_02600	s__UBA4789_sp013201395	hypothetical_protein	eta; exfoliative toxin A/B	K11041	0	5.067	0	MGRGVLLQAVLICYFTRRFIFNFNIKKVFPSYFVVYVGIAAASITAPLFGALTAGQLLFWCGFIAYLILLPLIGYRLYAIKPFPESLMPTITIFAAPPCLCLVGYLNSFPEKNMMLLLLLGILSLISFSAVLLYLPVMLRLKFYPSYSAFTFPLVISAIAARGVENYLLVKGVVIPVLGYLSTLAALLAIIFVVYVFVRYIAFIGKICIVDTTMPKAKGW	+	NONHYDROGENASE	0	0	OTHER	1.00005
BGEMGI_02605	s__UBA4789_sp013201395	hypothetical_protein			0	4.051	3.096	MLLYVVLYQERLVLPLIPYFTFLDRSQGELSRMTKIHKYFCLGSWVAGGIIIIIMLAASWIAFLRGNGTWQWVYIFTP	+	NONHYDROGENASE	0	0	OTHER	0.999565
BGEMGI_02610	s__UBA4789_sp013201395	hypothetical_protein			0	3	0	MGLYIYTIIPYTCLGIIWLILLYQSWAAIQDEQAGITPVKAVVLMLVAFFQVLLDFPRISELCWGIQCLC	+	NONHYDROGENASE	0	0	OTHER	1.00001
BGEMGI_02615	s__UBA4789_sp013201395	hypothetical_protein			0	15.731	7.005	MRSKVLFILMIPIILASLFIAGKTDGNTTFYNPLRCQEISYLHDRLVVCLENNAEGHPDQACSQGNGESRAATRFSNVPGRPVLGEGFHVAKIFFFHLADDDLSTFLCCYRAVRGVDRY	+	NONHYDROGENASE	0	0	SP	0.000217
BGEMGI_02620	s__UBA4789_sp013201395	hypothetical_protein			0	5.415	5	MANKTSFYKRKSKIYFDKRAGDFFNTWDGRFCLLMYEEVMQRIKAQPFRSILDIGCGTGVVLTQVLSECTDIQACGVDLSHKMIEKATEILGPGVQLVVGDADDLPWKNGFL	+	NONHYDROGENASE	0	0	OTHER	1.00008
BGEMGI_02625	s__UBA4789_sp013201395	hypothetical_protein			0	1.003	0	MLTICPGRMASFDLVVCNSSFHHFPEPTRVLNEINRVLKPGGRVIIADPWWSRPKRFFINLFLNSPFNYLGDVRIYSEVETREMLDRRHFSSISWELVDKKFFIAVASAKG	+	NONHYDROGENASE	0	0	OTHER	1.00002
BGEMGI_02630	s__UBA4789_sp013201395	hypothetical_protein			0	13.139	0	MTFILIGCLAFVFFCVFDLNKVTFRLKAINIGFAIGIVLIAYSTIGILLGDYGGSNLAIPLRVLFGLLSIISLSLLLYTLFAALPFDATYGGVRSTNTVVDRGMYSLCRHPGVIWFFFFYFFLWPASGKMMIMWAGIIWTIMNVIYVYIEDRWFFPAAFNGYDIYKTRAFSYSQTNRY	+	NONHYDROGENASE	0	0	OTHER	1.00003
BGEMGI_02635	s__UBA4789_sp013201395	hypothetical_protein			0	33.264	4.569	MILEQKLRKKQYDQIWRQYCGFLDISLTEFMEIQNRLMLEQLELYADCELGRRILKEKRPASVSEYRRLVSLTSYEDYADILLSRVDSALPAKPVLWIETTWEGGKKPIKVAPYTESMLKSHKTNTIACLILATSNKKGHFTLRGGENFLYGMAQLPYLTGLIPHLISSELGVNFMPPTKEAAAMRFSQRNKVGFKMGLEKGVDLFLA	+	NONHYDROGENASE	0	0	OTHER	1.00007
BGEMGI_02640	s__UBA4789_sp013201395	hypothetical_protein			0	6.702	1	MSSVVAKISDIFTLGGQSGDKLSILKVTPKMGYRLVKAWLNSKQGKSPIMPRDIWTLKGLICAGTDTASLRKRIEHYWGIRPLEIFGGTEPTCIATETWSKDGMVFFPDVCFYEFIPRSELEKNIDDPSYVPNTYLMDELVAGNEYELVISSFKGGAFARYRMGDIFRCLCLKKEEEGVNLPYFTYVDRHPDVIDLAGFTRITEDTHQQCLRTVQAGHSRLVCSQGI	+	NONHYDROGENASE	0	0	OTHER	1.00005
BGEMGI_02645	s__UBA4789_sp013201395	hypothetical_protein			0	9.024	1	MHLYVEVGFSGVQSAMTKEIIREHLSIYLRYVDTDYNDLKYLLGTDPLVISIIPAGTIRHFSDKSGRGLRKMNPPHFDVIELLKIARGEK	+	NONHYDROGENASE	0	0	OTHER	1.00006
BGEMGI_02650	s__UBA4789_sp013201395	hypothetical_protein			0	8.072	0	MPFLEIFFWAVPIISLTSYCILMLFLSLSKKDRFIRLFMLVLAALIIWTASSLFMALQLYPGVLFWDRVMVMGMTAVPFLLFYFISVFTNSLRPLEIIFWGAFTAVAMISNLLGHVVVDASVVTATMVYYGKLYTSPEYYYVLGKAAIPMYIFTAIIIFSMIIKARNNVRAGKITYGRVGPIVVGISILFIGVFLNLFPALGRCR	+	NONHYDROGENASE	0	0	OTHER	1.00001
BGEMGI_02655	s__UBA4789_sp013201395	hypothetical_protein			2	8.489	3	MPVDILACFINAVLIMYAIYKHRMLELRLMVTKGIVYSVFAVLLTSVYIYTVFSLEKGIGSAYQNITPYFITLSALLVAIVFQPLYRFTTKLVDKMFYKAEYSRRQALKNFSVSISNKLDLHDMAAELIEAVQLAICAKEILLLLKHEEKEHYYVFATSSKIFRPDIIIKFDNPVVRWFISNNVSLTREELYYHTSLKSMWDKERKVIADLGIEVITPIKSGDDLIGVLMLTRKKNSTAYTLDDLDLLTYLGASSAIVFENARLFSRAQSDALIDSLTRLYNHRYFHLALQGQVKKVAGAELSLLLFDLDLFKLYNDLYGHWEGDKALEKVAAIMKRAAGQKGVACRYGGEEFAIILPYFDAKKAFDLAEKIRLEIEGAFLNTADVTQRFLTASAGVCT…	+	NONHYDROGENASE	0	0	OTHER	0.999974
BGEMGI_02660	s__UBA4789_sp013201395	Phenolic_acid_decarboxylase_subunit_C	bsdC; vanillate/4-hydroxybenzoate decarboxylase subunit C [EC:4.1.1.- 4.1.1.61]	K01612	0	6.038	0	MEESGLRGFLKKLEKAGQLVRYTDEVMPEPDIRLIGRAAVDIAAGNTGPAVLLDNIKGYKGKQLALNVSDWANNAVMLGMDKDTPLKDQFFEFARRWAGGSDGELKWVKNPPCQEVKITKDINLYELLPLFRVNKYDAGFYFSKPAVITRDPEEPGSVDKQNVGLYRIQVQGPDTLGIQVLPFHDGGIHLRKAEEMGVALPVVICLGVHPVVSLMASAPLQYDKSEYKYAAAFMETPMNVAKALTADLDIPADAEVVLEGEFVPRERFVEGPFGEFPGSYSGSRQPVPN	+	NONHYDROGENASE	0	0	OTHER	1.00007
BGEMGI_02665	s__UBA4789_sp013201395	hypothetical_protein	bsdC; vanillate/4-hydroxybenzoate decarboxylase subunit C [EC:4.1.1.- 4.1.1.61]	K01612	0	7.046	2	MNSRVATPALGSQFRIKINTVTTRKNPIFENLYVGRPWTEHDTLIGLNTSATLYFQLRETMPEVKAVNAIYQHGLTIIVATDNRFGCYAKTVAMRLASTPTLHQLCQKHYSGRRRRGPFNLVQVMWAISTRVRPQKDVIVIPNTPGMPPDPCSEPPGVGAKMIIDATTPAPPEVSREVRMVENLPDAEPYQKILMDLQKAAR	+	NONHYDROGENASE	0	0	OTHER	1.00008
BGEMGI_02670	s__UBA4789_sp013201395	hypothetical_protein			0	0	0	MKCVRCLTDNASKVAEAPDGSKAWEVYVCSRCNFVWRSTDNRR	+	NONHYDROGENASE	0	0	OTHER	1
BGEMGI_02675	s__UBA4789_sp013201395	hypothetical_protein	ubiX, bsdB, PAD1; flavin prenyltransferase [EC:2.5.1.129]	K03186	0	5.082	0	MEIVVGITGATGSVYAVRLLEALKEKGVYTHLIMSHWAKENTVVEAKYSLDYLEGLAAEVHDNKNLGARTSSGSYVTDGMVVVPVA	+	NONHYDROGENASE	0	0	OTHER	1.00002
BGEMGI_02680	s__UBA4789_sp013201395	4-hydroxybenzoate_decarboxylase_subunit_B	ubiX, bsdB, PAD1; flavin prenyltransferase [EC:2.5.1.129]	K03186	0	1.026	0	MKTLSSIANGYCENLISRSADVTIKEGRKLVICPRETPLSPIHLRNMLCLAEAGVKIVPPMPAFYNNPSSIDDIVNHHVMKLLDQFGINNANGKRWDG	+	NONHYDROGENASE	0	0	OTHER	1.00006
BGEMGI_02685	s__UBA4789_sp013201395	hypothetical_protein			0	9.602	0	MLEMLHDYHIDAAFVHQLCDEKNIHCIPLITDYMVILTSNSHPLANKKTVRLEEIQNENFIVPPVTSGYNHDFQEACHEANFKPRIILTCSSVKTIIGLVREGIGIAALPSGVSYMDWGFGTKTLVLVPRISSTIYLVTKNRTHFQPCGNLSGLQPAGVKNRPPRITSGSYLSSSPSPVEN	-	NONHYDROGENASE	0	0	OTHER	1.00006
BGEMGI_02690	s__UBA4789_sp013201395	hypothetical_protein			0	11.535	3.055	MEMHQLEYVLAVAKHNNFTRAAEEVKTSQSSLSQQINKLENELGVSLFIRTTRSVELSPAGAEFVAHAERIMEEVIDARRCVYGYVSFEKGGS	-	NONHYDROGENASE	0	0	OTHER	1.00004
BGEMGI_02695	s__UBA4789_sp013201395	hypothetical_protein	pct; propionate CoA-transferase [EC:2.8.3.1]	K01026	0	27.074	4.008	MSKVISPERAAELIPDGACVAWTTATLCGFAEEVAGAMQKHFLATGHPKNLFITHSCGCGDYHERGLSHFAHEGMVRKHVGGHIGESPKYCKLVRENKIECHLLPQGVMTQLWRQIAGKRIGVITKVGLGTYVDPRLEGGKANEITKDDMVKVIEFEGEEYLYYKTFPIDVAVIRGTTCDEEGNLTMDQECLFLESLQLATAAKNNGGIVIAQTQYVCLPGTLHPKTVNVPGAHG	+	NONHYDROGENASE	0	0	OTHER	1.00006
BGEMGI_02700	s__UBA4789_sp013201395	hypothetical_protein	pct; propionate CoA-transferase [EC:2.8.3.1]	K01026	0	17.24	0	MVDYIVVAKPENHMQTKATYLNPCFSGDIKMPLAGVPPLPLDERKIIGRRAAMELRPGVVVNMGIGMPEGVSGVAGEEGIADMLTLTTELGNFGGVPAKNPNFPASRARFVQSSIPACLIFMTAAGWIYAFWGQPRWIGKETPMSVSLVIGWLGRGLCKYFVNSQKGSLCGDYDC	+	NONHYDROGENASE	0	0	OTHER	1.00004
BGEMGI_02705	s__UBA4789_sp013201395	hypothetical_protein	pct; propionate CoA-transferase [EC:2.8.3.1]	K01026	0	21.041	4.902	MGTMTADADYEVKNGRIHIIKEGDIKKYVNKVTQVTFSGRNSLENKQKIIYVTERAVFTLEKGELTLIEIAPGLDLAKDILAVMEFAPKISPKLKEMPQEIFLPVWGKLKQIIEAY	+	NONHYDROGENASE	0	0	OTHER	1.00006
BGEMGI_02710	s__UBA4789_sp013201395	4-oxalocrotonate_tautomerase	praC, xylH; 4-oxalocrotonate tautomerase [EC:5.3.2.6]	K01821	0	12.109	13.766	MPLITLEAGRMDKNQKDQLITEFTRVASDILNIPPDAFVVYLKENEPDNIGVGGKPLSKVLEGK	+	NONHYDROGENASE	0	0	OTHER	1.00005
BGEMGI_02715	s__UBA4789_sp013201395	hypothetical_protein			0	5.08	0	MWPMIFLRFLSDMRDGFMRPLEQKRRCQLGHVQHFAVAVLCRKGSLSMSALAQEMQISKQQLTPLVYKLINQGLLTKKRIRMIGGLFV	+	NONHYDROGENASE	0	0	OTHER	1.00005
BGEMGI_02720	s__UBA4789_sp013201395	hypothetical_protein			0	2.144	0	MFRELFAELKQDFVERLKILPDEEIDELGWMLKRIREILGNMEKAPIQDRPN	+	NONHYDROGENASE	0	0	OTHER	1.00003
BGEMGI_02725	s__UBA4789_sp013201395	Putative_ABC_transporter_ATP-binding_protein	efrA, efrE; ATP-binding cassette, subfamily B, multidrug efflux pump	K18887	0	23.895	1.003	MLKLFRFLRPYCCGLFWVILILFAQSIAELYLPTLMAEVVDNGMMKGDTGYILEYGSYMLVVALASSFCAVAGSYLAARIGMGFGRDVRDNVFSRVESYSLHEFDRIGTASLITRTTNDIVQMQTLVIMGLRFMVFAPIMCVGGIIMAYSKDKQLTLILAVVLPVMMLLIAILATYIVPLFKAMQIKLDKVNLVLRENLTGIRVIRAFNRLSAENKRFETANRDLTDNAIRVNKIMALVQPVMMVFMNLTSVAIIWFGGIRIGRDMMQVGDMMAFIQYAMQVMFSIIMVTVMFVMMPRPRLRQPG	+	NONHYDROGENASE	0	0	OTHER	1.00005
BGEMGI_02730	s__UBA4789_sp013201395	hypothetical_protein	efrA, efrE; ATP-binding cassette, subfamily B, multidrug efflux pump	K18887	0	9.12	0	MRYWIWSRHSRSTPGSSRLWTGGTVEFRDVTFSYPGAELPVISNITFAANPGEVTAIIGGTGSGKSTLINLIPRFYDVDSGSVLVDGVDVRQVSQKDLRAKIGFVPQTPILFSGTVAENIRYGKIDATNEEISHAAEIAQASDFITGLKDGYESVIAQGEQIYPAGKNNGWPLPGPGPQARHIYSGR	+	NONHYDROGENASE	0	0	OTHER	1.00004
BGEMGI_02735	s__UBA4789_sp013201395	hypothetical_protein	efrA, efrE; ATP-binding cassette, subfamily B, multidrug efflux pump	K18887	0	0	1	MIIVAQRVGTVMDADRIIVLDEGRIAGMGRHRELLDSCLVYREIVSSQLSVEETA	+	NONHYDROGENASE	0	0	OTHER	1.00002
BGEMGI_02740	s__UBA4789_sp013201395	ABC_transporter_ATP-binding_protein	efrB, efrF; ATP-binding cassette, subfamily B, multidrug efflux pump	K18888	0	48.152	3	MFFLAAASTIFAIIGLKIMGKATTKLAEGVMARYAHFKQLYTAMQENMPTAVIDKLREQPVPGFDFDYIGRILLLLVALYLISALCSYIMGYIMSGVSQNTVYRMRNDVKDKLDKLPLKYFDQRTYGEILSRVTNDMDNIATTLQQSLIQLITSFITVIGILIMMLTISPLMTLIALVSLPISMLITVQITKRSQKYFAAQQKSIGEINGHVEEMYAGHKIVRVFGHEERSVEKFKEINEKLYQVGWKAQFMSGVIFPALSFVSNIGYVVICVVGGLLVAKRQIEIGDIQAFIQYIRQFTHPIVQVANIANILQSTVASAERVFEILDEEEQVPDSGDTAVIKFPRGRVKFEHVKFGYKDDEPLMEDLNINIKEGSTVAIVGPTGAGKTTLVNLIMRFY…	+	NONHYDROGENASE	0	0	OTHER	0.944845
BGEMGI_02745	s__UBA4789_sp013201395	hypothetical_protein	gltD; glutamate synthase (NADPH) small chain [EC:1.4.1.13]	K00266	0	12.165	2.083	MLCQLCKERVACIQCMECGIHLCSHCVKLDLYGTGCGCIGPIHMCPTCFEKSWLPSGITAKSYQAF	+	NONHYDROGENASE	0	0	OTHER	0.999991
BGEMGI_02750	s__UBA4789_sp013201395	hypothetical_protein	K07079; uncharacterized protein	K07079	0	27.118	2.058	METLQVKEIETILFPFNAVETVGVPALLEKAGEKGMGVIVMKPLAGGGLQNSNLALRYILAHTVTTVIPGMDSPKQVEANAAVGSTLLPLTANEKKILDEEAASWVGEFCRRCEYCKPCSQGIDIPSVFLMDGYFTRYNLREWARDRYKGMQIKADACIECGECEERCPYNLPIRRMLADAATRLG	-	NONHYDROGENASE	0	0	OTHER	1.00004
BGEMGI_02755	s__UBA4789_sp013201395	hypothetical_protein	K07079; uncharacterized protein	K07079	0	5.099	0	MATKSMARTKKGMAADIRKSLDTMGLEHIDLYQLHNVKSSAELDQVLNPDGCPGRPGGGKKSRPHRAHRHHGATSRIFCWKRYR	-	NONHYDROGENASE	0	0	OTHER	1.00008
BGEMGI_02760	s__UBA4789_sp013201395	Aldo-ket-red_domain-containing_protein	K07079; uncharacterized protein	K07079	0	4.041	0	MHYRTLGKTGLEVSVVGFGGIPIQRVSAAEAVTIVHQALDRGINFFDTARGYTDSEEKLAPFLN	-	NONHYDROGENASE	0	0	OTHER	0.999938
BGEMGI_02765	s__UBA4789_sp013201395	hypothetical_protein	porC, porG; pyruvate ferredoxin oxidoreductase gamma subunit [EC:1.2.7.1]	K00172	0	22.835	4.024	MSRAFLSTARKEWGQPITAYNRITDNKIRVHSNIYEPDYVVVVDETLFETVDVTKGLSKEGALIVNTARNKNEIEKLLNGYQGRIYTVDARRISMETLGRYFPNTPMLAAVVKVSGLMPDETFLNEMQQSLEQKFAGKPAVVEGNMQALKSTLQEVS	+	NONHYDROGENASE	0	0	OTHER	1.00006
BGEMGI_02770	s__UBA4789_sp013201395	Pyuvate_ferredoxin_oxidoreductase_subunit_delta	porD; pyruvate ferredoxin oxidoreductase delta subunit [EC:1.2.7.1]	K00171	0	11.423	0	MAMDGNKITETVSWRNITEGCKIEAAGNSRLFNTGDWRVDTPVFIAEKCRQCLLCVSVCPDSSIPVDNYQRGDFDFMHCKGCGICAKVCPFGAIEMKMGER	+	[FeFe] Group C1	0	0	OTHER	1.00005
BGEMGI_02775	s__UBA4789_sp013201395	hypothetical_protein	porA; pyruvate ferredoxin oxidoreductase alpha subunit [EC:1.2.7.1]	K00169	0	3.348	0	MSIKDRLSGNEAVAIAMRQINPDVMSAFPITPSTEIPQTFFFFCRQRPGGYGLYSCRKRT	+	NONHYDROGENASE	0	0	OTHER	1.00002
BGEMGI_02780	s__UBA4789_sp013201395	hypothetical_protein	porA; pyruvate ferredoxin oxidoreductase alpha subunit [EC:1.2.7.1]	K00169	0	22.418	0	MWEVLYVAASNRLPIALALVNRTLSGPININCDHSDSMGRRDSGWIQIYSENNQEAYDNFVQAYRIAEHAAVRLPIMICQDGFITSAAVENIELLADRDVQGFVGEYHPESYLLNSKQPLAIGPYAVSAYCMEAKRAQLEALKNAKQVTLDVAKEFAALSGREYGLFEEYKLADADYAMVIIGSAAGTAKDAVDQLRAAGQKVGLLKIRLFRPFPGEEIAAALQKSKVIACMDRTESFNGRCGPWGRKSKVPCLMPN	+	NONHYDROGENASE	0	0	OTHER	1.00009
BGEMGI_02785	s__UBA4789_sp013201395	hypothetical_protein	porA; pyruvate ferredoxin oxidoreductase alpha subunit [EC:1.2.7.1]	K00169	0	6.059	0	MRALGAEVKSALFDAQLMPPVINYVYGLGGRDVTVEDFITVFAQLAEIEQTNDGGKKYRYLSLRE	+	NONHYDROGENASE	0	0	OTHER	1.00004
BGEMGI_02790	s__UBA4789_sp013201395	hypothetical_protein	porB; pyruvate ferredoxin oxidoreductase beta subunit [EC:1.2.7.1]	K00170	0	10.844	0	MTYNFKEIMNKKERLTPGHRMCAGCGGTIAVRNILRGLRDQDQAVITCATSCLEVSTFMYPHTAWQDSFIHNTFENAAATCSGVQAAYEVLRKKGRVDGTYKFIAFGGDGGTYDIGLQSLSAAMERNHDMVYVCYDNGSLYEYRYPAFFGHAPVCGYNYITGRQAVKG	+	NONHYDROGENASE	0	0	OTHER	1.00004
BGEMGI_02795	s__UBA4789_sp013201395	hypothetical_protein			0	2.053	0	MKRRTLWRSAGWPLIPVTGLFEVIEGQWVLNYKPTNKLPVEEF	+	NONHYDROGENASE	0	0	OTHER	0.998312
BGEMGI_02800	s__UBA4789_sp013201395	hypothetical_protein			0	122.562	31.13	MANKEQQTIIGAGVEAWNKWRRSANTTDIDLSGIFLDKAELSGVDLNKANLGMAYLFAADLSKADLSEAILYNACLSNTNLSGANLSGADLSEADLRDADLSGVDLSGVDLSDANLCRANLSGANLHGAKLVCTQFAWADLSEADLSDSDIHRSIIRDTVLSGANLKGTTLEGKF	+	NONHYDROGENASE	0	0	OTHER	1.00005
BGEMGI_02805	s__UBA4789_sp013201395	hypothetical_protein	metH, MTR; 5-methyltetrahydrofolate--homocysteine methyltransferase [EC:2.1.1.13]	K00548	0	17.006	1.006	MALWATMLVEQGLPPGENPELWMITHPQAVQEVSRAYLTAGSQVLQTNTFGASALKLGEYGAARRVEEINKKAAQLVREVAQDQAFVAGIMGPSGQFPAPLGTLDWTELVEVFGRQAQALEAGGVDFIFLETFSDLGEIRAALFAAKKYTRLPVACSLTYTKGRTLTGTSPRVAAIVLEAMGADCIGR	+	NONHYDROGENASE	0	0	OTHER	1.00006
BGEMGI_02810	s__UBA4789_sp013201395	hypothetical_protein	metH, MTR; 5-methyltetrahydrofolate--homocysteine methyltransferase [EC:2.1.1.13]	K00548	0	11.138	8.209	MPIVSVANCSTGAAELLAIMEEYRQHTGLPLLVEPNAGMPELINGQTIFKETPADMARFAEPFRALGVNLLGACCGSTPAHIKAMGEALTSRQPAAPAGTIRSACDAVGQPQPGGDYRFQ	+	NONHYDROGENASE	0	0	OTHER	1.00006
BGEMGI_02815	s__UBA4789_sp013201395	Pterin-binding_domain-containing_protein	metH, MTR; 5-methyltetrahydrofolate--homocysteine methyltransferase [EC:2.1.1.13]	K00548	1	17.217	4.038	MSLDCPLVLDCTNPAALEKGLQEFQGKALINSVNGDEKSLRAILPLAKKYGAAVLGLTLNEKGIPAGAEERLAIATEIIATAESYGLPREDIIIDCLVLTAATSPEMAMETVRAISLVKEHLGVGTVLGLSNVSHGLPQRSWLNAAFLSLTLGAGLDAAIANPLNQRIKETMIAGRPADGP	+	NONHYDROGENASE	0	0	OTHER	1.00009
BGEMGI_02820	s__UBA4789_sp013201395	hypothetical_protein	metH, MTR; 5-methyltetrahydrofolate--homocysteine methyltransferase [EC:2.1.1.13]	K00548	0	72.914	15.658	MIRARNYLTQAGKTAVPAGVPADQDRGQVEPKTALQRAILQGQQEIVVPLVQKLLINNDVLSVINEGIIPALETIGGQFARGEAYLPQLILAGDAAKKAFTYLKDNFPRQKAAQGGTIVIGTVKGDIHDIGKNIVTALLENHGFRVVDLGKSVPAEAFLEAARQEKADVVALSALMTTTMVEMPQVIDLLKKELPEVKVIVGGAVVTAAYAREIGADGYGADAVEAVHLVRKFCPEQKS	+	NONHYDROGENASE	0	0	OTHER	1.00004
BGEMGI_02825	s__UBA4789_sp013201395	hypothetical_protein			0	8.548	2.041	MRTKIVNLPLLLNREEIYPFLNIGPISGPLPANIHRLVDTYVKRVTQLARPQGLIRVCPINSTTRRPGDAG	+	NONHYDROGENASE	0	0	OTHER	1.00004
BGEMGI_02830	s__UBA4789_sp013201395	hypothetical_protein			0	20.87	3.012	MQQRAGAADAFIFNAVAAAAAEHTIETLDALAVQDIRRGCLLSHSPFQPGIWGMALESQQEFVACIDGEQIGLSVTPHHLLQPVKSITAVIGWSRLPVTRSYEQPREKPCRSPLTCRDCPLKEKCQNPMRNPGPGSDL	+	NONHYDROGENASE	0	0	OTHER	1.00006
BGEMGI_02835	s__UBA4789_sp013201395	TVP38/TMEM64_family_protein			0	43.235	11.538	MDINNYAYVFSYVNQCGAFAPLVVFLLFVIQAMLPIFPYVLLTAAAGFLFGFQLGILLSWAGALTGASLAYWICRWFGIGNFLNRYYVRSGYNVHKLSPGTAFWTIIITRIIPVVLTPLINVGAALGGVSFPTFFSASAIGKIPTAVLYTGLGLALFQAQDVKTILFIIAAGIAVIILARFAACRWFGKKCINGDYPPKKS	-	NONHYDROGENASE	0	0	OTHER	1.00002
BGEMGI_02840	s__UBA4789_sp013201395	hypothetical_protein	galT, GALT; UDPglucose--hexose-1-phosphate uridylyltransferase [EC:2.7.7.12]	K00965	0	3.397	0	MSEIRRDYVKNRWVSVSANLALKPKDFPVMKVKNLSVPAGFCPFCPGNEAATPPEILSFRKEGPSRVMRNGWSE	+	NONHYDROGENASE	0	0	OTHER	1.00007
BGEMGI_02845	s__UBA4789_sp013201395	hypothetical_protein	galT, GALT; UDPglucose--hexose-1-phosphate uridylyltransferase [EC:2.7.7.12]	K00965	0	10.68	0	MIPNKFSAFALEGELVEQQTGLYRFCNGLGKHEVIIETPEHDLDFHELGLPQMEMIISAFKKRYNALARDERIKYIQIYKNHGLFAGASLGHSHSQIIGFPFTPGENDGLPQYYKERGSCFICDLLQQEQNSGVRTVHEGEHFVALCPYASRFSYECWVVPRRHTEHFGQLTAAEEKELAWFCKRITTAIVHALDNPSCNFVINTKTGQLTLRTGLPLVYGIHPQAAGGCRGGSGHRGVY	+	NONHYDROGENASE	0	0	OTHER	1.00007
BGEMGI_02850	s__UBA4789_sp013201395	Selenocysteine-containing_peroxiredoxin_PrxU			0	55.851	11.315	MPEEFEPGCQRPPIKKKNVETDITNEPIVKEEAKKSMIKVGKPAPDFTTPAYHLGKFTNVTLSELKGQWVVLCFYPGDFTFV	+	NONHYDROGENASE	0	0	OTHER	1.00004
BGEMGI_02855	s__UBA4789_sp013201395	Alkyl_hydroperoxide_reductase_C			2.002	105.241	12.467	MAAVAAKYPEFKDMGVEVLSVSVDSIFVHKIWNDNELSKMVGHDVPFMMCSDQDGSIGRDYGIYDEEGGVETRGRFIIDPDGIVQGYEVLSPPVGRNVEETIRQLQAFQLVRAKEGKEATPSGWKPGKQTLKPGANLVGNVWQVWKVEQAFED	+	NONHYDROGENASE	0	0	OTHER	1.00005
BGEMGI_02860	s__UBA4789_sp013201395	hypothetical_protein	K07045; uncharacterized protein	K07045	0	4.037	0	MVRLHKNVYIDISGLPPQKLLQTFPDMERFADQFLFGTDWPTPIFNLVNRKATVLDVGKSLNTIRNLGISPAAAAKILGENARQLLGLV	-	NONHYDROGENASE	0	0	OTHER	1.00005
BGEMGI_02865	s__UBA4789_sp013201395	hypothetical_protein	K07045; uncharacterized protein	K07045	0	4.033	1.011	MDQLGVDYAVVLAGSKTMPTGMAMNELVENFCRVSPRLIPFCTLNPYRHPHMDKTLVDLYQNHGFKGLKLYPTYNHFYPNDHILYPVYAMAKRLNIPVSFHTGTSIFANSRIKYGNPLYFDDLAVDFPEMKIIMAHGGRALV	-	NONHYDROGENASE	0	0	OTHER	1.00005
BGEMGI_02870	s__UBA4789_sp013201395	NAD(P)/FAD-dependent_oxidoreductase			0	33.321	9.405	MPGGLVTPDGLRKIADVAEKYNAQALKLTSSQRLAIVGLKKEDLDNVWQELDMKPGAAIGLCVRSIKFCPGTTFCKRGQQDAVGLGLKLDERYHGLELPSKFKIGVSGCANSCAENHFRDVGVMGLPKGFRLMAGGNGGVVPRLATTLYDGLDEEQVLEKVDKIVKIYAEGGKKNERLGRFMERIGLDTFKAMLEK	-	NONHYDROGENASE	0	0	OTHER	1.00005
BGEMGI_02875	s__UBA4789_sp013201395	hypothetical_protein			0	0	0	MATDLLEKGAVLQRDQETYAVVRTYARRAGNPGWLEENCRCG	-	NONHYDROGENASE	0	0	OTHER	0.999882
BGEMGI_02880	s__UBA4789_sp013201395	hypothetical_protein	motA; chemotaxis protein MotA	K02556	0	1.035	0	MRATTVIGIIIALGSLVVAFIIDGGAISALLNPTAALIVFGGTIEWPPQFVFLCRN	+	NONHYDROGENASE	0	0	OTHER	0.987505
BGEMGI_02885	s__UBA4789_sp013201395	hypothetical_protein			0	2	0	MATTVCFSMQELKAIPKLIKISIFKELPDEAVLIENLIDLSDSVRREGILYLEKQHNLLKTASCTKGFSLLLTASNRRWCA	+	NONHYDROGENASE	0	0	OTHER	1.00005
BGEMGI_02890	s__UBA4789_sp013201395	hypothetical_protein	motA; chemotaxis protein MotA	K02556	0	18.022	1.05	MHKGIQLVVDGIEPEMVRMIMETEMYTIREHNNTGIGIFEAAGGFAPTMGIIGTVMGLVHVLGNLSNPETLGPAIALAFIATLYGIGSANILWLPIAAKLRNLSEKEDILRELMLEGLLSIQAGYNPIIVRERLTAFLRPGRRQDDEEWSE	+	NONHYDROGENASE	0	0	OTHER	0.999971
BGEMGI_02895	s__UBA4789_sp013201395	Chemotaxis_protein_MotB	motB; chemotaxis protein MotB	K02557	0	26.669	3.039	MLRDKKPKKDNQHRWLLTYADLITLLMIFFVVLYAISSINARKFQAIAFSLSGTMGSGMSVLSEAGMSMVFSASSSSLDGYEIDAMTQELIELERIKDELENYIEQNGLGAKVSVNMEERGVVVSFQEVALFPLGSAALTPEAKETIDKVGLIIMEAPQYIRVEGHTDSLPISTAQFPSNWELSVARAVSVVQELIHALDFPPTVYLLSVMGNFALVWQMTRKPIASKTGEWIL	+	NONHYDROGENASE	0	0	OTHER	1.00003
BGEMGI_02900	s__UBA4789_sp013201395	Negative_regulator_of_flagellin_synthesis			0	16.717	28.05	MKINGMGIDPIKIYAAQLKKVDAEAKNKTEGLPPGDKLDISHEAKCLQECKGLLAKAPPVREELVASLKQRIQEGSYRPDSEKIAAGIIEEMCRGQEVKKGS	+	NONHYDROGENASE	0	0	OTHER	1.00005
BGEMGI_02905	s__UBA4789_sp013201395	hypothetical_protein			0	9.763	3	MQSLYFDLRQVLEKQGNVVNSMVEATQEHNQALQNSDSVEILATVARLEELSQRLQGLDKEREKLQGHLARRHGLQGDVTLQQLWYPT	+	NONHYDROGENASE	0	0	OTHER	1.00004
BGEMGI_02910	s__UBA4789_sp013201395	hypothetical_protein			0	6.147	0	MANDLDMLSAGLQKDLEQLAVVNQLNNMLAQRGLAFTKQLMRTINPGCDTYAGGGQLKTETNDRAVISIIDKTI	+	NONHYDROGENASE	0	0	OTHER	0.999998
BGEMGI_02915	s__UBA4789_sp013201395	hypothetical_protein	flgK; flagellar hook-associated protein 1	K02396	0	12.26	4.311	MSGTWFGLEIARRGLQVHQNTLNITGHNLANASTPGYSRQEAVLNATAPYTTPSLGCPGQPGQLGTGVEISNIRRIRDEYLDHQVFRAATDTSYWESQISILQRAEASFAEPASSGIGDRITDFFKAWQNLNNSPQDLGS	+	NONHYDROGENASE	0	0	OTHER	0.999866
BGEMGI_02920	s__UBA4789_sp013201395	hypothetical_protein	flgK; flagellar hook-associated protein 1	K02396	0	28.838	0	MIQIGDELASLIGYTYNQLTDVQNSVAMIDTGPDGDEVTGGVLLEQVAEANSLLTQIRNLSDAIKRIYISGQQPNDLLDQRDLLLEELSKFGSLTVKIETDKGKPTGGLELDFFGIDVMAAETTLELAVEIKEAGGDIRETVCLCVGTETINLTECCDDAGKGIPSWAWNWPGKI	+	NONHYDROGENASE	0	0	OTHER	1.00003
BGEMGI_02925	s__UBA4789_sp013201395	hypothetical_protein	flgK; flagellar hook-associated protein 1	K02396	0	11.838	1	MRKSPAAGHPEFFTGRPAEGNFCVDNNLLSNPDLLDDTKAQDISSLRGQNINDEDKRYTFEEYYSLLLVKVGGSAKNAGDMAYNQSAISNQITALRDSISGVLVDEELTKMLQFQYGYQASAQMINVMDNMLDVLINRLF	+	NONHYDROGENASE	0	0	OTHER	0.99936
BGEMGI_02930	s__UBA4789_sp013201395	Flagellar_hook-associated_protein_3	flgL; flagellar hook-associated protein 3 FlgL	K02397	0	57.831	3.008	MMRITNRYLANNILYGIQNNIGKLARSQEQIATSKRILRPSDDPNVMGQFMAIKASLSYNLQYDRNLDDALSYLNMNDAAMDTIGEVLSQAGELITQAAHDTYSPSDRAAIAEQIDKMIDQVVDLGNATVGGKYIYGGTKNSKPPFTREGDAIFYHGDTNGVYREVLTGTPYRIDAPGVTTGVQVAAINDAAKGMQPLPQVTQRPTDREGVGIIKLGYDGGTINVIGQTNLNGSYKGSLVGGHSFGPDDDSDSGGFVFEVTDGDLKGLKIEFSSNMEDGAEYSFTIDNRLGVFGNADLDNSVVYDPDASPKDDVDKGIFDALFTLRDRLNNNDTATQESITELQEKIDQLLQHRVQVARTRHFESIKMQLLDQEVKLTESLDKIEGADMARLSIEVSQQ…	+	NONHYDROGENASE	0	0	OTHER	1.00004
BGEMGI_02935	s__UBA4789_sp013201395	hypothetical_protein			0	9.055	8.398	MRRQRHELHKAAERMRRAAELYKQPLQFTVKKDKLRIWARDRRSGAGREFTLEEAKAWLEELDENKGKNLIGYV	+	NONHYDROGENASE	0	0	OTHER	1.00007
BGEMGI_02940	s__UBA4789_sp013201395	hypothetical_protein			0	2.065	1	MAQKISFPWGLPGLEDYQEFTFNLLGKDSAFCFLQAVRQPEVGLLVVNPYVYFSDYRIQLSREVAGRLKIEHQKQVAVLCTVNTSRGADEATVNLLATNHHQYKAIIRQTGGINRQQLFLSHSLCR	+	NONHYDROGENASE	0	0	OTHER	1.00005
BGEMGI_02945	s__UBA4789_sp013201395	Translational_regulator_CsrA	csrA; carbon storage regulator	K03563	0	3.112	0	MLVLARKKGQAIMIGRDIKILVVEVTGETVRLGIEAPVEMDIFREELYLDLQKENTGAITSAAEVMQFLQKTSREKK	+	NONHYDROGENASE	0	0	OTHER	1.00005
BGEMGI_02950	s__UBA4789_sp013201395	Flagellin	fliC, hag; flagellin	K02406	1	70.82	36.141	MIINHNIAALNTYRQLSNNNIMGNKSLEKLSSGLRINRAGDDAAGLAISEKMRAQIRGLDQAVRNAQDGISMIQTAEGNLNETHSILQRMRELADQAANDTNVKVDRDEIQKEINALTSEINRIGNTTEFNTQKLLNGGGEVKDIAMNTMQAGAASGAFKGGETVAAGTELVAAVKAGGSANFGTTTGVVTAEGPENATYNGYTIMFEKSATDDESLGATVDAANKTITVSWGNNHNPSDISAVNTAIKTATDLETTLVGDIVLTDSGSFDAGELDSKSIAISGGAEAILATEGSSNVPVTEVAKSVEAKAAVWQSGDLTALASGASGSISFAGVTINITAADGAEEGVSDTNQVSTNLVIDSNGSTAAQAQLIVDAFNAVKAAQPDTGSLANFTFDVT…	+	NONHYDROGENASE	0	0	OTHER	1.00005
BGEMGI_02955	s__UBA4789_sp013201395	hypothetical_protein	fliC, hag; flagellin	K02406	0	16.224	9.231	MSNGTDNISIEYALDVSSHEKAQAAISVINDAIENVSAERSKLGAYQNRLEHTINNLGTSSENLTAAESRIRDVDMAKEMMEFTKMSILTQAAQAMLAQANQQPQGVLQLLR	+	NONHYDROGENASE	0	0	OTHER	1.00006
BGEMGI_02960	s__UBA4789_sp013201395	hypothetical_protein	ltrA; RNA-directed DNA polymerase [EC:2.7.7.49]	K00986	0	0	0	MRRLPARGRRSVDRGRAGRGYRAPKSPQPGCRPCEPKGKATQCVATARVTHWTCGVKEPGHVRKPIVRKPGEPRHDRLQSTDGPVGEGGKCYNPDAHVFGQSDGGIVAMKQTNKCAQPNKNGHPQAESVEQRPPNKGNPGQTTGSDTQRPPTTSLGLDRVREAARLNQKLQFTNLMHHITEGLLHEAYLKLNTKAAAGVDQVTWKEYGKGLDDRLKTLHELVQSGKYRAKPSRRIYIAKPDGRKRPIGIAALEDKIVQQALILVLSAIYEVDFKGFSYGFRPGRSPHNALDAVYVAITKYPVNWVLDADIRSFFDTLDHEWLMKFVGLRIGDQRILRLIRKFLRAGVSEDGEWSKTVVGTPQGAVISPLLANIYLHYVLDLWVNWWRTRRQRARSTLYA…	+	NONHYDROGENASE	0	0	OTHER	1.00001
BGEMGI_02965	s__UBA4789_sp013201395	Maturase	ltrA; RNA-directed DNA polymerase [EC:2.7.7.49]	K00986	0.002	8.465	0	MLGFQHQADAEQLRKDLSERLAKFNLELQDDKTRLIEFGRDAATNRKRRGQGKPETFDFLGFTHICSKRRKNGGFALRRKTITKRARAKLKAVRKQLKRNRHLSVAEMGKWLKAVFQGHMNYYGIPGNREATDAFRTGLAKAWLHALRRRSQKGRNLTWKKFQRWFVTWIPTARTVHPYPNQRLRV	+	NONHYDROGENASE	0	0	OTHER	1.00008
BGEMGI_02970	s__UBA4789_sp013201395	hypothetical_protein			0	7.79	3	MVSQSKPFFSELEGHFYKKASARHKDGDPRKKREKHIGSIIKQKCRETFASNPWLALAILIGDDGTLAAFTRGKTVNFTYIIYSQGFSEESCCNLKQIIEETTGLQLSTTSLPSEYGLRLTILGMKQIKLVSRMIKPYLSQVNAVSFWKKYDLNRHVKELSRKHNVNLVPAQPKKYWSNHELKIVEYGIINNQKPYEIHEPYVERGL	-	NONHYDROGENASE	0	0	OTHER	1.00006
BGEMGI_02975	s__UBA4789_sp013201395	hypothetical_protein			0	27.429	7.988	MPLGEYDPVIKILVERYIDQIASFIRGRQLSIEQIEDKDKEAVAVRRTSDVLVKVCEDGYEYLMLVEFQTRPDRKMGRRLLEYTVMHHRRHGKPVYPVVINLTGGSRQDEQYIMECIDLTVVDFNYRQINLRDIAGRNLLYRGPVGLLPASAADAAGGTTGGGA	+	NONHYDROGENASE	0	0	OTHER	1.00006
BGEMGI_02980	s__UBA4789_sp013201395	hypothetical_protein			0	28.694	4.37	MPLMRQEEPPEAVLEKCAARIGQEVEVEKDRDVLYVALAALSSLKLHKDLILKILEVSKLENLPLFDGIREEWEARGEARGEARGEARGEARGRVEGQLETLLDLLEAKFGKVPHGLKEHLKSLKDREQIRKATHKVISAETIDEYMVEIQVKDGS	+	NONHYDROGENASE	0	0	OTHER	1.00005
BGEMGI_02985	s__UBA4789_sp013201395	hypothetical_protein			2	14.535	1.122	MAATFPPGNICGACYDTLSYGDKNDCRIIKSCIEDANSCAFFLTTNKRDFIYNSKKRGLKRFTQEAFRVNLFIGELTEDCLDEIQRAIKEAPAWILPESLYNTLTMAGQRGRD	+	NONHYDROGENASE	0	0	OTHER	1.00004
BGEMGI_02990	s__UBA4789_sp013201395	hypothetical_protein			0	10.041	3.33	MKIVSDTNVIIDHLRNIPQATSLLEEVENGSFEGLISTITILELMAAPRMTEKRFKIIKTLIEMFEHVPVDERIATVAGR	-	NONHYDROGENASE	0	0	OTHER	1.00006
BGEMGI_02995	s__UBA4789_sp013201395	SpoVT-AbrB_domain-containing_protein			0	6.476	1.094	MYKTVVLSRGQVVIPPEIRKRLNIKEGDILSADIEGGNRLVFKLTRRDRAKKGVVAQTAGLLSDMEIDGLEYIKGIRKGSGRRLDRFENC	-	NONHYDROGENASE	0	0	OTHER	1.00004
BGEMGI_03000	s__UBA4789_sp013201395	hypothetical_protein			0	1.023	0	MGLLERRQNNLRAIQGSLMAAENDLLNIVAANSNFIPYKGVVFVIPGQAEGRLISLISVSLFTNF	+	NONHYDROGENASE	0	0	OTHER	0.999931
BGEMGI_03005	s__UBA4789_sp013201395	hypothetical_protein			0	5.136	1.125	MAVRRTSDVLVKVHEDGYEYLMLVEFQTRPDRKMGRRLLEYTAMHHCRHGKPVYPVVINLTGGSRQDEQYIMECIDLTVVDFNYRQINLRDIAGRICFTGGQWQSST	+	NONHYDROGENASE	0	0	OTHER	1.00004
BGEMGI_03010	s__UBA4789_sp013201395	hypothetical_protein			0	3.02	1.005	MALEPILFTVLIQKRKKDMTSKLFFDADCLSAFLWVNKEDILFELFPGKIVLPKQVYVELCHWPPVKHILPAMSRRLIWR	-	NONHYDROGENASE	0	0	OTHER	1.00008
BGEMGI_03015	s__UBA4789_sp013201395	hypothetical_protein			0	5.69	1	MVSIIVDPRIAIPYCNTTGPSLCVASYFIRKQFGKEKQKLEIEDVVRIEQHFGMSRQAVLWRLLNDGYLKSEKADIMKTDIIVSARKLGYDDTLYTPTREDKQYATFGKYIRLAEELKARELVSTGKYEELLLNGFRADIVYGLDTEEKERYD	-	NONHYDROGENASE	0	0	OTHER	1.00007
BGEMGI_03020	s__UBA4789_sp013201395	hypothetical_protein			0	6.243	0	MELINIGLALFSIGLFMATFFYCTKTPQTAKAIEEKPIAATEIVTCGKDEQEKITIQLPGKILGDNQYTLDLKVCYIKNEKKKPCYRLDEFI	-	NONHYDROGENASE	0	0	OTHER	0.962224
BGEMGI_03025	s__UBA4789_sp013201395	hypothetical_protein			0	7.126	2.008	MIIIINHNEDYLKQKQIWVELRMAALGEMEAKLLEMRSLAAYARDNYINRDVAQKLTTRLGVLQEEINMLDEQTRVFWMDCQ	+	NONHYDROGENASE	0	0	OTHER	1.00005
BGEMGI_03030	s__UBA4789_sp013201395	Putative_motility_protein			0	10.369	4.921	MDIAALSIIKNHFQLKQDAGIAVMKKALGEAKQGGNLVNQMLAKANEGQAATQVGIPGVGANIDVYV	+	NONHYDROGENASE	0	0	OTHER	1.00002
BGEMGI_03035	s__UBA4789_sp013201395	hypothetical_protein	fliD; flagellar hook-associated protein 2	K02407	0	9.28	2.865	MSPINRVFGLSDSGLDVDKLVADMMKVQRMKQDTIKQNKQIAQWQEESYRDLNNSLRSLRDSAFTMKLQGTFLARKVTSSNERIVQVTANSLAVTGSHTLKVTQLAANARLNSTSAVEFDGSKTTLAEQLGLEEGIVTFSINGSKEITINTSEDSIDTLASMINGTQWQTAPEPGLAPLLTGS	+	NONHYDROGENASE	0	0	OTHER	1.00004
BGEMGI_03040	s__UBA4789_sp013201395	hypothetical_protein	fliD; flagellar hook-associated protein 2	K02407	0	22.364	15.338	MNITAGEGQEGSELLANLFSALRLNSLEPDTPLHAHGRDAEIVYDGLHLNQSCNQFTISGVSYTLTGTSDTEVVNISLTNDTDAVFDAIKSFVELYNTTIEQINTKLGEVKNRDYLPLTDDQREELSEKQQEKWEDKARIGLLRNDSILDGVINDMRRTLSSLVEGTDATCRSLADIGITTGAWYERGKLYINEDQLKEALTANPQGVMDLFTRTSEVNSEKGLATRIYDNLTTRISQIIDKAGSNDSVLGKRIADYDKQIVLWDNKLQDMEQRYYKQYAALETALARMNQQSLSLMSLFGQGNWG	+	NONHYDROGENASE	0	0	OTHER	1.00004
BGEMGI_03045	s__UBA4789_sp013201395	hypothetical_protein	fliS; flagellar secretion chaperone FliS	K02422	0	7.002	8.827	MAAIRFIRQAIRHTREKNIPESHNAVVRAQEIISHLSNTLNMEYRLSSNLASIYEYINRRCLMEGNIKKEVMFLAEALDLVEELRNTWQRALKQARADVVAER	+	NONHYDROGENASE	0	0	OTHER	1.00004
BGEMGI_03050	s__UBA4789_sp013201395	hypothetical_protein			0	11.048	5.592	MSGMSLPGNLLGEATDLMVKKKCLVMEILQLTEAQAKLLKPGQAEELLRLIEQRQRYIEGITIIDQDLQRVEDGLLKLSGLSSSCAGSTALNEGWQQVLDLRKRIRVLWDKVNNRDQLNRQIIVQELVALKRTLQGLRTRRGTMQAYRGTAPQRGGYFIDHKK	+	NONHYDROGENASE	0	0	OTHER	1.00006
BGEMGI_03055	s__UBA4789_sp013201395	hypothetical_protein	flaG; flagellar protein FlaG	K06603	0	11.056	6.803	MPDRRKGPTPGTKRWAQRNSFSPQVLHEAVDKANHILEVYGTELHFSLHEASGEMIVRVINTKDESVIREIPPERVLDFVADVKEMLGFIIDKLI	+	NONHYDROGENASE	0	0	OTHER	1.00005
BGEMGI_03060	s__UBA4789_sp013201395	hypothetical_protein			0	1.066	0	MGLAGLVFLKKVDLCRKNYFPAEYCKLFGVIFSMEKLPPKKKIN	+	NONHYDROGENASE	0	0	OTHER	0.999997
BGEMGI_03065	s__UBA4789_sp013201395	hypothetical_protein			0	16.845	10.884	MHVGLGKHEADFTISLVFLFRWFKSPTEKGDAGKLELFLNPIMVSLQKGLDAGSLKTEDNSQ	+	NONHYDROGENASE	0	0	OTHER	1
BGEMGI_03070	s__UBA4789_sp013201395	Flagellar_basal_body_rod_protein_FlgB	flgB; flagellar basal-body rod protein FlgB	K02387	0	22.643	14.2	MQAALRQRTIANNIANVNTPGFKKSTVAFESLLKKAWGAEATNLKATHPKALCRAVQLKEVQPRLHRDGSTFMRTDGNNVDIDEEMTNLAANGIQYQLLGRELSERFSLLRCVITGGRGN	+	NONHYDROGENASE	0	0	OTHER	1.00005
BGEMGI_03075	s__UBA4789_sp013201395	hypothetical_protein	flgC; flagellar basal-body rod protein FlgC	K02388	0	4.109	2	MSIFSSFSISASGLTAEKLRLDLIANNIANMNTAGRLNDPANPPYCRKIPVFEQILERACAGGSLGQIIGVLVYG	+	NONHYDROGENASE	0	0	OTHER	0.99991
BGEMGI_03080	s__UBA4789_sp013201395	Flagellar_basal-body_rod_protein_FlgC	flgC; flagellar basal-body rod protein FlgC	K02388	0	7.72	2	MCGWFPRANYRGVGVRVAQIFEDPRAPRLAYEPSDPLADDQGYVAYPNINMVNEMVNMISATRSYEANVTALNAAKDIALKALEIGR	+	NONHYDROGENASE	0	0	OTHER	1.00005
BGEMGI_03085	s__UBA4789_sp013201395	Flagellar_hook-basal_body_complex_protein_FliE	fliE; flagellar hook-basal body complex protein FliE	K02408	0	18.666	4.391	MQVLPIELLPPQLLQPANAGVKQEDGVNSFAMILDDALKQLNNTQIKADQLTVDLLTGQTEDVHQVIIAMTEAKLAMQLAVEVRNKMVEAYQEVSRMQV	+	NONHYDROGENASE	0	0	OTHER	0.999598
BGEMGI_03090	s__UBA4789_sp013201395	hypothetical_protein	fliF; flagellar M-ring protein FliF	K02409	0	23.385	13.048	MTPANLLARLRERWESLNQSRKVVSVLVVLGVVISVVCLGRIAMQPAYAPLFTGLESKEAGMIAENLKTMKVYQITDQGKTIMVPERQVYEVRSQLAGSGALSSSIIGFELFDQSKFGQTDFEQQVGYQRALQGELSRTVVQLDGVEQAWVHLVLPEKSVFLSEQGTPSASVALKLESGALLKPEQIQGICDLFVGSVAGLEPDNVHIIDTEGNILSDNLEPSDPGSRHHEDGS	+	NONHYDROGENASE	0	0	OTHER	0.999764
BGEMGI_03095	s__UBA4789_sp013201395	hypothetical_protein	fliF; flagellar M-ring protein FliF	K02409	0	11	2.284	MLAQIIGLNNAVAMVTADLDFDQKHTNSSIASNPDELKVSEYSVAESGTDADGGGVVGTDSNVTTTPFVRGRVLQVIPKRNIQSTIRLAHWRNQW	+	NONHYDROGENASE	0	0	OTHER	0.998626
BGEMGI_03100	s__UBA4789_sp013201395	hypothetical_protein	fliF; flagellar M-ring protein FliF	K02409	0	9.932	3	MVNAPGSVKRLSASVVINETAVPLGVHDIQTVVGPLLVTIKTEGIKSM	+	NONHYDROGENASE	0	0	OTHER	1.00002
BGEMGI_03105	s__UBA4789_sp013201395	hypothetical_protein			0	8.323	0	MAFEDSYLKKVEAEMAMLDELAQKELWYKYALAGGYIVCPPGHTYGITAVEA	+	NONHYDROGENASE	0	0	OTHER	1.00001
BGEMGI_03110	s__UBA4789_sp013201395	hypothetical_protein			0	15.687	0	MFVLLATLTALLLWRRRGVGLDVGEELVGVFPIEDIEEREPEQIVKKDKQQQIIDMYQKSPDKIAEIIKVWMKE	+	NONHYDROGENASE	0	0	OTHER	0.812017
BGEMGI_03115	s__UBA4789_sp013201395	Flagellar_motor_switch_protein_FliG	fliG; flagellar motor switch protein FliG	K02410	0	53.476	4.021	MQLPAKLKGIKKAAILLIALGSELSSQVLKREFTEVEIEQLTMEISKLNHVPAETTIAVLDEFIELQQAREYLLHGGISYARELLEKAVGSQRALEILDKLTGNVESIPFSILRDTDPKQLLNFIRDEHPQTIALILAHLSSQQAAAILEDLPPELQSEISRRIAGIDRLAPDIVQRVESVLESKLLSVGQQGRMAVGGVQSLVNILNKVGRGAEKVILEGLEEGDPVLAEKVKMRLFIFEDIRILSDNDIQRVLREVETRDLALAMRGRLMRRCMAGFIKICLGVQQICCERK	+	NONHYDROGENASE	0	0	OTHER	1.00007
BGEMGI_03120	s__UBA4789_sp013201395	hypothetical_protein	fliG; flagellar motor switch protein FliG	K02410	0	5.518	2.018	MSRRAADMLREEIEIMGPVRLRDVEQAQQKTVTVIRKLDEAGEIIISRGGDEDVII	+	NONHYDROGENASE	0	0	OTHER	1.00001
BGEMGI_03125	s__UBA4789_sp013201395	hypothetical_protein			0	16.971	6.693	MSSYKIIKAAQVQENPFQVLPLSNHKTLELQEYIKCADDSTAEATPDQASEDQLQAEEIVNLAHTRADEIIKMARHKEQEIIDKAQSRGEQIKQEAYQNAFDKGHKKGSEAGYQDGLAQANEEAIAIRLQAEEVLAQAEKIRRQTLETMEQEIVELAREIAEKLVSQQLALAR	+	NONHYDROGENASE	0	0	OTHER	1.00007
BGEMGI_03130	s__UBA4789_sp013201395	Yop_proteins_translocation_protein_L			0	13.242	1	MVIQIAEESLRLVADRLQVVLYINPQEMELVESRRDHLASLLPERAQLQCIADGEIQPGGCWVETEQGRVDATMKTRWDELVRAPMALDLI	+	NONHYDROGENASE	0	0	OTHER	1.00006
BGEMGI_03135	s__UBA4789_sp013201395	H(+)-transporting_two-sector_ATPase	fliI; flagellum-specific ATP synthase [EC:7.4.2.8]	K02412	0	109.278	21.007	MEIEPVNLAPWRFRLKNAKLLKLYGQVTQVIGLTVEARGINASIGEVCEIVIPDEQEAVRAEVVGFRDGSAILMPLGELRGVSQGCSVVPSGKSFSVPVGEQLLGRVLNGLGEPIDGLGTLDEMSKAGYYPVDSRPPNPMTRKRITEVLPTGLRVVDGLLTCGKGQRIGIFAGSGVGKSTLLGMISRYSNADVNVISLVGERGREVLDFIETDLGPAGLARSVVVVATSEQPALVRLKGAFVACAIAEYFRDQGKNVMLMMDSVTRFAMAQREVGLATGEPPATKGYTPSVFALLPRLLERPGMSHDGSITAFFTVLVDGDDLNEPIADAVRGILDGHIVLSRSLASANHYPAVDVLNSVSRLMPDITSEEHRADAGRLRDLLAAYRQAEDLINIGCTM…	+	NONHYDROGENASE	0	0	OTHER	1.00005
BGEMGI_03140	s__UBA4789_sp013201395	Flagellar_export_protein_FliJ	fliJ; flagellar protein FliJ	K02413	0	24.736	9.003	MSITRFLFRLEQVLQRRSDRAAAAEQALALAHNKYKQLLIVLNDTRQRLEKTFQQGDQKKLDLFMGRQFSFYRISLNKKIIKQKKDLCEAAHLVEKRRNEAVEARQERQVLEKLKEHSLNNFKREMALREQKEIDEMSQAAYQRRRRGL	+	NONHYDROGENASE	0	0	OTHER	1.00007
BGEMGI_03145	s__UBA4789_sp013201395	hypothetical_protein			0	10.361	9.078	MVLTGDVNNMLSRQKKGIHFPPTREEPREFDQLMVAILAGDVPTNGAQWNSGFP	+	NONHYDROGENASE	0	0	OTHER	1.00002
BGEMGI_03150	s__UBA4789_sp013201395	hypothetical_protein			0	10	1	MSPELTDGLARVTGEDVLSGEIIVQEKAGIAGAQQVFADCLVLDR	+	NONHYDROGENASE	0	0	OTHER	0.999982
BGEMGI_03155	s__UBA4789_sp013201395	hypothetical_protein			0	44.735	12.196	MAGTIVFNPGPADQGVNKCALPFDNVFKVDSAFPVQQEEAMLQVKTGLVGQSFEDGSAGGESKQPALMSDQPPPGRQSQATNLVGVAGIGSHRIVERHAFSEEAPVDAATITGNPVREGSEKIAAHLQRVFRVPEIASRQDQGQLDKPGANGVTIDQGGSPSEDATSGSGTGSTAAFEAVLSQTNVPQSELFLPGVSWLDLKAQLARELKQILNTRQGSQQTEVQLKLVPEHLGRLTIRMFIEQGELSVYFYTGNQQVKEVLEGSLQHLRDSLNQHNLRLDQAFVLTEDGGGDGIGRQGA	+	NONHYDROGENASE	0	0	OTHER	1.00004
BGEMGI_03160	s__UBA4789_sp013201395	Flagellar_hook_capping_protein	flgD; flagellar basal-body rod modification protein FlgD	K02389	0	19.844	6.105	MQVNAATGYGQQAHTVATPVKNLDKDAFLLLFVEQLKNQNPMSPQDSGEFMAQMAQFSMLEQLTNINENILQARLTQSIGGAAALLGKQATVKTIDGLISGCVEKITVVGYDVQVVIEGKCYGLDQVSELRPGVSTPE	+	NONHYDROGENASE	0	0	OTHER	1.00007
BGEMGI_03165	s__UBA4789_sp013201395	hypothetical_protein	flgE; flagellar hook protein FlgE	K02390	0	32.421	5.481	MKNHQIRMDVISNNIANVNTTGFKSSRANFEEVLVQTLRSPSGPSDDGGLGYKPVPGRAPVWGWLVLIWIWARVLMQSTGRSLDLAIEGNGFFQVTDGTNTFYTRNGVFYIDTEGYLVDGNGYRLSDGEGGGDNPGEVIQLVDDEETVVGI	+	NONHYDROGENASE	0	0	OTHER	0.999542
BGEMGI_03170	s__UBA4789_sp013201395	Flagellar_basal_body_protein	flgE; flagellar hook protein FlgE	K02390	0	9.383	8.242	MDLDVYQKIGLYSFVNQEGLARAGHNYYQQTEASGEAKSIDAVGTTSKINSKYLEMSNVDLTDEFVNMITTQRGYQANGRAITTSDQMLLELLDIKR	+	NONHYDROGENASE	0	0	OTHER	0.999773
BGEMGI_03175	s__UBA4789_sp013201395	hypothetical_protein			0	40.895	20.84	MGERVPVSEAPGVKGKTGQKTKPHKNKLSILLLVAVFLAGLFTGGYYYVNSPGAAGGSRIMGAAMTSSLDLGEIVVNINGDGRGHYLRVNVTIEYPKDRKLSRELAVKRPQLLDIIITTLRSKTLEEVGHVGSVDVIRDNLLEEINKNLDSGRVTTIYFTDYLFH	+	NONHYDROGENASE	0	0	OTHER	0.999995
BGEMGI_03180	s__UBA4789_sp013201395	Flagellar_motor_switch/type_III_secretory_pathway_protein	fliN; flagellar motor switch protein FliN	K02417	1.002	39.454	8.831	MLTEDEIRSFLAGGNNSKISIKKVEFPTLEQAQVKGNVKVSMSHLEDVQVEITAELGQVEKKTWEILELSEGSIIKLNNGVGNGIAVFMNQKQFAKGEVVIVNDNFGVHISEVNHGQKLKLTEKLL	+	NONHYDROGENASE	0	0	OTHER	1.00008
BGEMGI_03185	s__UBA4789_sp013201395	hypothetical_protein			0	15.628	4.413	MSGGDLVWTVVRLFVALPLVLGLAYLVLKYGLSRRYTVARGRPG	+	NONHYDROGENASE	0	0	OTHER	1.00002
BGEMGI_03190	s__UBA4789_sp013201395	hypothetical_protein			0	31.328	9.478	MKLVEQLSLGLKTILSLVAFDGKYYLFAHQDNAVSLIKELDELADAGEIIDENMEQFTPRTAREFDKLLKSMASDAPGKLHKIKKTIWTSLTAEVPGSGENRVKGCTSGDFTNIDHRCDPDVR	+	NONHYDROGENASE	0	0	OTHER	1.00005
BGEMGI_03195	s__UBA4789_sp013201395	hypothetical_protein			0	7.215	4.171	MILLILIIGVILMFGREAAAQPLPAIDLNVHPADSPAQVVDSLKLLVLLTLLTLDQLFW	+	NONHYDROGENASE	0	0	SP	0.033948
BGEMGI_03200	s__UBA4789_sp013201395	hypothetical_protein	fliP; flagellar biosynthesis protein FliP	K02419	0	18.457	1.328	MLTSFTRIIIVLSLLRNALGVQAVPANQIIIGLAIFLTVFIMAPTGKEINELAIQPYLNNQIGQEEAQELGAQPLREFMLRQTREKDLELFINLAKIEKPGTPDDVPAHRGYLLCSQ	+	NONHYDROGENASE	0	0	OTHER	0.892681
BGEMGI_03205	s__UBA4789_sp013201395	hypothetical_protein	fliP; flagellar biosynthesis protein FliP	K02419	0	9.815	10.033	MMCLHIVVTSFVVSELKTAFEIGFLLFVPFLVIDMVVASILMSMGMFMLPPIMISLPFKLLLFVMVDGWYLVVKSLVESFR	+	NONHYDROGENASE	0	0	OTHER	0.999992
BGEMGI_03210	s__UBA4789_sp013201395	Flagellar_biosynthetic_protein_FliQ	fliQ; flagellar biosynthesis protein FliQ	K02420	0	19.994	5	MTQTFVIHLAREALLMTLALAGPVMAVALSIGLIISILQAATQVQDQMLNMAAKILGVFLVLMLLGAWMLNIAISFTTNLFTQIPSIVR	+	NONHYDROGENASE	0	0	OTHER	1.00004
BGEMGI_03215	s__UBA4789_sp013201395	hypothetical_protein			0	7.302	1.002	MPDWEQYAAFLLVFMRVIAFMVSGPLYAIKGIPPLFKVASSLALAVVIYPVVEFEFPLPAGLGFWSGRG	+	NONHYDROGENASE	0	0	OTHER	1.00003
BGEMGI_03220	s__UBA4789_sp013201395	hypothetical_protein	fliR; flagellar biosynthesis protein FliR	K02421	0	14.584	2	MSSHYRQVWGFGLAVVSEIGVGLLLGFAVTMILNSIRMAGAFIDLQIGYAMSNVVGPSTGTMGALLSQYLYLLGLVFFLVINGHHTLIIALTKSYLFVPLSTAAFSGAISPVLLNIFAGTFTFGFQVAAPILAVVLVTDLALGFLTRTTPQINVFLTGFPIKITVGLLTLSFLSTILWLRV	+	NONHYDROGENASE	0	0	OTHER	1.00002
BGEMGI_03225	s__UBA4789_sp013201395	hypothetical_protein	flhB; flagellar biosynthesis protein FlhB	K02401	0	29.456	2	MAAGAQEKTEKATPRRIKEARRKGQVARSTDLTGALCLLAMVALFYAINDQLIYDLRVYLTSYFSQVAHLHIFENRQAVSLNNAASIYLKSIAPFLGTAFIVVIAANLVQVGFLFASESLKPKVETLNPVSGLQRMFSTRSAVELIKSILKLTMISGVTYLLIKGNLDELLLVFRLPPEGIYRTIVAFVLTVAWWGALAYLVLALCDYMYQRYEYDKSLKMDKHEVKEEFKQSEGDPLVKSRQREMRHSMSLNNIISEVLHKQQW	+	NONHYDROGENASE	0	0	OTHER	1.00001
BGEMGI_03230	s__UBA4789_sp013201395	hypothetical_protein	flhB; flagellar biosynthesis protein FlhB	K02401	0	3.14	0	MAEKIKEVARSNGVPVIENREVARFLFQSVDVGREIPLEVYQAVAQVLALVYRLKAKEKYKATDW	+	NONHYDROGENASE	0	0	OTHER	1.00005
BGEMGI_03235	s__UBA4789_sp013201395	hypothetical_protein	flhA; flagellar biosynthesis protein FlhA	K02400	0	5.497	1	MASPAPLIVTANTYIRKNTDLIIVGLIICMILLMIIPLSPGILDVLLALSITLALVILLITMFTLGSHCSFQCFPRYYWWLPFTGWP	+	NONHYDROGENASE	0	0	OTHER	1.00004
BGEMGI_03240	s__UBA4789_sp013201395	Flagellar_biosynthesis_protein_FlhA	flhA; flagellar biosynthesis protein FlhA	K02400	0	43.811	16.486	MFPSLLLVATLYRLALSISSTRLILSDAAAGKVIAAFGGFVVAGNYVVGFVIFIIITIIQFVVITNGAGRVAEIAARFTLDAMPGKQMSIDAEFNSGLINESEARARRKRLQREADFFGAMDGASKFVRGDAIAGIIIIIINILGGFVIGVTQKGMQLLEAVQTYTLLTIGDGLVTQIPALVIATATGILVTRSTSDASFGKELTSQFTNFPKALMMAAGILFILGLVPAMPNLLFLSLAGITGYGAFNMIKGDKQRQAKEQEQMAAQKIQAQKKEPENIFSYFQVDTLEIEIGYNLISLTEEKQGGDLLQRLAAVRRQCAAEMGIYVRPIRIRDNLQLNPGAYSIKLRGIEVASGELMPAHYLAMNPLDQEIDIKGISTTEPTFGLPAWWVSTDERER…	+	NONHYDROGENASE	0	0	OTHER	0.999997
BGEMGI_03245	s__UBA4789_sp013201395	hypothetical_protein	flhA; flagellar biosynthesis protein FlhA	K02400	0	1.016	1	MGEVQKILQNLLREKVPIRDLAGILEALSDGARASKDADFLTEWAGSPWVEQFAVNIVGRRGKLPYSPCTQN	+	NONHYDROGENASE	0	0	OTHER	1.00006
BGEMGI_03250	s__UBA4789_sp013201395	hypothetical_protein	flhA; flagellar biosynthesis protein FlhA	K02400	0	3.003	0	MASRVFNRLKESAEKLSLQNLPPVLISSSRVRLPLRRLIEKNLPNLAVLSLNEIDPNIEIEVVGTVMLE	+	NONHYDROGENASE	0	0	OTHER	1.00006
BGEMGI_03255	s__UBA4789_sp013201395	hypothetical_protein	flhF; flagellar biosynthesis protein FlhF	K02404	0	21.255	4	MKIKRYVVKEMQEAIRLIKQDLGLEAVIVSSYKVSSAKGLFGLFSPRLFEVTAVLDDNSDLKIDKALPGADVPQIHQPTGRAENGRKQINTLIDNAVALFTGKQEDHENLPDECPIREQGGGVTACPPPRDLLIRDRFFSQAGNGSPFDVMVTKYMEAGVDGDGVLMWRKALLDMEVQENIVELILPMGEKEQHLQDTRGQDYHVDVFKQIISLLEPAYCPAKKARVMTFTWPRRCREDHNPGQTCYQV	+	NONHYDROGENASE	0	0	OTHER	1.00008
BGEMGI_03260	s__UBA4789_sp013201395	hypothetical_protein	flhF; flagellar biosynthesis protein FlhF	K02404	0	21.328	4.015	MAIVTVNTYRIGAVEQLQAYGDLLNIPVEVVMTPGRLAEAVARHSDKDYIFIDTAGRSAGNVGQILELKRFLDAVAVPQDIFLVLNLTTKNRDLKRIANAFMITNYSKLVFTKVDETETHGAILNLVYTLGRPAAYLAHGQGVPDDISTADPQKIAELLVRGVDPDETMAV	+	NONHYDROGENASE	0	0	OTHER	1.00007
BGEMGI_03265	s__UBA4789_sp013201395	hypothetical_protein	flhG, fleN; flagellar biosynthesis protein FlhG	K04562	0	8.095	1	MALCLAKMSYRVAVFDADLGMANAEVMLGLAPRYSLYDVLFGNKRLDDIIVQGPGELALFQGVQVFWKWPT	+	NONHYDROGENASE	0	0	OTHER	1.00002
BGEMGI_03270	s__UBA4789_sp013201395	hypothetical_protein	flhG, fleN; flagellar biosynthesis protein FlhG	K04562	0	16.492	3.033	MEMANLNQDRRQKLIGMLNMVNNYYDFVLFDTAAGINKNVLGFVAAAGEVIIVATPEPTSLTDAYALIKVLSCFNVHSEVHVVINRAANELEARRTLEKLQFTVGRFLNTRINNLGWILKIKRLARRLKSRIPFSWLNLALLLPGVWPVLPGVLPIPPH	+	NONHYDROGENASE	0	0	OTHER	1.00003
BGEMGI_03275	s__UBA4789_sp013201395	hypothetical_protein	fliA, whiG; RNA polymerase sigma factor FliA	K02405	0	11.224	4.323	MNAAKDMWREYRRTRDEQLKHELCLAHLSLVKYLAGRLAIRLPPYINQEDLESCGVFGLLEAIEKYNPDREFSFKAYAYSRVRGAMIDEIRRLNWVPAHSGRR	+	NONHYDROGENASE	0	0	OTHER	1.00005
BGEMGI_03280	s__UBA4789_sp013201395	hypothetical_protein			0	17.035	2.003	MKRVNAVRERLQQEIGENITDENLANALGIEVSELHNLTGQASQFAVSSLDETFPITGGEVVRLGDIIADPDSSDPLDLIEVEDGRKMLIEAIDKLLKEI	+	NONHYDROGENASE	0	0	OTHER	1.00007
BGEMGI_03285	s__UBA4789_sp013201395	RNA_polymerase_sigma_factor_for_flagellar_operon_FliA	fliA, whiG; RNA polymerase sigma factor FliA	K02405	0	7.025	0	MVLSLYYQEGLTLKEIGKVLEVSESRVCQIHTRALRRLREKLTQ	+	NONHYDROGENASE	0	0	OTHER	1
BGEMGI_03290	s__UBA4789_sp013201395	hypothetical_protein	flgF; flagellar basal-body rod protein FlgF	K02391	0	14.629	1.005	MIRGLYCSTAAIDIQQARVEGISNNLANVSTPGFKQEYMQVQSFPEALLVQMGWPNHRLPVPGKHQGIGFAGMGSLVAEVHTDQGSGDIQETGKATDMALRGQAFLWLIYHLWRGVPRGLVIAAMGPLERMPRAI	+	NONHYDROGENASE	0	0	OTHER	0.999831
BGEMGI_03295	s__UBA4789_sp013201395	hypothetical_protein	flgF; flagellar basal-body rod protein FlgF	K02391	0	7.03	3.025	MVGDRVLGEGGPIRVEDRDFRVGHDGIIEAGGSVVDRLWLVEFANRDRLRRQGVDMFVDFRGEAGANRAVMTTVSQGRLERSNVNVVDQMAGLLAVMRSFEANQRIIQAYDEQLAKAVNQVGSLR	+	NONHYDROGENASE	0	0	OTHER	1.00008
BGEMGI_03300	s__UBA4789_sp013201395	Flagellar_basal_body_protein	flgG; flagellar basal-body rod protein FlgG	K02392	0	17.426	2.002	MLRALTSGVSGLNAQQIKVDIIANNLANVNTRGFKKSRVNFNELLSKSMLDSGLPVAAENNQVGLGGGVRVANVDRIYDLGNIVETGMMMDLAIGGEGFFKVLLPDGEERFTRDGSFRFDQDGSIVTSAGYKLEGVQLAPSAGKINVCPDGTIMAKDEGEDTTRVGQIRLYMFTNMSKLHAVGENLYSFTGNTGEVLTGRPGVEKFGELKPGFIEAANVGLVEEMTNLIEAQRAYGFNTRIVRTADEMWSMANNLRK	+	NONHYDROGENASE	0	0	OTHER	1.00007
BGEMGI_03305	s__UBA4789_sp013201395	hypothetical_protein	fliM; flagellar motor switch protein FliM	K02416	0	11.153	2.017	MDVLSQNKIDAILEALSTGVIKTEEFEETPGEIDYEKYDFRRPNKFSNEQLRTLQTLHDVFARLVSKFLTGYLRSGIEIEVAAVSQMTYEDFIGSIPNPAALTIFSLE	+	NONHYDROGENASE	0	0	OTHER	1.00006
BGEMGI_03310	s__UBA4789_sp013201395	hypothetical_protein	fliM; flagellar motor switch protein FliM	K02416	0	6.091	0	MAIIQFDPMFIFPMIDLFLGGKGEGLNLAREFTDIEISLIHNLSSKILENLAIAWKDIVRVKPTIDFVETNPHLHQILSFNEIVALITLATRVGDAEGFINLCLPFPFVAATGDKPGLPQKSQTRCGRCEHRGNKKARTLAWLSHD	+	NONHYDROGENASE	0	0	OTHER	1.00003
BGEMGI_03315	s__UBA4789_sp013201395	hypothetical_protein	fliM; flagellar motor switch protein FliM	K02416	0	7.177	2	MNIEETKRLEHLLGFPMIELTVLTGQTQITVDDFLHLQEGDVLLLDKKVNDDMDLYVGEFLKYKVQPGKLGSKLAVQVTALTAGGEQDD	+	NONHYDROGENASE	0	0	OTHER	1.00006
BGEMGI_03320	s__UBA4789_sp013201395	hypothetical_protein			0	4	0	MTNKHLSREEIDALLNSQVPELLRPDKAKEKTDEQAAQDSTEREFVDRQNARVAEANGSQVELWS	+	NONHYDROGENASE	0	0	OTHER	1.00003
BGEMGI_03325	s__UBA4789_sp013201395	hypothetical_protein	fliN; flagellar motor switch protein FliN	K02417	0	9.033	1	MVLTDEERDALGRVGSICMGSASKTLSLLLKQQVDITNPRVEVTSTGEFLKCFTSPHISFRVNFTEGLTGCGYLIIKQEDTAVLADLMAGGKVLRYF	+	NONHYDROGENASE	0	0	OTHER	1.00006
BGEMGI_03330	s__UBA4789_sp013201395	hypothetical_protein	fliN; flagellar motor switch protein FliN	K02417	0	11.678	4.462	MNQAIRVVSTAMTTIFRRMVCISPPEIKVHPGPEELPEQGHVVVIWFKMTVGSVLDTQIIQIMNITTAREQADLVLDQIETADDNHSKKTQPSITNQQHLDLIRDIPLKVTVLLGRTKWSIKDILELTPGSVVELQSLVDEPVEVLVNGTLVAMGEIVVVNENFGVQLTQIIKPEERMQNIRK	+	NONHYDROGENASE	0	0	OTHER	1.00005
BGEMGI_03335	s__UBA4789_sp013201395	hypothetical_protein			0	10.018	0	MALKRGPCFRSVALGDNTPGTRVRIDGLPGEAQVAASQARPMGNKPAMGNNSRLVDLINEIAGRHRVDPALVKSVVQAESNFNPNATSQAGAMGLMQLMPGTANSLGVGNPYDPAQNLEGGVLYLRQMLDRYHGNTSLALAAYNAGPGPLIGPAAYQIIRKPGTMLTRYWETE	-	NONHYDROGENASE	0	0	OTHER	1.00005
BGEMGI_03340	s__UBA4789_sp013201395	hypothetical_protein			0	42.893	37.367	MAHRYCSNPDYMRPPDSYGLLDRIVCSCTEVANCLGEKCSCWHNSRIRAFERLRSLDEEKQEHISKKYYGGKRPWAEAEMEMLLQNYWQGTQNF	+	NONHYDROGENASE	0	0	OTHER	1.00006
BGEMGI_03345	s__UBA4789_sp013201395	HAD_family_hydrolase			0	37.283	19.663	MFEAILFDLDGTLLDADMSVFFKHYFQAMGEFAVEKGFGDPEQLVKLVDRCTWHMIRDHSGGNTNIGDLHGKVMDQWTCTEEQANDFFNEFYEVKFPLLEQYCRAFPGMKEMMAGLCRHKQQIVIATQPIFPIRPIQCRLNWAEVGDFPYALITSGEHMHYCKPAVEYYAEIVERIGANPANCLMVGNDTDSDLAAGELGMKTFLLEERLIDQGNNSYRPDWRGKLPDLYDFMEEII	+	NONHYDROGENASE	0	0	OTHER	1.00005
BGEMGI_03350	s__UBA4789_sp013201395	hypothetical_protein			0	14.276	13.842	MKHMGDKLITIRIPGDILTEMDSHVLEGDRNSFIIGLVRQELDRLKRLKKENHRQKKGCFC	+	NONHYDROGENASE	0	0	OTHER	1.00005
BGEMGI_03355	s__UBA4789_sp013201395	OpuAC_domain-containing_protein	proX; glycine betaine/proline transport system substrate-binding protein	K02002	0	230.022	65.747	MITPEGHIFTLYQSLTRQKSIYRRQLVCYIKVVSWRILLIIVIGGSLLIKSKRFVFLLVIILSSVLVITGCGTDSDPVGGTDGKIKVSIGKVPYPDMWPAAYIMRDVAAELGHETEIVEADMGLMYQGLAQGSITVFPDVCLPFLHQSYVDKYEGQFEVVGKVYEDAPSGFTVPTYVDIDTIDELKGRAGDFGGRVVGIEPSAGIMIQAIEAMEAYGLDGYELLEGSTPAMLADVKNATSNENPILFLSWRPHPMWVDYDLKILEDSKGIWHPYDCRTGVNNNLKEDAPELYNFIQGFGISLEDIEKMLVKMEVDGMDPEALAKDWIEQNRALVDELIGK	+	NONHYDROGENASE	0	0	OTHER	1.00002
BGEMGI_03360	s__UBA4789_sp013201395	ABC_transporter_family_protein	proV; glycine betaine/proline transport system ATP-binding protein [EC:7.6.2.9]	K02000	0	14.274	0	MNKLFNTQFYQGLLKIESKEIKNKIEIKNLYKIFGVYPERAVKLLQDNKNKDEILSGTKNVVGLNDVSLSIRSGETFVVMGLSGSGKSTLARCINRLIEPTSGEIYIDGENITAMSYKELLQVRRNKIGMVFQSFALFPHLNLLDNVAYGLKVQGVPVAKRHERAFHSLQGVGLSGWEKYYPEQLSGGMRQRVGLARAWPMIPVFY	+	NONHYDROGENASE	0	0	OTHER	1.00008
BGEMGI_03365	s__UBA4789_sp013201395	hypothetical_protein	proV; glycine betaine/proline transport system ATP-binding protein [EC:7.6.2.9]	K02000	0	4.051	0	MDEAFSALDPLIRQDMQDELMNLQDKMNKTIVFITHDLNEALKLGDRIALMKDGEINRVDATEEILVSPATEYVARFVEGVDKTKVFTAAHVMKRPQPLVYAKDGPGGTA	+	NONHYDROGENASE	0	0	OTHER	1.00006
BGEMGI_03370	s__UBA4789_sp013201395	hypothetical_protein	proV; glycine betaine/proline transport system ATP-binding protein [EC:7.6.2.9]	K02000	0	4.123	0	MALHKMKKAGISSIFVVGRGKKVQGLLYADQAAAALREGQDTVIPYLDIGYPKVAPETCISDMFDMMASANGPVAVTSPEDELLGIIVRGAIFAGLSGGESPYAGI	+	NONHYDROGENASE	0	0	OTHER	1.00006
BGEMGI_03375	s__UBA4789_sp013201395	hypothetical_protein			0	1	0	MPEFRIPLGDVTNDIFDQLITVIALLPMGSAVVWKPF	+	NONHYDROGENASE	0	0	OTHER	0.999985
BGEMGI_03380	s__UBA4789_sp013201395	Glycine_betaine/L-proline_transporter_permease_P	proW; glycine betaine/proline transport system permease protein	K02001	0	20.09	0	MASQNDTTEKIISPILDLMQTMPSFVYLIPAVIFFGLGKVAALAAILIFALPPAIRLTNLGIRQVTAEMVEAASAFGSTRLQILKEVQLPLAMPTIMTGVNQCIMMSLSMSVIAAMIGVRWFGS	+	NONHYDROGENASE	0	0	OTHER	1.00004
BGEMGI_03385	s__UBA4789_sp013201395	hypothetical_protein			0	87.793	10.107	MACDYVVNLIVKEQGLQLPPGVFVSDRFKDMSADAVYNILLQELPPESRDGAGNVAPQSSPDKYRQKKKEKPAGKLLDDHSQWDKNKSGPEQPSNADADALTWKMRTAQAAQDAQQRGLLPAGMIQIIENILYPKLDWQEALASFVQPTRSDYTFIPPDRRFDYVFLPEFGSEGLEDVVVAIDTSGSVWRFYKQFITEMVNIVHSYPEFKGYIAHCDTAVQLFQELDPDNIPMQFKGCGGTNFQPLFQEIEKRNITPSLMVFLTDGDATLPEEPPHYPVLWVLTKESSPIPHFGHVAYMYLVYGACKYPAVI	-	NONHYDROGENASE	0	0	OTHER	1.00007
BGEMGI_03390	s__UBA4789_sp013201395	hypothetical_protein			0	4	0	MRTEGFDLIYHHDFIQGLFNSGGIPMLMGALTHEVMHAALQHIWRREAPGTKAFGIWPVTMSLT	-	NONHYDROGENASE	0	0	OTHER	1.00005
BGEMGI_03395	s__UBA4789_sp013201395	hypothetical_protein			0	1.007	0	MTALVSSLSNNKTEIRLGNFFAFVCKLMIEYQVLAINDAVKAGLRTDLVMLPEFRHWLAKMQMYWSGQISNQEVHACAGRSLFN	-	NONHYDROGENASE	0	0	OTHER	1.00006
BGEMGI_03400	s__UBA4789_sp013201395	hypothetical_protein			0	8.62	0	MAAGNRAQDKGVVNQMPAALANRMIHFEVTSSVDDWKLWAIPNQIDHRVISFLNFRPELLYRLPSQAAEIKAFPSPRSWEFVHKILPSYGQADKAFPAICGAVGEVTPPQNLPPSAGCWIKYPTQMKSWTVGQNDPGFT	-	NONHYDROGENASE	0	0	OTHER	1.00008
BGEMGI_03405	s__UBA4789_sp013201395	hypothetical_protein			0	0	0	MFATEAKEHLKILLADPEVPTVMLCALPE	-	NONHYDROGENASE	0	0	OTHER	0.999979
BGEMGI_03410	s__UBA4789_sp013201395	hypothetical_protein			0	4.648	0	MLLWGIIATSQRAVPKQFPVTIFDDLEYCELLILFNGGYAVIKKGQNAPDDASKKKIAHLHDALTMLTGR	-	NONHYDROGENASE	0	0	OTHER	1.00007
BGEMGI_03415	s__UBA4789_sp013201395	hypothetical_protein			0	6.168	1	MPVYNYPAVYIENLANLKASLTITDRISCRVYDVNGTITNRCRNGLYDLVVGQDIVYGDPRVDLAIHETAGAAGTPGFMLSHGPSVRMYAAYIMTTRSLITPGPRINGRKRRFCSSGG	-	NONHYDROGENASE	0	0	OTHER	1.00008
BGEMGI_03420	s__UBA4789_sp013201395	hypothetical_protein	menA; 1,4-dihydroxy-2-naphthoate polyprenyltransferase [EC:2.5.1.74]	K02548	0	12.589	6	MKQTGENLSSSKIWILAIRPKTLPASIGPVVMGTALALGDGVFRFGPAAAAFVAALLLQIGYNLANDVFDFIKGTDTRERTGPVRVTQAGLLSPRRVKSGMWVVFALAVLLGAYLVWVGGWPIIVIGILAIAAAIAYTGGLTPLVITGLARF	+	NONHYDROGENASE	0	0	OTHER	1
BGEMGI_03425	s__UBA4789_sp013201395	hypothetical_protein			0	0	1	MRRISLVSGGIKNSDSQEIRIHGELSPHRYITRGMAIDTANKM	-	NONHYDROGENASE	0	0	OTHER	0.999968
BGEMGI_03430	s__UBA4789_sp013201395	hypothetical_protein			0	3.317	2.004	MVVIHANLPFGDTFINGLLRYSTPLYVAIAGFLVGAKPLKIDLWPFMRRKLQFLLPPFFVWSIIYLAWSTKMTMPQLDLSSLLLFIAMGGAKGHLYFVPLILQLYLIFYLSKRGKISPLTTLIMGLVFFLPWMYFVVAQGGH	+	NONHYDROGENASE	0	0	OTHER	1.00004
BGEMGI_03435	s__UBA4789_sp013201395	hypothetical_protein			0	6.139	0	MMVYFALGYFLAHNRDLYANPRPVFVLGAAIAALVGIGIFFYCQAVLPQRGFSQHFYSMGYAVFSIYLFFCLCYRIKTVPGPLAKISQYSFCIYLAHWLFIDILNVTIVNQTATIKFAILSIGALVASYLLGVVVNMLPYGKYLAGRPTKTASALGKQKTLKQVAASGS	+	NONHYDROGENASE	0	0	OTHER	1.00005
BGEMGI_03440	s__UBA4789_sp013201395	Flavodoxin_family_protein			0	2.022	5.236	MKILAINGSHRKGKNTAALLKIVLEEATALGAATELLELSDMNIELCAACNKCLGQCQCSITNDDMAIVEEKLLAADGILLGSPVYWVNVTTLMKNFMDRTRYLHIYRNVLDGKVGAALTTAGLLYGGQETTLKIMESFLQFQGLHVVDCRNPNEAIKAPILAGFDGRFQRREGNLEAQCYRRSVNSCIL	+	NONHYDROGENASE	0	0	OTHER	1.00005
BGEMGI_03445	s__UBA4789_sp013201395	HD-GYP_domain-containing_protein			0	15.081	2.006	MKLPTSHLAPGMRLARPVYGTKGEKLLNQGVELTDAYIKALRRRGVLAVCVGDPNDQFYEDVLEEEIRINAMEAVRSWVENSSQEKNLKQVIESVEAIVEEILAGKYCVSSLTEICTTDAYTYMHSVDVCVLSLTVGVELGFAKKDLIRLGTGSILHDLGKTRIPLEILNKPGRLTVEEFAEIKKHPVLGYEVLLSKTNEIDLETASVVLDHHERYDGSGYPRGLRGEDIGIMPAICAVSDVYNAITTDRVYRKAFPPHKAYEMLMGSGNTMFDADVVNAFLLCISPYPIGSLVKLCNGLIARVIKTRKNQPFRPIIGLLDANQENGELDLMKENNIVIAGVVDSNEACAIIAK	+	NONHYDROGENASE	0	0	OTHER	1.00006
BGEMGI_03450	s__UBA4789_sp013201395	hypothetical_protein			0	7.292	0	MRRLPLLYGELCFSDGFATAHFSGLIHRLSWLLAKIWIMWKGYLEMKNRHEMYEPGKSKQYDKEHGCECDSGYHIGPRAKTPRS	+	NONHYDROGENASE	0	0	OTHER	1.00003
BGEMGI_03455	s__UBA4789_sp013201395	hypothetical_protein			0	1	0	MEILALPDHVETKGLLVRKGILVLSVLEATLDPEAPRDPRVSQVQ	+	NONHYDROGENASE	0	0	OTHER	0.999992
BGEMGI_03460	s__UBA4789_sp013201395	hypothetical_protein			0	6.274	0	MVSCVLVETAKVGKNAENPTLPRSGPVGPVGPVETGIACRPGGTGIACRSDGDRYRLSVQWDRYRLLARWDRYHLSALWDRYHLSARWDRYHLLALYPLVALEVLRALTTLDACAPCGPTGPPGPSGPRGLLNLGYPGVPRGLRVQRRL	-	NONHYDROGENASE	0	0	OTHER	0.997429
BGEMGI_03465	s__UBA4789_sp013201395	hypothetical_protein			0	2.002	0	MNYSTLAALTVSLGANVNPSFVVSVTSPTTQDLVSGLFPVLNVNIITLTLRAVLGNGTVTLACDAELNENDVVGLFYVADGLTLDLTLGGANTGGIVWSMFRIA	+	NONHYDROGENASE	0	0	OTHER	0.905966
BGEMGI_03470	s__UBA4789_sp013201395	hypothetical_protein			0	7.164	0	MGPACILIGGQYGLKYHGKQKKRLWLSGEELHFNKEITSGNPYICCDCRTNTFMFADRGKYVVHGLLYISNLICGDYTQICLMLNGKTHITHDVILKQADTCALPISFTDVIEVTERNTRLCIINYGRDIMFNTLAEFAAMISIWGITNKC	-	NONHYDROGENASE	0	0	OTHER	1.00006
BGEMGI_03475	s__UBA4789_sp013201395	hypothetical_protein			0	10.961	0	MGKYKICVYAISKNEEKFVHRWMDAVSEADTVIVLDTGSSDRTVEKLRERGALVYERRISPWRFDEARNYALGCVPEDTDICVSNDLDEVFELGWRRKLESAWHAPGTPGPDIYSFGITSPTAVQGSVISWKKYIGGMALNGFTPSMRSWNTTG	+	NONHYDROGENASE	0	0	OTHER	1.00005
BGEMGI_03480	s__UBA4789_sp013201395	hypothetical_protein			0	12.648	0	MKGEEKILRLEGLVLHHYPDLTKSRENYLPLLELSVSEDPGNDRAMFWLGREYVYRGEYNRGIEILTKHLALPSARWKEERSASMRLIAQCYEAKGNKNKARAWLFRALGECPDVREPYLGLVRFGYREETGLWYMQWPIRVCLLFIERTVTWWNPKVGDLPFMTTLPLPPTVWVYMKRPGIMPSGHIN	+	NONHYDROGENASE	0	0	OTHER	1.00007
BGEMGI_03485	s__UBA4789_sp013201395	hypothetical_protein			0	5.189	0	MAGLKICVYAICKNESAFVEKWMDSMKESDLVVVTDTGSTDDTVAKLREKGHCVY	+	NONHYDROGENASE	0	0	OTHER	1.00003
BGEMGI_03490	s__UBA4789_sp013201395	hypothetical_protein	gltD; glutamate synthase (NADPH) small chain [EC:1.4.1.13]	K00266	0	0	0	MEFKTGRPGDTQFYYFKVHGRKGFRWKCPVHEYIEHVGKIPLEMVFIEGMVLNHCPDPTKSLRPI	+	NONHYDROGENASE	0	0	OTHER	1.00006
BGEMGI_03495	s__UBA4789_sp013201395	hypothetical_protein			0	3.034	0	MGVEEAPGDTRMRYYLGREYMYKGEWQKCVDTLLMYLAMPNAQWGEERCAAMRWIAKSNHMLKRGKEACAWYYKAIGGGGPYAGSLY	+	NONHYDROGENASE	0	0	OTHER	1.00004
BGEMGI_03500	s__UBA4789_sp013201395	hypothetical_protein			0	3.438	0	MRDPYIDFALMCCGLRDWPMTYFLAEEALKIWEKSKTFVNAGYAWDHTPDDLCAVSAYYMDMPNKALEHAQKALGYTPGNERLVNNLKKIMGII	+	NONHYDROGENASE	0	0	OTHER	1.00006
BGEMGI_03510	s__UBA4789_sp013201395	hypothetical_protein			0	35.992	6.053	MYPQTHVYFAEALIGRQSDQVTLGSILPDMLVGRGFNHLEAHSKGAEIYCFLRKNRALPDFRLAVPTHGFVPKGLDYYGDEKYLDFEKGYCFEKARPFTIKTIEACNIPPEMGWWKAHNIIEMGVELLVGAAGDYSGRLKSAFTNQALVSEVDEMLCTLWPDRDIGFSRRVKRFAGLVNVERPSVESLAQKYKVQMQVRHQTEIDTKKTAQLIYQAAESVTDDIYQFFDNVTASVRRNIEELQTDFKMGRQTD	+	NONHYDROGENASE	0	0	OTHER	1.00008
BGEMGI_03515	s__UBA4789_sp013201395	CDP-diacylglycerol--serine_O-phosphatidyltransferase	CHO1, pssA; CDP-diacylglycerol---serine O-phosphatidyltransferase [EC:2.7.8.8]	K17103	0	17.573	2.07	MIEINALPNICTGGNLLFGVLAIAAVFNHNYVLATVLIILAAILDRLDGYLARRYNSSSDFGRELDSLADLVSFGVAPSVMLYAALAEKWHFLGLVGFAFFVLCEAFRLARYNISGSTDHFRGLPITAGGTTLAILMVLFFHNPPVILVASVIIALAMISSIPIPRI	-	NONHYDROGENASE	0	0	OTHER	1.00005
BGEMGI_03520	s__UBA4789_sp013201395	Phosphatidylserine_decarboxylase_proenzyme	psd, PISD; phosphatidylserine decarboxylase [EC:4.1.1.65]	K01613	0	16.704	3.096	MVFNNENNFSGRVAVTLKLAWPFLLILFGLLVVFYFTAPIFMPLPVLLAVFIIYFFRNPRRNIPTAENLILSPADGVIVGIDEVYEENFIKGKAIRVYIFLSIFNVHINRSPLQGEVRYRYYRAGRFIPAFKSHASEINEKNYIGIKSNSYKLVVCQITGFIARRIKCWVTEGKKLASGEIFSH	-	NONHYDROGENASE	0	0	OTHER	1.00002
BGEMGI_03525	s__UBA4789_sp013201395	Cell_wall_hydrolase	cwlJ, sleB; N-acetylmuramoyl-L-alanine amidase [EC:3.5.1.28]	K01449	0	24.272	0	MGIGFAVGGMSPNYRKWGEYMGKWREILENKRIKGLITCLVPLLTALLIAGVITVKKIAVPREQQTISSVMEVQTTAREKVIPASRGVVAADRRDIQVLAQVIEGEAADEPYQGKVAVGAVIMNRCENPEFPNTIPGVISQVDAFESVSNGQYQRPLSEESMRAAVEALNGDDPSGGALYFWNPAKSTSNWVWSRPVIKRIGNHVFAG	+	NONHYDROGENASE	0	0	OTHER	0.999979
BGEMGI_03530	s__UBA4789_sp013201395	hypothetical_protein	slt; soluble lytic murein transglycosylase [EC:4.2.2.-]	K08309	0	11.205	0	MQIMPGTGRSVADQLGFTDFNIDQLFIPEININIGACYLAGLEDEFNGNVTLMLAAYNGGIGNVTEWLADGHINEIDNIPFPETRHYIKKVLRYS	-	NONHYDROGENASE	0	0	OTHER	0.999949
BGEMGI_03535	s__UBA4789_sp013201395	Dephospho-CoA_kinase	coaE; dephospho-CoA kinase [EC:2.7.1.24]	K00859	0	27.271	3	MIIIGLTGNIGSGKSTVAHRLRKLGAKIIDADQVAREVVLPEAPALREIAEHFGSEVLDSAGELNRKKMGSIVFADPRSMEKLNNITHPIIKADINRQIEECRKGKGGRRPRALVVDAALLIEVGLEKDADEIWVVKIDQEKQVKRLAKRDNLTQEEALRRIAAQLPQEEKLRHATRIIDNSGDKDRTIKQVDCHWDNMLKKHFRTRDGI	-	NONHYDROGENASE	0	0	OTHER	1.00005
BGEMGI_03540	s__UBA4789_sp013201395	Sporulation_membrane_protein_YtaF			0	14.891	2.008	MELLSYVFFALALNLDSFGAGMAYGSRQIKVPVSSLCIISLISVAAITVSMLGGQILLAALPVTLAQRAGGILLMLIGLWVLYQTRRDQDRVMENTTSDKNNTGKTIKIHIRPLGLVIQILKEPTKADLDKSGIISPGEATILGVALAMDAFAAGFAVSILGFSIVLTAAVVGLGHFFLTYLGLLAGRSVTKFRLGRRLTTLPGCLLIVLGLLKLFY	-	NONHYDROGENASE	0	0	OTHER	1.00002
BGEMGI_03545	s__UBA4789_sp013201395	hypothetical_protein	mutM, fpg; formamidopyrimidine-DNA glycosylase [EC:3.2.2.23 4.2.99.18]	K10563	0	5.229	4.014	MPELPEVETVRRTLEAKLAGLIFTGGEILLPKIVRTPDPQKFIELIKNKKILQVNRRGKYLLLTLSNSYSMAVHLRMTGALIYCTGDKPPIKYTHVLLHLDNGHRLIFADMRQFGGMWLTHFYFSQPLRLQGFRNGTVGRMLYPGFLQKRTQTPAYSD	-	NONHYDROGENASE	0	0	OTHER	1.00005
BGEMGI_03550	s__UBA4789_sp013201395	POLAc_domain-containing_protein	polA; DNA polymerase I [EC:2.7.7.7]	K02335	0	2.041	0	MNTPIQGSAADIIKLAMVNISRELAEHGLKAKMLLQVHDELIFEFPPEELEQIKKLVKHCMENALVLDVPLVIDIKIGANWHDVKTI	-	NONHYDROGENASE	0	0	OTHER	1.00005
BGEMGI_03555	s__UBA4789_sp013201395	hypothetical_protein	polA; DNA polymerase I [EC:2.7.7.7]	K02335	0	2.113	0	MIRKVFIPSEPGNLLLAADYSQIELRVLAHISRDQTLIGFFMSGEDIHTRTAAEVFAVSPDEVTPEMRSRAKAVNFGIIYGLSEFGLARDIKVSRQEARRYIQNYFQRYAG	-	NONHYDROGENASE	0	0	OTHER	1.00005
BGEMGI_03560	s__UBA4789_sp013201395	hypothetical_protein	polA; DNA polymerase I [EC:2.7.7.7]	K02335	0	50.956	4.003	MATIVQIAEQDGLKSVVVTGDRDALQLVSPLTRVRLTKRGISELDEYDEGRVWDRYGITPRQYTDFRGLTGDSSDNIPGIRGIGEKTASRLLKEYGTLEEIITHADELVGRASNLVSNSKDLAILSKKLATIDRHVPTEIDLEECRLQKPDYHNLLQMLKKLEFKSLIKSIYRDSIRDTGQEEGDKLGPGKGKKLKRVLSEPDLETYPVTYTYLDTPTKQKNFVKAAQKAGRVYLALNYAGWRITEVGFVLDEDRAYYLNLQLEHENGTTDQANLFQNIEQTPDITATSQGEHLTTLKAVCEDPTIKKYCHNAKELIWLLHKNKIKLNHLAFDTMIASYLLNPAAANSDLADIALEHLDAVLPEGEKKLPAKALCISQLVPLLEKSMNLYEQDRLYFDV…	-	NONHYDROGENASE	0	0	OTHER	1.00006
BGEMGI_03565	s__UBA4789_sp013201395	53EXOc_domain-containing_protein	polA; DNA polymerase I [EC:2.7.7.7]	K02335	0	1.168	0	MLDKILDLIIIDGNSLVHRAFHAIPPLSTSEGLVTNAVYGFTNMLVKLIKDESPVRVAIAFDKGRVTFRHADFADYKANRPPTPEDLRPQFPLVKNLLEAMQVKIYELDGYEADDLIGYHSTNS	-	NONHYDROGENASE	0	0	OTHER	1.00005
BGEMGI_03570	s__UBA4789_sp013201395	hypothetical_protein	E3.4.21.102, prc, ctpA; carboxyl-terminal processing protease [EC:3.4.21.102]	K03797	0	17.145	2.005	MRKMHFLHFILVIVLICILGGARPSFAAEHPAPGMDTLEEILSDVQLLHISVPDNQTLVKGAIEGLIETLDDPYTNYLTPEELREFRNTIDGNYVGIGVQMQPGKIYPQVLNTIENTPAGKAGIRPGDWIIKIDGVDISNELLGQVVEKIRGWREQN	+	NONHYDROGENASE	0	0	SP	0.000259
BGEMGI_03575	s__UBA4789_sp013201395	hypothetical_protein	E3.4.21.102, prc, ctpA; carboxyl-terminal processing protease [EC:3.4.21.102]	K03797	0	5.02	1	MAGTKLTLTIRRDGAADFDIILTRAGVTTPTVSGDVLNGNVGYIYISMFGDLTGDEFKKILGKLIERGLQANSGFTG	+	NONHYDROGENASE	0	0	OTHER	1.00004
BGEMGI_03580	s__UBA4789_sp013201395	hypothetical_protein	E3.4.21.102, prc, ctpA; carboxyl-terminal processing protease [EC:3.4.21.102]	K03797	0	23.669	3.042	MASKLILDLRDNPGGIIHPALSVGGNFIEPGNVVVSICDNLGNREEYLAERLDGQDMPIIKDMTVAVLVNEYTSSAAELVAGALQDYGLATLIGGQTFGKGTVQAVIPLETGGALKITVARYFTPRDRAIDGTGLKPDVQVLTPDLSPAVAYAYLNGDEDYTIVFDRDRDEVVVNGILIGNERIIQLQNKIYLPLRLLLESLGYKVDWLPGEGVVQVVGSQSAASFYPGGDYYIVNGQTYPATAEVLSIEGHMYIQESLLPFFKAMIRHEGNTVIIEKK	+	NONHYDROGENASE	0	0	OTHER	1.00004
BGEMGI_03585	s__UBA4789_sp013201395	hypothetical_protein			0	23.202	6.028	MHINKKMLYSLEQARWQRAGQELRHRLGRFADQQDFANDAAHAQDLYLEYIDKELIDSDDDFIMERCFEWFIFDYRLCSGKTIIETYHDRHRQSLSKHEVALLQKWAVSYNSIYEVIEVLPEEGLIIRDIFNPTQIKVGDVSASFDMEQGSILLMSVLQVGEEYEFSTNGLALPGELKEPLRQKLQRDWSEVYKGKKISTPRWGYYLKERAHVINAWVMNLGMPNSGSGRNMLGKEAMDRIAIHTITCWQEVLASIKGFSRFRLIGETNDALGAFQQATAAILGPGRHTKTREKNVDGCEGKGQGA	+	NONHYDROGENASE	0	0	OTHER	1.00005
BGEMGI_03590	s__UBA4789_sp013201395	hypothetical_protein			0	14.245	5	MDVLQPVIGRLLLTTRFIIVTASTVELLTECRDLLLMLFNRFIVNGVEHQQKNRYGSAPDESEMYTWPSLVYAGVASSIKEELQVFGYTVKQQKGAIKLWYDFCLKERPTIRKTAVWYATVIYALDWLEKEGRLRQRDLAVRYGIAPSTVSSRFRQICRSLNLIAGDRRYSTNPDRI	+	NONHYDROGENASE	0	0	OTHER	0.984154
BGEMGI_03595	s__UBA4789_sp013201395	Inner_membrane_protein_YghB			0	30.941	4.066	MWVGIQCHLERDGFNLTELIEAVARFVTNYIAALGYWGVGIGMAIESANIPLPSELILPFGGYLVSTGQLNFYGAVMAGTVGGTVGCVLSYYLGLWGGRPLLIRYGRYFGFSMKHLEMADRWFKRYGEATVFFTRLMPVIRTFISLPAGISGMNFKRFLIYTFLGSLPWSILLVYVGLKLGQNWDAIKPWFHRLDVVIVLGIVAVVLYFAPKQEVQVAVNKKPDQGMWQGLQVTAG	+	NONHYDROGENASE	0	0	OTHER	1.00001
BGEMGI_03600	s__UBA4789_sp013201395	D-alanyl-D-alanine_carboxypeptidase	dacC, dacA, dacD; serine-type D-Ala-D-Ala carboxypeptidase (penicillin-binding protein 5/6) [EC:3.4.16.4]	K07258	0	24.821	0	MSWDNILIQGFKNCRYLDKGRINQVVRKPGTIRMIFLLTFIITVAFSGEALAGSPRVTADAAVLIDVAGGQIYFSKNHTRRAAPASLTKLMTAVVALENGRLEDVVTIDSEAASESMGSIIDLRRGEKITLGELLTAALVISANDSTVAIAGHVGGSHASFVTMMNSKAAALGLFHTRFVNTNGFHHPNHYTTAYDLALLARYALGHSKINELVQTRETTIHWIEPADREEKLRNSNRLLFGLYGVADGVKTGTTGRAGNCLVASATRDGRRLIAVALHSDDRYRDCINMFDYGFNVIKPVTVVEAGEPMIDVKVSDGVRKVVELVAENNLEIRLDPDDLPNVERKVIVQDPLAAPLKMGQHLGECIYLLQGQELGRVRLLAGEDLKRPGLHRQMWDLL…	+	NONHYDROGENASE	0	0	SP	0.266079
BGEMGI_03610	s__UBA4789_sp013201395	hypothetical_protein			4.027	200.767	54.839	MTRLGVIKESGYLYGKKRATIYRFNDGIRIIGFKRGCSFDLRVLTIGFNPKRIGLGEGALKLLRPLYKVIYVNEINESVLPFWVKMKKRGLVNKLGTIRWEPSYDYMIS	-	NONHYDROGENASE	0	0	OTHER	1.00004
BGEMGI_03615	s__UBA4789_sp013201395	hypothetical_protein			0	0	0	MAQTISIGSTQLIDLLKVKMDRELELFENDGLKVDLEENPAGKFTFLAFRVSNNGVSSGTSRKRRIPLNITLQISFLILF	+	NONHYDROGENASE	0	0	OTHER	1.00007
BGEMGI_03620	s__UBA4789_sp013201395	hypothetical_protein			0	6.201	1	MNHWENILLKDIIRENYYYYSADEKDLIYRYALQHINKDGHNYRNTLYWLRRKGWMLHKVLDFLRNHNRIVIEGFIRFRLKEYTNELREAADRAVDDFLIEREYQEFIRLLKYFVDIQNPKLTPFMS	+	NONHYDROGENASE	0	0	OTHER	1.00005
BGEMGI_03625	s__UBA4789_sp013201395	TGS_domain-containing_protein	TARS, thrS; threonyl-tRNA synthetase [EC:6.1.1.3]	K01868	0	8.498	3.05	MGEANQIAITLPDGSTRDYPYGTTAWNIARDISPRLGREALAAKIDGKPADLGLPLKQDATVEILTFDDEEGQEVYRHSTAHVMAQAVQKLFPDVQLAIGPAIANGYYYDFDTREPFVPEDLAKIEKEMKTIIKADLPFERTELSRSEALDLFEKLGQSYKIELIEDLPEDVQISIYRQGDFTDLCMGPMFLLQGV	+	NONHYDROGENASE	0	0	OTHER	1.00005
BGEMGI_03630	s__UBA4789_sp013201395	hypothetical_protein	TARS, thrS; threonyl-tRNA synthetase [EC:6.1.1.3]	K01868	0	5.134	2.063	MLDEYLFRLEEAKRQDHRKLGAELDLFSIQEEGPGFPFFHPKGMILRNELEKFWREEHKKQGYQEIRTPIILSRAMWEQSGHWDPLS	+	NONHYDROGENASE	0	0	OTHER	1.00006
BGEMGI_03635	s__UBA4789_sp013201395	Threonine--tRNA_ligase	TARS, thrS; threonyl-tRNA synthetase [EC:6.1.1.3]	K01868	0	7.026	0	MYFTKIDEGDYAVKPMNCPGSILIYKNKLHSYRELPIRMGELGLVHRHELSGVLHGLMRARCFTQDDAHIFMLPSQVKDEITGVIEMEDAFYKLFGFDYHLELSTRPENSIGSDEIWELATDALREALEAKGLPYKVNEGDGAFYGPKSIFTWKIPWGVPGSAALFN	+	NONHYDROGENASE	0	0	OTHER	1.00005
BGEMGI_03640	s__UBA4789_sp013201395	hypothetical_protein	TARS, thrS; threonyl-tRNA synthetase [EC:6.1.1.3]	K01868	0	2	2	MLHRVVFGSIERFIGILTEHFAGAFPAWFTPVQVCVMPIAARHAEYARQIEKSLDEKGIRVENDTRNEKNQLQNS	+	NONHYDROGENASE	0	0	OTHER	1.00005
BGEMGI_03645	s__UBA4789_sp013201395	HGTP-anticodon_domain-containing_protein	TARS, thrS; threonyl-tRNA synthetase [EC:6.1.1.3]	K01868	0	1.011	1	MIPGTKKINYKIREAQAQKIPYMLVVGDREAEQGTVAVRHRSEGDQGTMPLVEFENKLLEEIRTKSY	+	NONHYDROGENASE	0	0	OTHER	1.00008
BGEMGI_03650	s__UBA4789_sp013201395	Translation_initiation_factor_IF-3	infC, MTIF3; translation initiation factor IF-3	K02520	0	77.057	17.024	MRVVNPLLFFIFWGGEPVITKDFRVNEGIRAREVRVVNTDGNQLGIFSSREALRLAEEKQLDLVEISPAARPPVCKIMDFGKYKYEQSKREKEARKKQKTISVKEVKLRPNIEDHDFEVKARNAIRFLKEGDKVKATIIFRGREIVHTQLGQKLLKRLAERVQDISQVERHPRLEGRNMIMILSPKQDV	+	NONHYDROGENASE	0	0	OTHER	0.865112
BGEMGI_03655	s__UBA4789_sp013201395	50S_ribosomal_protein_L35	RP-L35, MRPL35, rpmI; large subunit ribosomal protein L35	K02916	1	28.127	0	MPKIKTHRGAAKRFKKTASGKYKGSHAFRSHLLGKKGAKRKRDLRKAVVLSAPDARRLKKLLP	+	NONHYDROGENASE	0	0	OTHER	1.00006
BGEMGI_03660	s__UBA4789_sp013201395	50S_ribosomal_protein_L20	RP-L20, MRPL20, rplT; large subunit ribosomal protein L20	K02887	0	50.481	5.332	MPRAKSSVVSRNRRRKILKLAKGYRGGKSKLYRVANQQVMKSLVYAYRDRRVRKRDFRKLWITRINAAARMNGISYSRLMNGLRLAGVDINRKLLADMAVNDGQAFGRLVEVAKEKL	+	NONHYDROGENASE	0	0	OTHER	1.00004
BGEMGI_03665	s__UBA4789_sp013201395	hypothetical_protein	spoU; RNA methyltransferase, TrmH family	K03437	0	16.168	4.033	MQHGEQPCFLIIWEANANQYYSCKTDVAGPIKKSDGLLEGGIMAMKGMSNGRIKYVRRLANARFREKEKKFLVEGIRFVEEILGSDWPVEMLIYCKRSMQNPGAKTCS	+	NONHYDROGENASE	0	0	OTHER	1.00006
BGEMGI_03670	s__UBA4789_sp013201395	hypothetical_protein	spoU; RNA methyltransferase, TrmH family	K03437	0	5.078	2	MEVAEDVFAELAETTTPQGIIAVAPRRCYSLTDMAEVKDPALLVVVDGVQDPGNLGCHSAVGRCCGGRWGYSFKRHR	+	NONHYDROGENASE	0	0	OTHER	1.00007
BGEMGI_03675	s__UBA4789_sp013201395	hypothetical_protein	spoU; RNA methyltransferase, TrmH family	K03437	0	4.083	0	MRSADAAAADGVILLKGTADIYNPKSLRATMGSIFHLPVIQGAAADEVISFLNHQGIKTVAGDPRGEKVLFEIDLKVSCALVVGSEAINQGGIKGKC	+	NONHYDROGENASE	0	0	OTHER	1.00007
BGEMGI_03680	s__UBA4789_sp013201395	hypothetical_protein	rlmB; 23S rRNA (guanosine2251-2'-O)-methyltransferase [EC:2.1.1.185]	K03218	0	1.714	0	MLWLLVVKLLTREVLKENVDELVRIPMPGRAESLNVANSVSIMFYETLRQRGVR	+	NONHYDROGENASE	0	0	OTHER	1.00001
BGEMGI_03685	s__UBA4789_sp013201395	Phenylalanyl-tRNA_synthetase	FARSA, pheS; phenylalanyl-tRNA synthetase alpha chain [EC:6.1.1.20]	K01889	0	13.423	0	MKDKLHELGARAREEMAEAGSPEELDEIRIRFLGKKGELTRILRGMGGLSAEERPPVWAKWPMRLELP	+	NONHYDROGENASE	0	0	OTHER	1.00007
BGEMGI_03690	s__UBA4789_sp013201395	hypothetical_protein	FARSA, pheS; phenylalanyl-tRNA synthetase alpha chain [EC:6.1.1.20]	K01889	0	5.109	0	MGKMANEIRAAIEKELTAKSAILKKLIKEQMLHNEKIDVTLPGTVVWRGGRHPLNIVLEEIENIFLGLGYTIAEAGN	+	NONHYDROGENASE	0	0	OTHER	1.00005
BGEMGI_03695	s__UBA4789_sp013201395	hypothetical_protein	FARSA, pheS; phenylalanyl-tRNA synthetase alpha chain [EC:6.1.1.20]	K01889	0	8.043	0	MKIFFLVWGTPLPRPEIETDYYNFEALNLPKDHPARDMQDTFFISNEILLRTQTSPVQVRTMEKTAPKLPVKIIAPGKVYRRDDDATHSPMFNQVEGLAVDQRITFSDLKGASGLFCPGNVWQKN	+	NONHYDROGENASE	0	0	OTHER	0.960627
BGEMGI_03700	s__UBA4789_sp013201395	hypothetical_protein	FARSA, pheS; phenylalanyl-tRNA synthetase alpha chain [EC:6.1.1.20]	K01889	0	4.344	0	MCSHTGWLEILSAGMVHPRVLEVSGYNSEDVTGFAFGMGIERITMLKYGIDDMRLLFENDLRFLQQF	+	NONHYDROGENASE	0	0	OTHER	1.00004
BGEMGI_03705	s__UBA4789_sp013201395	B3/4_domain_protein	FARSB, pheT; phenylalanyl-tRNA synthetase beta chain [EC:6.1.1.20]	K01890	0	15.373	0	MLVSYKWLQEFVEIDISPRELADRLTLAGVTVEGVKEVGAGVSKVLTGKIEAINRHPNADKLVITTVDVGTEKLQIITAATNVNVGDIIPVAVEGAKLASGLVIKRAKLRGVESRGMMCSGQELGIDPKTMSTEQAEGIMILPPTTPIGKDAKEILGLDDYILELDLTPNRGDCLSIIGVAREIAALLGRPFSPPQPTLRELEERIDEQVNVDIADSDLCHRFVGRLIKNVQVASSPLWMQQRLRAAGMRPINNIVDVTNYVMLELGQPMHAFDYNLLQDGHIIVRRVRAGEKIVTLDGVERA	+	NONHYDROGENASE	0	0	OTHER	1.00008
BGEMGI_03710	s__UBA4789_sp013201395	hypothetical_protein	FARSB, pheT; phenylalanyl-tRNA synthetase beta chain [EC:6.1.1.20]	K01890	0	20.939	2.905	MGGQATEVTEKTNSILLESAFFNPISVRRTSKALGLRSEASLRFEKGIDIGGCARAADRAAQLIVEMGCGEAVAGRVDKLPEKIKERVIQFRPSRASYVLGVDIAGEIARDILTSLQFKVRDGGEDLLVTVPTHRSDVSLEVDLIEEVARMYGYDKAPVTLPSGGVSGGTKTREQIYTAHAGNELAAGGFFEVMTYSFVHPRVFDLMNLPIDSPYRNTLKLQNPLSEEHGVMRTMLLPCLMEVLVRTITVGCKMVLFLKSAVFLLTRAWIHSRKKRRLLLLPLWVVHLVAGMYPQRLMITTT	+	NONHYDROGENASE	0	0	OTHER	1.00006
BGEMGI_03715	s__UBA4789_sp013201395	hypothetical_protein	FARSB, pheT; phenylalanyl-tRNA synthetase beta chain [EC:6.1.1.20]	K01890	0	7.119	0	MGELHPDVLENYDLPVKVTAFELDFDRLLALSGRPADFIPLPKYPAIERDLAILVKKDILADHILATIKKAGGKLLNAVSLFDIYRGEQVLEGMQSMAFSLLFQASDRTLTDAEAVEKTSAVAEALAKKFGAELRS	+	NONHYDROGENASE	0	0	OTHER	1.00007
BGEMGI_03720	s__UBA4789_sp013201395	Cell_division_protein_ZapA	zapA; cell division protein ZapA	K09888	1	28.582	10.61	MAEEVTRVDVEIFGEYYTLKGNSSQEEMLALAQYVNRKMIQLATRNTRLSKAQTAVLAALNIADELVKLQEKHDNLVRLLESPKAMMIKKTHEKFFMSCFFTRDKQ	+	NONHYDROGENASE	0	0	OTHER	1.00004
BGEMGI_03725	s__UBA4789_sp013201395	hypothetical_protein	polX, dpx; DNA polymerase (family X)	K02347	0	11.169	0	MNMRNEEVAWIFYELADLLEFKGENFFKIRAYRNAARVLSGLAEPLEEIGQRGEWIKVQALVKS	+	NONHYDROGENASE	0	0	OTHER	1.00004
BGEMGI_03730	s__UBA4789_sp013201395	hypothetical_protein			0	0	0	MDKGPGIGKIIAAKIDEILTTGHLNKLEKLRCEIPRVL	+	NONHYDROGENASE	0	0	OTHER	0.999991
BGEMGI_03735	s__UBA4789_sp013201395	hypothetical_protein	polX, dpx; DNA polymerase (family X)	K02347	0	9.632	0	MGAKGEQDIIRNIRTRKKRHGRILLATAWLLAGELKDYLLTLPDVINVEAGGSVRRWQETVGDIDLIVATSDPELVFDILEKHPRMKEVLERSGERLKLQTKWGIVVDLAVVPEEHFALNLFFNTGSRAIWISLRIF	+	NONHYDROGENASE	0	0	OTHER	1.00004
BGEMGI_03740	s__UBA4789_sp013201395	hypothetical_protein	polX, dpx; DNA polymerase (family X)	K02347	0	28.038	2	MAELEDGTTVYSNEQEIYKGLGLPYIQPELREDRGEVEAAAQNSLPPLVELEDIKGDLHIHTVWSDGLCTIGEVAKRAQEKGYEYIAITDHSQSLKIAGGLSLDELEKQHKEIRSLNEKMDGFTILTGIEADILPGGEIDCPDEILKDTDLVIASVHSAFKQDRETMTARVISAIENKNVDIIGHPTGRLLSRRDGYDLDLERVLEASADCDTILEINSSPDRLDLNDINARRAKEKGIKIAINTDAHDLKRMDEMCYGVSVARRAWLAILVI	+	NONHYDROGENASE	0	0	OTHER	1.00007
BGEMGI_03745	s__UBA4789_sp013201395	hypothetical_protein	MPG; DNA-3-methyladenine glycosylase [EC:3.2.2.21]	K03652	0	6.074	0	MGPNPLTGLPIMRANRRREKIVDLCSGPAKLVQALGILRQHNGVDLTVKPLVLLEGPAPREGIVTTTRIGINVGETLPFRFYLEGNMHVSRKQ	+	NONHYDROGENASE	0	0	OTHER	1.00005
BGEMGI_03750	s__UBA4789_sp013201395	hypothetical_protein			0	22.976	0	MEGGRLDRRYDRFLSHLESVIRLEGLGQGNGDTPLFEDWL	+	NONHYDROGENASE	0	0	OTHER	0.999992
BGEMGI_03755	s__UBA4789_sp013201395	hypothetical_protein			0	28.069	0	MKIGEIYKLAIEKGMGKDPRTKASVEKLLEKENKKYNEMKEDEKKEYDQDRLFNPYGDTRILYGDPERQVSRVLTGIDMETAEVLLADRIRERGQK	+	NONHYDROGENASE	0	0	OTHER	1.00006
BGEMGI_03760	s__UBA4789_sp013201395	hypothetical_protein			1	11.336	0	MNLQEDVLAKFGVPINVAEGILASRINEVKLNLMPLNHNRAVDAARLLDIPLMCVHTPADNLVNDFIQNLMDEKKPETLQDVVKLLKELPEYAEAVHYNAGLYRHW	+	NONHYDROGENASE	0	0	OTHER	1.00006
BGEMGI_03765	s__UBA4789_sp013201395	NIF3_(NGG1p_interacting_factor_3)			0	5.2	0	MHIGEKHRKEAEKNHVNVVIAGHMASDSLGLNLFLDELARRGIEIMPCAGLLRYERKE	+	NONHYDROGENASE	0	0	OTHER	1.00003
BGEMGI_03770	s__UBA4789_sp013201395	U32_family_peptidase	prtC, trhP; U32 family peptidase [EC:3.4.-.-]	K08303	0	29.289	0	MENGADAVYLGGKNFNARQSAGNFDNQEIIRAIDYAHVRGCKVYITVNILLTDRELQQALEFLHFLQCNDADGVIIQDLGLLKLARQVIPELRLHASTQMTVHNLPAALALKEAGIKRIVLARELSLEAAGAIVDQSGVEIEVFIHGALCVCYSGQCLMSSLIGGRSGNRGRCAQPCRLPYEMVDRGGRPVTDSGVAGKYLLSPRDLNMSEHLPDLIRSGITSFKIEGRMKRPEYVATVIRIYRGLLDRAASGGEFYVTPDETRELIQVFNRDFTTGYFYGRPGRI	+	NONHYDROGENASE	0	0	OTHER	1.00006
BGEMGI_03775	s__UBA4789_sp013201395	hypothetical_protein	prtC, trhP; U32 family peptidase [EC:3.4.-.-]	K08303	0	22.206	2	MSYKRPNNRGLFLGRVKGFNKKLKLTEISLEEPLRVGDGIETWVTAGGRKAGEVKRLFVSGRSVGDAPAGAIVQLDAPGRVFPGDRVFKTHDAALMEKARASFASPRKQKKIPLAFRVYARLG	+	NONHYDROGENASE	0	0	OTHER	1.00006
BGEMGI_03780	s__UBA4789_sp013201395	hypothetical_protein	prtC, trhP; U32 family peptidase [EC:3.4.-.-]	K08303	0	29.647	5.024	MEDGDGNRGKAKSVSPAQQALNRPLTDEYLLKQLSRLGNTPFTISKLKLDLIGDLMIPVSDINETRREALSRLEEKRMVVFGHKPVEQEVFQRRLAAATSGITAAEGVGQEPLLSVTVTDLASLKAAVAAGAGLIYFGGEQFHSKGVNSIEQILEAGKICAAAGVLFVLSSSRILQDNELDKFCRHLEKVSKGHLDGVQAGNLGLIRRLRDVTDKPIYADFSLNVFNKASAAFLKEHGVSRITLSAELTLEQIGGIVPALPLPAEAIVHGALPLMVSEYCATGCLVGGEKPGSCPGLPPIPKWPKR	+	NONHYDROGENASE	0	0	OTHER	1.00006
BGEMGI_03785	s__UBA4789_sp013201395	hypothetical_protein	mutS2; DNA mismatch repair protein MutS2	K07456	0	18.467	0	MNEKNLKRLEYFKILEQLVSFAASPLGRERILALRPIFDSPVICRWQDEVSEGRKLLRLDPTAEMGGWKDIRSQLQRVGRGAVLESKELIATADTLTAGRIIKGFFSERQEEYPLLDIYAFSITPCRIWRNR	+	NONHYDROGENASE	0	0	OTHER	1.00007
BGEMGI_03790	s__UBA4789_sp013201395	hypothetical_protein	mutS2; DNA mismatch repair protein MutS2	K07456	0	10.111	1	MPDGEISDQASPLLTQIRRKLAKAQLDIRDYLENIIRSPNYQKYLQDPIVTIREGRYVSTG	+	NONHYDROGENASE	0	0	OTHER	1.00005
BGEMGI_03795	s__UBA4789_sp013201395	hypothetical_protein	mutS2; DNA mismatch repair protein MutS2	K07456	0	12.494	0	MINLPVGATLFVEPMAVVEKNNELRRLIVEERQEIERILAALTASVEEFLGEIETSLDTLGQLDFIMAKARYSQSLDAWAPILANRPILDIRQGRHPC	+	NONHYDROGENASE	0	0	OTHER	1.00004
BGEMGI_03800	s__UBA4789_sp013201395	DNA_mismatch_repair_protein	mutS2; DNA mismatch repair protein MutS2	K07456	0	32.983	0	MPVDIRLGEDFDTLIITGPNTGGKTVTLKTAGLLTLMTQSGLHIPVGENTRVGVFRQFFTDIGDEQSIEQSLSTFSSHMSNIVEIIDRAGRNCLVLLDELGAGTDPVEGAALAQSILEKLHGAGALTIATTHYSELKNFAYARTRMENASVEFDRASLRPTYRLLIGKPGRSNAFEIAQRLGLPSELIEGAKNFLSVEQVQFAELVRNLEKSQQEAETDRANAARLAEEAKAIKDKHEQLVAELAQKREAILSKAGGRSQNAG	+	NONHYDROGENASE	0	0	OTHER	1.00007
BGEMGI_03805	s__UBA4789_sp013201395	hypothetical_protein	mutS2; DNA mismatch repair protein MutS2	K07456	0	30.188	6.074	MLVKTAKNEAETAIRELREKISAESARTREKAIQETRGRLSNLQRKARRAVPEKFYGGQASAKLRAGQEVFLPRFNQRSHVIEPPGEGEKEVQIQVGIIKMNVPIKDLRTVEEPKAGGGQSKVAAMLLDKTRDISAELDLRGQYAAEAMLTVEKYLDDAYLASLPRVSLIHGKDTGSLRAAVHRLLKGHQRVKSFRLGEQGEGGYGVTIVELAN	+	NONHYDROGENASE	0	0	OTHER	1.00006
BGEMGI_03810	s__UBA4789_sp013201395	hypothetical_protein			0	4.064	3.311	MEAEGKQVILHVKGFFPAFRGMLHAIILNVSPAHGVAKTSMKKYLGSAGVVQQAIVIDRNVASVWCKGFYMGYADDQTNRVDTNSTPPDLFF	+	NONHYDROGENASE	0	0	OTHER	1.00004
BGEMGI_03815	s__UBA4789_sp013201395	hypothetical_protein	mrcA; penicillin-binding protein 1A [EC:2.4.1.129 3.4.16.4]	K05366	0	19.789	2	MSNALRNIPAGNFNPPPGIVRATVDGQSGLLPSPNTPGDSLVTDLFIEGTIPTKTDDVHNYIEICADSGLLATKYCPNRVMTPMVKLPYDVSDAVEDQKARVPTEYCTMHGPDQGPSPLVNCGLMVRITRINLIMIMMRIRRNRRATIVSFPDPTGKGKHLLAVGLPYWGSHTVFFIKAHSNYIFVNNNNAYQKNKSGGVEFVSTRLV	-	NONHYDROGENASE	0	0	OTHER	1.00005
BGEMGI_03820	s__UBA4789_sp013201395	hypothetical_protein	mrcA; penicillin-binding protein 1A [EC:2.4.1.129 3.4.16.4]	K05366	0	16.217	7	MALGGLDNGVTPLQMACAYATFANSGVYIEPTAILRVEKADGVILGQAVPKQKQVIKPTTAYLITDMLKSVISSGTGTGAKLVDRQQGRPVLQMRARTSGL	-	NONHYDROGENASE	0	0	OTHER	1.00004
BGEMGI_03825	s__UBA4789_sp013201395	hypothetical_protein	mrcA; penicillin-binding protein 1A [EC:2.4.1.129 3.4.16.4]	K05366	0	14.205	3.052	MVRNNCISIDEAEEAKGEDIQTKNSEIAFLQYPYPYFLDYVTDQLIEKYGEDEVFTGGLRVYTTLDSEIQLAAEAAMARTGNFPASSTDENGMLQPEGAVVVLEPGTGYIKALVGGREHAQRRQWNRSVHTARQPGSAFKPIAVYGPAIEYLGLTSLSSR	-	NONHYDROGENASE	0	0	OTHER	1.00005
BGEMGI_03830	s__UBA4789_sp013201395	Transgly	mrcA; penicillin-binding protein 1A [EC:2.4.1.129 3.4.16.4]	K05366	0	2.017	3.004	MQVERRYTKDEILEMYLNNIYLGEGAYGIQAASQIYFGKTIDELNLAQAAMLAGLP	-	NONHYDROGENASE	0	0	OTHER	1.00002
BGEMGI_03835	s__UBA4789_sp013201395	hypothetical_protein	mrcA; penicillin-binding protein 1A [EC:2.4.1.129 3.4.16.4]	K05366	2	30.998	7.275	MSQKRRPKRRLNFFRLLILLLVLVVVVGGAVSVGLLFTSIKDMPALSPALLKSGASTMIYDKNDNLVTQIGIRNSVPVDIGNVPEQVKNAFLSIEDPHFRQHHGISMRGIARATVNNILSRSKGEGGSTITQQLVRISMLSPEKTIKRKNPGGCPGLAGRKALYQG	-	NONHYDROGENASE	0	0	OTHER	0.946418
BGEMGI_03840	s__UBA4789_sp013201395	hypothetical_protein	E1.2.3.3, poxL; pyruvate oxidase [EC:1.2.3.3]	K00158	0	7.056	0	MRVHGNVADFILAQLGEWGVERIYGVLGDAIFPLMDAFTRQSKIEFISATNETAAAFMASYEARLTGRLTVCTATSGPGTVNLLNGLADAYLDGSPVLAITGQVETKKSISGQNNILISSCCIEIFLNIQPCSLIRPLLQKYLPLPPGKLILIFRWPM	+	NONHYDROGENASE	0	0	OTHER	1.00005
BGEMGI_03845	s__UBA4789_sp013201395	hypothetical_protein	iolD; 3D-(3,5/4)-trihydroxycyclohexane-1,2-dione acylhydrolase (decyclizing) [EC:3.7.1.22]	K03336	0	5.494	0	MRKKPLVVVGQVGEDTVFQTLALVHRIGSGLVVAQQAKGVVRGSFDRNLGGIGEAGLPPIVMEADCIILIGNASYEKKYLPKNSKLVHLAERPGDINVNAQGAASGDLGLLIEAVMHDLGDYAVNQNWVEQVKSEASNIRQSIGQAGEDNSRPVLP	+	NONHYDROGENASE	0	0	OTHER	1.00005
BGEMGI_03850	s__UBA4789_sp013201395	hypothetical_protein	E1.2.3.3, poxL; pyruvate oxidase [EC:1.2.3.3]	K00158	0	4.222	0	MAGLNAVVPPNAIIVLDTGEFTHWFDLGFMAENQDVLLSSMWRSIGYGLSAAIGAKLANRERKVVAIIGDGGAIASLNELLTCTRYNLAITIIIVRNQIYSIEKNKMAAEGLQPFGYELTTPDFVQFAKSCGVEAYRIEDPTEIEERIGPAIGSDRPVLLEVDCASVNLPSL	+	NONHYDROGENASE	0	0	OTHER	1.00006
BGEMGI_03855	s__UBA4789_sp013201395	hypothetical_protein			0	2.018	3	MAVEVTWARAPSCMDQEAACKTRVRVTVTNTGKTAVKISEIDARYPRRNRIGTATLETWEIVLESKTEASAYLDIHQMRNLPRYDIIFAKGDNGRKYYPVVPFISRIGRFLWWQFGFCPAKN	-	NONHYDROGENASE	0	0	OTHER	1.00009
BGEMGI_03860	s__UBA4789_sp013201395	hypothetical_protein			0	2	3.058	MGAKKDRLVEMLAGKNEIGVCIYIEGVTKTTRSVPSRVAIKQKKDLLILNNMIPVPMDDRYIAALDDNRAEIVFIDPDNQVVHIEIHF	-	NONHYDROGENASE	0	0	OTHER	1.00006
BGEMGI_03865	s__UBA4789_sp013201395	hypothetical_protein			1.038	25.858	7.656	MFIKNKRELRSCVQNDIPCVKLIGSIDDLPGDFSCGLGLECGKIRCPDYEPDREFWIEEIQSSFK	+	NONHYDROGENASE	0	0	OTHER	1.00003
BGEMGI_03890	s__UBA4789_sp013201395	hypothetical_protein	tig; trigger factor	K03545	2	160.911	83.473	MKASAERIEKNTVQLDIELEAEQFDQAVDKAYRRLVHKYNVPGFRKGKTPKRIFERYVGKEIILEEAIESVVPEAYYKAVLETGIEPVDQPQLDVVQAEEGKPVLLKATVLVKPEVVLGQYKEIEVTKPSANVSEEDVVKALDGLQQKHARFITLDEGVVKRGDTAIIDFVGRVDGETFKGGEGKEFPLEIGSGSFIAGFEEQLIDTLVGETTEVEVTFPDNYHAKDLAGKEAEFTVTTKAIRRQELAELDDEFAKDVSEFDTLEELRNDVTNKLKEAAEEKAKYQVRQEIINKIVEGIEPLEVT	+	NONHYDROGENASE	0	0	OTHER	1.00004
BGEMGI_03895	s__UBA4789_sp013201395	hypothetical_protein	tig; trigger factor	K03545	2	70.264	40.811	MVEVQLDDMLRNLEGRINSQGASMENYLKYANTTLEELREKMHPDASWSARVNLVMEAIARAEGIKATDEELKEEAAKVVKYYHGGEEEIQRMLENASQVSFLTDQIVREKTLQLLTDNAKFIEKAEEPVSSGVVADEPEIEDTIEPETE	+	NONHYDROGENASE	0	0	OTHER	1.00007
BGEMGI_03900	s__UBA4789_sp013201395	ATP-dependent_Clp_protease_proteolytic_subunit	clpP, CLPP; ATP-dependent Clp protease, protease subunit [EC:3.4.21.92]	K01358	2	39.036	22.811	MTLIPFVVEQTNRGERSYDIFSRLLKDRIIFLGGTIEDNVANLIIAQMLFLEAEDPEKDIQFYINSPGGVVTSGMAIYDTMQHVRPPVATICIGQAASMASLLLAAEAKGKRYSLPYSRILIHQPMGGVQGQATDIEIHAREILRMKGTLNEILSRHTGQSLDKIALDTDRDFFMSAQEAKEYGLIDEVYDVRKQR	+	NONHYDROGENASE	0	0	OTHER	1.00007
BGEMGI_03905	s__UBA4789_sp013201395	ATP-dependent_Clp_protease_ATP-binding_subunit_ClpX	clpX, CLPX; ATP-dependent Clp protease ATP-binding subunit ClpX	K03544	0	63.492	44.183	MFSDKGQLKCSFCGKLQDQVKKLVAGSGVYICDECIELCNEIIEEELSEDLCLDIGDIPKPKEIKEILDQYVIGQESAKKSLSVAVYNHYKRINLGGKIDDVELQKSNIVMLGPTGSGKTLLAQTLARLLNVPFAIADATSLTEAGYVGEDVENILLKLIQAADYDVEKAEKGIVYIDEIDKIARKSENPSITRDVSGEGVQQALLKILEGTVASVPPQGGRKHPHQEFIQLDTTNVLFICGGLPLMVLKKLYLTVSVKRQWALGQILKLEKSGKSVKY	+	NONHYDROGENASE	0	0	OTHER	1.00005
BGEMGI_03910	s__UBA4789_sp013201395	hypothetical_protein	clpX, CLPX; ATP-dependent Clp protease ATP-binding subunit ClpX	K03544	0	19.945	13.953	MGFGADIKVRKERKIGEILSKILPEDLLRYGLIPEFVGRLPIIVTLDALNEDALIRILVEQKNALVKQYEKLFELDGVTLDFSQDALIAVAEEALERNTGATGV	+	NONHYDROGENASE	0	0	OTHER	1.00006
BGEMGI_03915	s__UBA4789_sp013201395	hypothetical_protein	clpX, CLPX; ATP-dependent Clp protease ATP-binding subunit ClpX	K03544	0	22.843	14.214	MLDVMYDIPSREDIAKCTVTGETIRKKEPPHTIAIDRKKKKEETA	+	NONHYDROGENASE	0	0	OTHER	1.00001
BGEMGI_03920	s__UBA4789_sp013201395	Acetate_uptake_transporter	K07034; uncharacterized protein	K07034	1.003	79.381	32.379	MLFCSYFQYVFRGVENMSKNVYEIKESSIADPGSLGLACFALTTFCLSMVNAGLVDKTATIVVIALALVYGAATQILAGMWEFKKNNIFGATAFSSYGAFWISLGVFDLLATLGLVTVPAQGVWLFLLAWTIFTFYMWIGSFGTNKALTATFTLLLITFILLVIGAAGNDTAHTIGGYFGIATALVAWYTSAAGVINSVYGRVVCPVGLCKK	-	NONHYDROGENASE	0	0	OTHER	0.99977
BGEMGI_03925	s__UBA4789_sp013201395	hypothetical_protein	lonB; ATP-dependent Lon protease [EC:3.4.21.53]	K04076	0	1.33	0	MGEFPGLGGFLTFIQVFFAVIIGLYFGTC	+	NONHYDROGENASE	0	0	OTHER	1
BGEMGI_03930	s__UBA4789_sp013201395	Endopeptidase_La	lonB; ATP-dependent Lon protease [EC:3.4.21.53]	K04076	0	10.304	1.002	MLFIDEIGELHPIQLNKLLKVMEDRKVILESAYYSSEDNGIPSHIHDIFQNGLPADFRMVGATTRDAEHISAAIRSRCLEIYFRQLLPDEIEKIARNAADKINIPLQPGVLDVVKKYATNGREAVNIIQIAAGIAITETRKKIYTTDIEWVIQSGQYSPRPEKKIPTRPQVGVVNGLAVYGPNLGMLLEIEANAIPAAGGQGRLTVTGMVDEEEIGGGGRTMRRKSMAKSSVENVLTVLRRTLDIDPRDYDLHVNFPGGAPADGPSAGITIATAIYSAIMGIPVDNKVAMTGEISIRGLVKPVGGVVAKVEAARQAGATKVVIPAENYQDLFKGLQGITVTSRKIG	+	NONHYDROGENASE	0	0	OTHER	1.00009
BGEMGI_03935	s__UBA4789_sp013201395	hypothetical_protein	lon; ATP-dependent Lon protease [EC:3.4.21.53]	K01338	1	93.502	17.528	MLVFPYMVIHLDVGRTKSVQAIEEAMIHDRILFLATQKEAQTDEPGVEDIYQIGTVAEVKQLLKLPGGTIRVLVEGIARARINRFVAYEPYFQVEIEQYSEDFKKDSEIEALMRSLVYQFEQYVKLSKRIPPETVVSVVNLEKPGRLADIIASHLSLRVEDKQGILEAVDIAERLEKLCAIVAKELEIVELERKINIRVRKQMEKTQKEYYLREQMKAIQRELGEKDERMAEGEELREKIAKAKFPKDVEEKALKEVERLEKMPPMAAESAVVRNYLDWLLALPWGKGTRDRLDLKAAEKILEEDHYGLKKVKERILEYLAIRKLAKKMKGPIICFVGPPGVGKTSLGRSIARALERKFIRISLGGVRDEAEIRGHRRTYVGAMPGRIIQGIRQAGSRN…	+	NONHYDROGENASE	0	0	OTHER	1.00005
BGEMGI_03940	s__UBA4789_sp013201395	hypothetical_protein	lon; ATP-dependent Lon protease [EC:3.4.21.53]	K01338	0	32.888	5.139	MEIIYLSGYTEEEKLQIAVRHLMPKQIKEHGLTKEMLRVSENTIRRIAREYTRESGVRNLEREIAAICRKTARQVVSDKVKKIRVSTQNLDNFLGTPRYRYGVAELNDQVGVATGLAWTEVGGDTLAIEVSVYKGTGRLTLTGKLGDVMKESAQAGYSYVRSRAAELGIDEDSYDKQDIHIHVPEGAIPKDCPSAGITMAVSLASAYTGRKVRHDVAMTGEITLRGRVLPVGGIKEKVLAAHRAGIKIVVMPNDNKKDLDEIPKKVKDKIKFILVDHMDQVLATALIGRDYVPEPITADAPVMPQPPAYTNATVVVDEGEHSDSFMKIKCVEFVTSAVKAADYPAGGFQKLPWPGVLM	+	NONHYDROGENASE	1	0	OTHER	1.00005
BGEMGI_03945	s__UBA4789_sp013201395	hypothetical_protein	engB; GTP-binding protein	K03978	0	6.014	1	MPGYGYARVSKREKESWRVMVEGYLSASKNLQGVVLLIDSRHPPTAQDIQMYEWLKHHDLNTAVVATKADKNSRSRLLRSLKVISADLSLMEGDQLVPFSAETGLGREELLEIIASWL	+	NONHYDROGENASE	0	0	OTHER	1.00005
BGEMGI_03950	s__UBA4789_sp013201395	hypothetical_protein			0	8.124	0	MLNSIRRYQSLGIWAANPMITRESYERFHRAAKNAGEIPLDIPFESIVLNDFSQIAIENIIEVPVIKGEEQGFLQRFLGRW	-	NONHYDROGENASE	0	0	OTHER	1.00006
BGEMGI_03955	s__UBA4789_sp013201395	hypothetical_protein	ABC.SN.S; NitT/TauT family transport system substrate-binding protein	K02051	0	20.782	10.211	MQSRTKLIAVIILLGAIASFAVAIHLKKTMPTEEAYNVKVLESIHSPFYLPQYLAQNLGFFAEENLNVTISATSAEAIRASLIDGRADIVICGLQRIMFNPTEGSPQPRAFAVAAARDGSLLLARTENGGEDFQWTDIKGQTIIGSAHDDSTQIALENVLRNYELPPYRGVTIYFNIPDNLRIAAFQAGTGDYIQLLEPEASLVEAEGFGKVVAAVGPIAGDMAVTAYAAMPENIAANPELFQKFTNAIYKAQLWMSTQGLRN	-	NONHYDROGENASE	0	0	OTHER	0.720452
BGEMGI_03960	s__UBA4789_sp013201395	TIGR04086_family_membrane_protein			0	20.764	0	MKGLTFVRWSKSQTPVFSRFRAGAALVGLAWALGITFAACILMFAWVVLSVGPVYNFSTFVIAGSISGAVAGGAVCGRAARSMGLAHGFLTGLSYGLLLAILFYIGSSATLSAAELSPRVLLLGVAGAFGGLLGVNSHVRKKTTFTARERPFV	+	NONHYDROGENASE	0	0	OTHER	0.998438
BGEMGI_03965	s__UBA4789_sp013201395	hypothetical_protein	VARS, valS; valyl-tRNA synthetase [EC:6.1.1.9]	K01873	0	2.189	0	MGHALDNTLQDILTRWRRMQGYNALWLPGTDHAGIATQARVEESLTKEGVSRYDIGRQEFLKKVWDWKERYGNRITTQLRRLGLL	+	NONHYDROGENASE	0	0	OTHER	1.00006
BGEMGI_03970	s__UBA4789_sp013201395	hypothetical_protein	VARS, valS; valyl-tRNA synthetase [EC:6.1.1.9]	K01873	0	5.048	0	MVTGSPLSYADWASCDWQRERFTMDEGCSEAVLEVFIKLYERGLIYRDYYITNWSP	+	NONHYDROGENASE	0	0	OTHER	1.00003
BGEMGI_03975	s__UBA4789_sp013201395	hypothetical_protein	VARS, valS; valyl-tRNA synthetase [EC:6.1.1.9]	K01873	0	9.323	2.06	MIIILPTGRPKCHTTISDIEVEHLDQPGHFYHIRYPFKDGDNDVILATTRPETMLGDVAVAVHPGDERYRDLVGKTLILPLVGREMPVIADEYVDHPLVPG	+	NONHYDROGENASE	0	0	OTHER	1.00005
BGEMGI_03980	s__UBA4789_sp013201395	Valine--tRNA_ligase	VARS, valS; valyl-tRNA synthetase [EC:6.1.1.9]	K01873	0	27.867	1	MKITPAHDPNDFEVGRRHDLPQVAVIDKDGKMSPEAGPRYEGLDRYECRKKIVRDLDAGGYLVKTEDHAHAVGHCYRCHTVIEPMLSRQWFVRMKPLAEPAIEAVKDGRIRFIPERFTKVYLNWMENIRDWCISRQLWWGHRIPVWYCRDCEEMVASKDPVTKCPRCGSTTLEQDPDVLDTWFSSALWPFSTLGWPEKTLDLAYYYPTTVMVTGRDIIFFWVARMIFSGLAFMNEWPFRDVFIHGLVMDALGRKMSKSLGNGVDPIDVIESHGADSLRFMLVTGNTPGNDLRFHFERLDGARNFVNKLWNASRFTLMNLEDYQPGEKTVPLTWPIDGLSVATS	+	NONHYDROGENASE	0	0	OTHER	1.00006
BGEMGI_03985	s__UBA4789_sp013201395	Valine--tRNA_ligase	VARS, valS; valyl-tRNA synthetase [EC:6.1.1.9]	K01873	0	14.709	0	MVDTAAMQEMDLLMEITRAIRHIRGEMNVPPGRQAEVLLVAPDDTRTIIEKNVEYVQLLSNAVVKTYPVLEQTPEQAAHAVTKGVGVFVPLKGLIDIDKEIARQAKELAHVEKDLARVRGKLANAGFLGKAPAEIIEKEKAKEEELAGKQSAIKERLAMLGR	+	NONHYDROGENASE	0	0	OTHER	1.00004
BGEMGI_03990	s__UBA4789_sp013201395	hypothetical_protein	folC; dihydrofolate synthase / folylpolyglutamate synthase [EC:6.3.2.12 6.3.2.17]	K11754	0	13.474	0	MNYEEAMEYLQGLTRFGINLGLSRIEELLARLGDPHRKGLKIIHIGDANGKGSTTAMLAGILRAAGYRVGAFTSPHLHSYTERYTINGIEIEQVEIAALLTELRPHLDEMVAAGHECPTEFEVGTALAFLYFFREKVDYLLLEVGLGGPLIQPMWPCRCWL	+	NONHYDROGENASE	0	0	OTHER	1.00006
BGEMGI_03995	s__UBA4789_sp013201395	hypothetical_protein	folC; dihydrofolate synthase / folylpolyglutamate synthase [EC:6.3.2.12 6.3.2.17]	K11754	0	12.166	2	MALPLLAVITNVAKDHLNYLGHTIREIATVKAGIIKPGIPVVTAATGTGLQVVEQVSSDKGCPLTRVGQDITWAPEAHSISGQHFSIWGQKGSYEGLEIRLLGRHQLVNAATAIGVVEGLIEKGAQIGKEEIRGGLAAASIPGRLEITSLQPLTIIDGPTTMQAPEASSQHWRTISRTGT	+	NONHYDROGENASE	0	0	OTHER	0.99987
BGEMGI_04000	s__UBA4789_sp013201395	hypothetical_protein	folC; dihydrofolate synthase / folylpolyglutamate synthase [EC:6.3.2.12 6.3.2.17]	K11754	0	3	2	MAGRHTANIYLSADVGEALDQARNLTGPEDLLCITGSIYLVAEARGKLLTVGHKDLN	+	NONHYDROGENASE	0	0	OTHER	1.00002
BGEMGI_04005	s__UBA4789_sp013201395	DUF4321_domain-containing_protein			0	15.226	2.068	MARNFKNYGSIWVLVLLILIGGLAGSAVGDALAPTLPWLKTTSLIGLKPFTLDLRFLNITFGFTIALGPLTALGMILGYIVYRRI	+	NONHYDROGENASE	0	0	OTHER	1.00002
BGEMGI_04010	s__UBA4789_sp013201395	dTTP/UTP_pyrophosphatase	yhdE; nucleoside triphosphate pyrophosphatase [EC:3.6.1.-]	K06287	1.001	86.176	48.798	MKKLVLASSSPRRAELLRQIGLNFEIITSDVDETLLPGLSPPEQVEYLARKKAEAVAREVNSGIDGIVIAADTIVVWQEQILGKPLDGEEAFAILSRLQGSAHDVFTGIALVDTHTGGVLTGHEQTRVFLRAIEEDEIRRYIDSVTFGQSGSVWCPGFGSNIYREAGGLLYQCGWFTVGQAFTNVQKIWF	+	NONHYDROGENASE	0	0	OTHER	1.00007
BGEMGI_04015	s__UBA4789_sp013201395	DNA_repair_protein_RadC	radC; DNA repair protein RadC	K03630	0	36.932	6.256	MGSLSVSLFINNPANPVNLFLELIFLGSAGYRPTIKDLPADIRPRERLLNEGVEVLSDIEILAILLGTGYRRVTALDLASSVMSRFENLRQLLGASVEELREIKGIGPAKVCQIKAAMELAKRIAKYSDQPRPVIRKPDDAAALVMEEMRHFDREHFRAILLNTKNQVIGTDNVSVGTLNSSVVHPRELFRNAIKKGAASVILLHNHPSGDPTPSKEDKDITRRVMEVGSIIGIEVMDHIIIGDNRFISLKAQGLI	+	NONHYDROGENASE	0	0	OTHER	0.999727
BGEMGI_04020	s__UBA4789_sp013201395	Rod_shape-determining_protein_MreB	mreB; rod shape-determining protein MreB and related proteins	K03569	0	8.686	1	MMRIGLFSKDMGMDLGTANSLVYVKGKGIVIREPSVVAIQKDTSQVLAVGEEAKKMIGRTPGNIVAIRPLRDGVIADFDITQCMIKYFINKALRGRTFMVRPRVVVGVPYGVTAVEERAVREAALQAGARKPI	+	NONHYDROGENASE	0	0	OTHER	1.00008
BGEMGI_04025	s__UBA4789_sp013201395	Rod_shape-determining_protein_MreB	mreB; rod shape-determining protein MreB and related proteins	K03569	0	16.625	3.002	MAAAIGVGLPVHEPTGNMIVDIGGGTTEVAVISLGGIVTSRSIRIASDEMDDAIINHVKRTYNLMIGERTAEQIKIHIGSAYPADTIENEEVRGRDLVTGLPKNVQITSVEIYKALSEPVASIIEGIKNTLENTPPELAADIMDRGIVMAGGGSLLQGLDRLVIEETGMPVHLADEPLLAVAYGAGRVLENIDVLRKVLIQPKRVS	+	NONHYDROGENASE	0	0	OTHER	1.00006
BGEMGI_04030	s__UBA4789_sp013201395	Rod_shape-determining_protein_MreC	mreC; rod shape-determining protein MreC	K03570	0	18.932	7.021	MQNGLTWLGKQGKYIVSLPVSMVGAAARCQELEQEIERLESERIQFNEYLMENRRLAALLEHKKIMADNYNLLTASVIGRDPGNWFATITLNHGSGDGVKENMSVLTPKGLVGRVIAVTPSTCEVLLITDPRSGVGSLVQDTRAPGIVEGVAGAAGIVRMIHIPNNARVEAGQAVVTSGMGSLFPKGIPVGRIISVQNEPTGLFLSAEITPLADLNSLEEVMIVTFVQPEVATPQAGG	+	NONHYDROGENASE	0	0	OTHER	0.99991
BGEMGI_04035	s__UBA4789_sp013201395	hypothetical_protein			0	8.115	2	MRFILYPLLLGIVILLQSTVLGNIAIAGAKPDLVMLIVVLSSFVAGARDKGLFGIHRWDCRGFVFRKLYWLKCPGENDRRVFGGCCWEAAFIEKTP	+	NONHYDROGENASE	0	0	OTHER	1.00002
BGEMGI_04040	s__UBA4789_sp013201395	hypothetical_protein			0	9.428	0	MLLGGCLYRENTVIATFVAFFTSLAGFMVNYLLLFYLDIAIAPVQALFKVALPAAIYTALLTPFVFQRIFRSIQMRSRDL	+	NONHYDROGENASE	0	0	OTHER	1.00005
BGEMGI_04045	s__UBA4789_sp013201395	hypothetical_protein	mrdA; penicillin-binding protein 2 [EC:3.4.16.4]	K05515	0	20.912	0	MEEKMRIFLIIVGIFFSILVFRLAYLQLVQNDKFSTMARENRIRLVNITAPRGEVFDRNGVKLVGS	+	NONHYDROGENASE	0	0	OTHER	0.99907
BGEMGI_04050	s__UBA4789_sp013201395	Penicillin-binding_protein_2	mrdA; penicillin-binding protein 2 [EC:3.4.16.4]	K05515	1	88.134	19.588	MGANQPVYTVSLADLGRQDLDDVVYRLAAILNMDPQEIKQEIDRQKRSYEPVKIATMIPLDMVTRLEEQRLELPGVEIYVEPLREYPNGNLLSHVMGYVRQINEDQLTANKDKGYKMGDPYGQAGLENTYEQYLRGQDGGLQVEVDSMARPVSNLGIKEPAPGNNLVLTIDYNVQKAAEEGLARASQQAISEGYGEARAGAAVALDVHSGQVLALASYPSYDPVKLAGVLSQQDYNEIFNSPLKPTLNRALLAYAPGSTFKMIVALAALESGQVSAADTIIDPGYFFHGRTFNCWKAGGHGQVDLIRAIKVSCNTYFYQTGLKIGIDAIGDMARQFGLGKPTGIELPGEEDMCSPGRESKIEQNLYYLDKETQAKAKEVKQRYDVLLSEAKDENERDSL…	+	NONHYDROGENASE	0	0	OTHER	1.00003
BGEMGI_04055	s__UBA4789_sp013201395	hypothetical_protein			0	6.054	0	MNHTPCLFVMEPYDHPDIAIVSVLEFAGHGGAIAGPVAEDMMAVHLGLSTPGDPQ	+	NONHYDROGENASE	0	0	OTHER	1.00002
BGEMGI_04060	s__UBA4789_sp013201395	hypothetical_protein	minC; septum site-determining protein MinC	K03610	0	2.038	0	MKILFWCKGRLRSGQTISYHGNVVILGDVNPGAEIAATGNVIVMGPCAA	+	NONHYDROGENASE	0	0	OTHER	0.99997
BGEMGI_04065	s__UBA4789_sp013201395	hypothetical_protein	minC; septum site-determining protein MinC	K03610	0	5.764	1.013	MHAGAGGDENAIVMAFKLQPTQLRISDHITRPPDNEIIKTDHPEMARIRDGVVTIEAFQTCIERQVKP	+	NONHYDROGENASE	0	0	OTHER	1.00005
BGEMGI_04070	s__UBA4789_sp013201395	Cell_division_inhibitor_MinD	minD; septum site-determining protein MinD	K03609	0	27.542	5.09	MSEVIVITSGKGGVGKTTTAANLGAGLAYLGKKVALVDTDIGLRNLDMALGLENRIVFDIVDVTSGNCRLRQALIKDKRLDGLHLLPAAQTKDKTAIGPEQMIKLCDDLRKEFEFIIIDCPAGIEQGFRNAIAGADKAIVITTPEVSAVRDADRIIGLLEAADLREPALIINRIRPKMVRQGDMMGIEDIIDILAVDLVGVIPEDEMIVITTNRGEPVVLDMNLRLGQSYRNIVQRILGEDVPLMNLDGEGFFRKIRKIFGMK	+	NONHYDROGENASE	1	0	OTHER	1.00006
BGEMGI_04075	s__UBA4789_sp013201395	Cell_division_topological_specificity_factor_MinE	minE; cell division topological specificity factor	K03608	0	13.721	6.452	MLEFIARLFNRGSGSKEVAKERLRLVLVHDRASISPQLLETLKVELIQVISKYMEIDETALEVNLDESGNTVALVANIPVRGMRRAAEA	+	NONHYDROGENASE	0	0	OTHER	1.00006
BGEMGI_04080	s__UBA4789_sp013201395	hypothetical_protein	rodA, mrdB; rod shape determining protein RodA	K05837	2	20.588	4.028	MFKQSRLLKKLDYTLIAVVALIIVFSLIIIYSATKDDTVLRKDFIKQILHIVIGIGGLIFILNINYEDLAKHMKKLYILNLILLAAVIFVGDSAMEAQRWIQLGPFRFQPSEFSKLIIIVCFAAFLSKRQGRLKRLKDLIPCFAFIGLPLLLILKQPDLGTSLVFMAIMFGMLFAAGARPWLLFCLIAGSLAFVSLWIWAHLWCEANTAFHLWIPLKDYQLNRLIIFLDPWVDLMVWAIISFSPRLPLGRVVFWAEGFIRAARLMVIFCRSRIRILFFLWSGRNWVSLRRHRLVVPVFYSNLPLYLYRC	+	NONHYDROGENASE	0	0	OTHER	1.00004
BGEMGI_04085	s__UBA4789_sp013201395	hypothetical_protein	rodA, mrdB; rod shape determining protein RodA	K05837	0	9.433	0	MLFLFFILIYRCIYIAVNVKDRFGYLITAGVVSMIAFHVLVNVGMTTGIMPITGIPLPMFSYGGSNMITNLAALGLLLNINMKKQNILF	+	NONHYDROGENASE	0	0	OTHER	0.999997
BGEMGI_04090	s__UBA4789_sp013201395	hypothetical_protein			0	19.581	0	MSTLKGFDKNSNNLQQDDWSSAYLKQHKWKNPNSVKKRGNLYRFVIVLLILAAFFALGGQSTPWGAQIRENLRYVLTTEWDYQPVFEKVVQYGMQIADADWPFFSSPRPVVSIVNDGPPGGFLPLPVSGKVVRNFGLVVDPVDDMERFHAGIDIAASPGSTVKAVQNGEVKKVADNPELGRYVLIDHGQGPLPFTGNWMI	+	NONHYDROGENASE	0	0	OTHER	0.999933
BGEMGI_04095	s__UBA4789_sp013201395	Peptidase_M50	spoIVFB; stage IV sporulation protein FB [EC:3.4.24.-]	K06402	0	23.62	0	MKVCTVSGVQIHLNNMFLALLGLFFVAGLLVKGLIVFAIVLLHELAHVAAAMRLGINVSDIELLPFGGVCRIGGEIVLDPSREVLVAAAGPAANLLLAGLGIALKGHGLWDDQLNAFFIQCNLLLAAFNLLPALPLDGGRVFRAYLARRIGFKEATYKAARLGQFWGVAIVLLASLVYYCTYRAWIFWLLVGFCSMRQHGKKDWLPFHFIRHLTQKKQELVTAGVLPAEPLVSFDHVRLKDIITAFIPQRFHVVILLDKEWQYRGVVSETQIVDALFKDGINANIGDLLNNR	+	NONHYDROGENASE	0	0	OTHER	0.999777
BGEMGI_04100	s__UBA4789_sp013201395	hypothetical_protein			0	0	0	MGYIEGQNRNQITLFPEAIDDYIGQDSSVRVIDEYIERLDIKKLGFKRAEPAVTGRPPYNPRDLLKLYIYGYLNRVRSSRRLEQEAGRNLEVIWLLNKLKPDFKTIADFRKDNKKALTKVFHDFSKLCSDWDLFGKELVAVDGTKFRASNSKKNNYSKKKLQRLLASIDKRIDNYLKELDQLDEIEKCDRKPDAKEIKKRLEQLRSRKEKYEGFKKVLEDEDSSEISTTDPDARLMSNNNGNVDVSYNVQTTVDSKHKLIVDFDVTVQPNDLGQLAKMAVRAKDIFGVDKLEAVADKGYYKTDDLKTCLENGITPFVAKQVYPSRTGVKEFNHDRFAYDKEKDVYICPQKNVLSRWRVRRAKGQIVGYDYKNWEACKACSFKGDCTKSPKGRTIFRYVD…	+	NONHYDROGENASE	0	0	OTHER	0.999929
BGEMGI_04105	s__UBA4789_sp013201395	FIG092679:_Fe-S_oxidoreductase			0	49.126	21.292	MNTQFEHILSQVKKPARYTGGEWNSIRKGWDQTEIKTVFAFPDVYEVGMSHLGLHILYNIVNNRRDALMERVFAPWPDMAEQMRDHNLPLFALESQRPIKQFDLVAFTLQYEMSFSNILYMLDLAGIPLLSRDRNEDHPLVIAGGPVPLTRKPLADYIDLFVIGEGEDVINELLDLLQVEKQKKRKKEEFLRRAVEIPGIYVPFFYEVSYDVDGVFSRIRPTHPDIPQRITKRIVKDLDAAPFPLKPVVPITAAVHDRMMIEVFRGCTRGCRFCQAGIIYRPVREKKPETVLQQAAGLVKNTGFDEISLTSLSSSDYTPILQVIKALGKEHAGRGVNVSLPSLRADHFSMELAKEVQKVRRSSLTFAPEAGTQRLRDVINKGVTEEDLMETVGAAFKEG…	+	NONHYDROGENASE	0	0	OTHER	1.00004
BGEMGI_04110	s__UBA4789_sp013201395	hypothetical_protein			0	13.202	3.067	MASFIPKPHTVFQWEFQERLENLRLKQEALLSQTRERGLALNYHDADLSFIEAVFARGDRRLGSVLAKAVALGCIFDGWSEHFNIDLWLEAFNQAGIDPAAYAYRRYNYDDPLPWDHIDAGVSKQYLILEHKRALAGTVTPDCRSGDCPGCGLCPALEIEPFYAGGEQ	+	NONHYDROGENASE	0	0	OTHER	1.00005
BGEMGI_04115	s__UBA4789_sp013201395	hypothetical_protein			0	14.854	8.996	MARYRMMYGKKDAAKYISHLDLIRAFERAARRAGLPMAFTQGFNPHPKLTFAAPLAVGIAGEAEFADMELNGDIPAAVVAGSLAAALPEGLQVIEVRQVAQSA	+	NONHYDROGENASE	0	0	OTHER	1.00004
BGEMGI_04120	s__UBA4789_sp013201395	hypothetical_protein			0	19.758	3	MAVVDHAAYTARAVLYDPPQKEKLKSIIDSFLDKPQIIIQRRNKKGETRECDIKPGIFALSAQMNDDIIELKTVLKTGSSGNIRIEELITALMEHSGLETKGNFILSRKSLSTAGGDAEGTLW	+	NONHYDROGENASE	0	0	OTHER	1.00005
BGEMGI_04125	s__UBA4789_sp013201395	Ribonuclease_G	rng, cafA; ribonuclease G [EC:3.1.26.-]	K08301	1	14.174	3.007	MLKEIVVNIGEEETRVAVLEDKLLVEIYIERSINQRLVGNIFKGRVENVLPGMQAAFVNIGLEKNAFLYVEDALPANSPDGSGQAGYALR	+	NONHYDROGENASE	0	0	OTHER	1.00009
BGEMGI_04130	s__UBA4789_sp013201395	hypothetical_protein	rng, cafA; ribonuclease G [EC:3.1.26.-]	K08301	0	25.762	2.037	MPTLDYIGISRRIETEKERERLKELAGGVKPEGMGLIVRTVAEGVEEEELSQDIVLLTKLWRKILSRASSGRCAMWCIVTWN	+	NONHYDROGENASE	0	0	OTHER	1.00005
BGEMGI_04135	s__UBA4789_sp013201395	hypothetical_protein	rng, cafA; ribonuclease G [EC:3.1.26.-]	K08301	0	22.768	4.01	MRNVVHRDLELVQRILRDVFTEDVDRLILDSRYEYEKVLELQDISNPRLKLKVFLDERENIFEEYGIEQEIRKALDRKVWLKCGGYLVIDQAEALTAIDVNTGKYVGSTNLEDTVLKTNLEAAREIAHQLRLRKIGGIIIVDFIDMTEEAHRSEVVRVLEEEIKKDKTKTNILGITQLGLVEMTRKKVRPSLAEVLQKPCPYCEGRGKVLSEETLGINFKNKIYNAARQTTAQTILVEANPVVAARLIGSGGDQLAGSGK	+	NONHYDROGENASE	0	0	OTHER	1.00006
BGEMGI_04140	s__UBA4789_sp013201395	hypothetical_protein	rng, cafA; ribonuclease G [EC:3.1.26.-]	K08301	0	13.44	0	MAVVGTSLRDLENKTGKSLYIRGSTSHHIESVTIRPLHDTDEIKANTLPVKPGEVLKVKVEEPHMTNFHDGIARVNGFILDIEGAAAFVGETIPVEVNKVYRTYAKARPVRT	+	NONHYDROGENASE	0	0	OTHER	1.00003
BGEMGI_04145	s__UBA4789_sp013201395	hypothetical_protein	RP-L21, MRPL21, rplU; large subunit ribosomal protein L21	K02888	0	38.554	26.231	MYAIIETGGKQYRVREGDRLNVEKLSVQAGEEVAIDKVLAVVNGEEVKIGTPLVLSA	+	NONHYDROGENASE	0	0	OTHER	1.00002
BGEMGI_04150	s__UBA4789_sp013201395	hypothetical_protein	RP-L27, MRPL27, rpmA; large subunit ribosomal protein L27	K02899	1	45.548	28.827	MFPPAAFLSGSVNIRIHPGVNVGIGRDDTLFAKIDGMVSFDRLGRDKRAVSVIPEKVAVSS	+	NONHYDROGENASE	0	0	OTHER	1.00003
BGEMGI_04155	s__UBA4789_sp013201395	Sporulation_initiation_phosphotransferase_B			0	19.223	0	MGQQKLLEVIQVQRHDFLNHLQVVSGFLQLNKPQQAGNYIKQVIADLQVISQTAWLVIPEVTAALLVGFNEAAKIQMEMLLDVDTKMDACAVPDTEVGNALEVVLDHFFENLSPAKTSKRQFTLDFTEDPGKYTISLCTRASYIADFLSLEKGLTVVQERLNKFGGACAGKISGDNQVIYLDFPKRKGR	+	NONHYDROGENASE	0	0	OTHER	0.999628
BGEMGI_04160	s__UBA4789_sp013201395	hypothetical_protein	obgE, cgtA, MTG2; GTPase [EC:3.6.5.-]	K03979	0	5.112	0	MFFDQAKIYVKGGDGGNGCVAMRREKYVPEGPWGGDGGRGGDIIFKADEGLRTLVDFRYKRHYKAVRGRHGEGKNRHGAAGEDLIIRVLYGDPGQR	+	NONHYDROGENASE	0	0	OTHER	1.00006
BGEMGI_04165	s__UBA4789_sp013201395	GTPase_ObgE	obgE, cgtA, MTG2; GTPase [EC:3.6.5.-]	K03979	0	10.913	2.006	MVVVGGAMPVLLPPTTRPKMAENGEPGQERWLSMELKLLADVGLVGFPNVGKSTMISRVSAAKPKIADYPFTTITPNLGVVRVGDERSFVMADIPGLIEGAHAGSGLGHNFLRHLERTRLFIHVLDIAGSEERDPLTDFQIINRELALYNPVLAEMPQVIAANKMDLPGSRRQSISVGRGLRRRL	+	NONHYDROGENASE	0	0	OTHER	1.00003
BGEMGI_04170	s__UBA4789_sp013201395	hypothetical_protein	obgE, cgtA, MTG2; GTPase [EC:3.6.5.-]	K03979	0	16.176	4	MEEAYGDDYEIFPVSAVTGIGLDKLVYRVAELTEELPVQVQQDIPQQVTHKAEPRFTVHLQEGIYHVKGREIERHVAMTDMENEEAVERLQWIMERMGIEEELKAAGIKIGDTVKIGKFEFEFFE	+	NONHYDROGENASE	0	0	OTHER	1.00006
BGEMGI_04175	s__UBA4789_sp013201395	hypothetical_protein	proB; glutamate 5-kinase [EC:2.7.2.11]	K00931	0	4.042	1	MIYFSRVRYVTEDRHRNFDTTKRIVVKVGSSSIAYSTGKLNLFQMENLVRQLADQHNQGRDVLLVSSGAIDPAWAGWASPAAPKLYPANRLLLP	+	NONHYDROGENASE	0	0	OTHER	1.00006
BGEMGI_04180	s__UBA4789_sp013201395	hypothetical_protein	proB; glutamate 5-kinase [EC:2.7.2.11]	K00931	0	43.304	15.397	MHIYEKFFSEYGVTTGQVLLTREDFSERRRFLNARNTLHALLQFGVIPVINENDTVAVDEIKLGENDTLSALVAGLVDAELLILLSDVQGLYTADPRQDPGASLIGDIKEITPEIESLAGGAGSGLGTGGMTTKLLAARIAARSGVTTVLACAEEQDIIARVISGEQVGTVFWPAGNKLENRKQWIAYSSAVCGKISVDQGAATAMIEQGKSLLPSGITGVEGLFEMGATVSIVDPDNQEIARGITSYSSAEVAQIKGVQTGEICRILGYKDYDEVVHRNNMVLKL	+	NONHYDROGENASE	0	0	OTHER	1.00006
BGEMGI_04185	s__UBA4789_sp013201395	hypothetical_protein	nadD; nicotinate-nucleotide adenylyltransferase [EC:2.7.7.18]	K00969	0	7.28	5.096	MQASGYALGIMGGTFDPIHYGHLVAAEGARHAFNLEKVVFIPAGNPPHKPGYIVAEPSVRYKMTCLAIASNPFFAPLLWR	+	NONHYDROGENASE	0	0	OTHER	0.99982
BGEMGI_04190	s__UBA4789_sp013201395	Nicotinate-nicotinamide_nucleotide_adenylyltransferase	nadD; nicotinate-nucleotide adenylyltransferase [EC:2.7.7.18]	K00969	0	43.901	30.192	MEVERPGPSYTVDTVRKMAHLYPEKRIYFITGADAILEIFSWKDSQILLTMCNFVATTRPGYCLKELNKRFDSMPKDVKQNISFMEVPALAISSTDIRQRVHEGKPIKYLLPEPVEDYILRNNLYQ	+	NONHYDROGENASE	0	0	OTHER	1.00005
BGEMGI_04195	s__UBA4789_sp013201395	RNA_recognition_motif			2	182.495	75.618	MARTLYVGNLPWATKADDLADTFSVHGEVLSSRVITDRETGRSRGFGFVEVRDEDAEAMIEAMNGKELDGRVITVNEARSREERSSDMS	+	NONHYDROGENASE	0	0	OTHER	1.00003
BGEMGI_04200	s__UBA4789_sp013201395	hypothetical_protein			0	6.195	0	MLFSQKHGLLLLWDVGYSFGVGRLKAESRKQKAESRRQKAEGRRQKAEGGKVDVAAGWAVVSRESDKKTPGQGNGDTPLFRAGL	+	NONHYDROGENASE	0	0	OTHER	0.999821
BGEMGI_04205	s__UBA4789_sp013201395	Hotdog_fold_thioesterase	paaI; acyl-CoA thioesterase [EC:3.1.2.-]	K02614	0	8.1	1.008	MEKDALARHLGINLTEIRPGYACATLKVTPELLNGEGLTHGSTVFALADIVFAAASNSHGPLALALNISINFLKATKVGAVLTAEAREENLTRKTGLYRLEIKDEKGDLVAVAEGMAFIKGTKNTNH	+	NONHYDROGENASE	0	0	OTHER	0.99922
BGEMGI_04210	s__UBA4789_sp013201395	Ribosome_silencing_factor	ybeB; ribosome-associated protein	K09710	2	37.198	7.475	MPLSPQAVVNIAVQAAENKRAMDVTVLEIRSVSTIADYFIICGGRTDIQVQAIVENIQKDLKEKGTIALHREGFREANWVLLDYGDVVIHVFQEEERQFYNLERLWGDARVVDVPVNA	+	NONHYDROGENASE	0	0	OTHER	1.00004
BGEMGI_04220	s__UBA4789_sp013201395	hypothetical_protein	LARS, leuS; leucyl-tRNA synthetase [EC:6.1.1.4]	K01869	0	6.609	1.066	MKAKYDFTEIEKKWQDHWAEVDLYAVPDFSDRQKYYCLEMFPYPSGKLHMGHVRNYSIGDVVARFKTMQGRHVLHPMGWDAFGLPAENAALKHEYPSPGRLDPR	+	NONHYDROGENASE	0	0	OTHER	1.00006
BGEMGI_04225	s__UBA4789_sp013201395	Leucine--tRNA_ligase	LARS, leuS; leucyl-tRNA synthetase [EC:6.1.1.4]	K01869	0	11.21	6.048	MLPSSTNIHHPADWTHDNIDKMRQQLEQLGISYDWNREFATCDPEYYHWTQWLFLQLYHRGLAYKKMSAVNWCSDCATVLANEQVVNGGCERCKATVEKRELAQWFFKITDYADRLLKDMDLLAGWPEKVKTMQENWIGRSEGCRDRF	+	NONHYDROGENASE	0	0	OTHER	1.00006
BGEMGI_04230	s__UBA4789_sp013201395	hypothetical_protein	LARS, leuS; leucyl-tRNA synthetase [EC:6.1.1.4]	K01869	0	4.295	0	MAAAKAAEIDFKIEGTEDILTVYTTRPDTVFGITYMVLAPEHPLVEKLIAGSAKKAEVRAFVNQVKSLSEIDRTSTEVEKIGLPAGG	+	NONHYDROGENASE	0	0	OTHER	1.00005
BGEMGI_04235	s__UBA4789_sp013201395	hypothetical_protein	LARS, leuS; leucyl-tRNA synthetase [EC:6.1.1.4]	K01869	0	1.006	0	MGVPAHDQRDFEFAQKYNFPVRVVIQPAGAELKSQDMQAAYEEEGLLVNSGKFNGLPNEKAIKEITAYLEEKGQGRFKVTYRLRDWLISRQRYWGAPIPIIYCDVCGVARFECLKRTCRCCCP	+	NONHYDROGENASE	0	0	OTHER	1.00003
BGEMGI_04240	s__UBA4789_sp013201395	Leucine--tRNA_ligase	LARS, leuS; leucyl-tRNA synthetase [EC:6.1.1.4]	K01869	0	6.143	2	MNMAYKPTGQSPLAGYPDFVNTTCPQCGGLGKRETDTMDTFMCSSWYYYRYTSPGETEGPWDKNKVDYWLPVDQYIGGVEHAILHLLYSRFFTKVFNDLGLVSNQEPFTNLLTQGMVLKDGVKMSKSKGNVVSPEEIIARYGADTARLFILFAAPPERDLEWVIKG	+	NONHYDROGENASE	0	0	OTHER	0.996862
BGEMGI_04245	s__UBA4789_sp013201395	hypothetical_protein	LARS, leuS; leucyl-tRNA synthetase [EC:6.1.1.4]	K01869	0	7.149	0	MGDQGVEGCFRFLNRVWRLVEPLVEVLKKAPHRPATNLVGINREMRRITHKTIKKVSEDISTRFNFNTAVSAIMELVNTLYQFKG	+	NONHYDROGENASE	0	0	OTHER	1.00004
BGEMGI_04250	s__UBA4789_sp013201395	class_I_tRNA_ligase_family_protein	LARS, leuS; leucyl-tRNA synthetase [EC:6.1.1.4]	K01869	0	10.226	2	MLLLLSPFAPHITEEIWAAIGHTGSIHLQDWPQYDPAAIVEDEITIVVQINSKVRERLLIPAGLSAAEMQEKVIGNAKVSRLTEGKKIVKVIAVPDKLVNIVVK	+	NONHYDROGENASE	0	0	OTHER	0.995825
BGEMGI_04255	s__UBA4789_sp013201395	hypothetical_protein	AROA2, aroA; 3-deoxy-7-phosphoheptulonate synthase [EC:2.5.1.54]	K03856	0	16.607	2	MVVVMDLASGPEQIAAVERRLEQYGFEIHFIRGVKRLVIGAVGDRREITSLGLEAMPGVEKIVPIMKPYKLVSRESIGKPSIVKVKDVTIGDRSLVIIAGPCAVESREQLLAAATRVRAAGRQYSAGRCFQAADFPLQFPRAGGRRVENYVRSCTGNRPDHCN	+	NONHYDROGENASE	0	0	OTHER	1.00006
BGEMGI_04260	s__UBA4789_sp013201395	hypothetical_protein	AROA2, aroA; 3-deoxy-7-phosphoheptulonate synthase [EC:2.5.1.54]	K03856	0	2.145	0	MSEAAQETGLITVTEIIDEASLELALKYVDMLQVGARNMQNFQLLRQVGRSGRPVILKRGFFFYCGGMVDGSRVRCLRG	+	NONHYDROGENASE	0	0	OTHER	1.00006
BGEMGI_04265	s__UBA4789_sp013201395	hypothetical_protein	AROA2, aroA; 3-deoxy-7-phosphoheptulonate synthase [EC:2.5.1.54]	K03856	0	3.038	2.003	MAAEYVASEGNENVVLCERGIRTFENATRNTLDLSAIPLIKDLSHLPVIVDPSHATGVQRLVAPMAKAAVAAEPTVYSWRSTLNRAKHFVTVPSP	+	NONHYDROGENASE	0	0	OTHER	1.00006
BGEMGI_04270	s__UBA4789_sp013201395	hypothetical_protein	pheA2; prephenate dehydratase [EC:4.2.1.51]	K04518	0	16.364	5.153	MTRIGYLGPEGTFSEEAAILYAAGREVTIADRPSLEDIFGDVAAGRLDQGVVSVENSTEGAVGAVLDLLAGPYNLCVHGEIFLPVRQTLMAGRGLRLEQVEKVISHYQALEQCRGFLRRKLPTALLEECASTAAAAGRVAASAAPWAALGPARAGLKHGLQEIVPNANDYPDNVTRFWILGNNPALPSRNIVIRHRLYLAWAIALEHCTPYCASLPCAG	+	NONHYDROGENASE	0	0	OTHER	1.00003
BGEMGI_04275	s__UBA4789_sp013201395	hypothetical_protein	pheA2; prephenate dehydratase [EC:4.2.1.51]	K04518	0	3.196	0	MRGINLTRIESRPAKKNLGEYLFFIDLIGGQEEISVREALLEVNSITQDLKILGYTRLRLKKPGLLFSLTS	+	NONHYDROGENASE	0	0	OTHER	0.999405
BGEMGI_04280	s__UBA4789_sp013201395	Sigma_54-interacting_transcriptional_regulator	acoR; sigma-54 dependent transcriptional regulator, acetoin dehydrogenase operon transcriptional activator AcoR	K21405	0	18.118	3.008	MMKELFPVARRGGKQGKFELADGGTIFLDEISNLSLYLQAKILRYLQDGHIEQVGGNRLIPVDVRIIAATNNDLQEMVRKNLFQDELYYRLSVIPLEIPPLRERREDIPLLLDFYMKRFSKLLDKDIRGFSDEAMKACVKYYWPGNVRELVYTVEYAINLEEGQLISLESLTPEIREGTRKKVKISITSEGRLLRLDQLEKEAIKTALDRFGWSDEGKIEAAQALGISRATIYRKIQRYGLKEDESS	-	[NiFe] Group 4d	0	0	OTHER	1.00008
BGEMGI_04285	s__UBA4789_sp013201395	hypothetical_protein	acoR; sigma-54 dependent transcriptional regulator, acetoin dehydrogenase operon transcriptional activator AcoR	K21405	0	21.276	5.161	MADLISSKALEREATAERMLMANRLEALVDAVYEGVVAVNSEGTVTHFNRSAEHLFGTKKEHVIGKNAGEMFPALPLFEVLQEGKGFDSREVLFNFGGRRLHLLNTTRPIKVNDGPTAGVVATFRDFKETQRLAYEIMSTQEMVDFENLIGVSKAFIKVKTKAIKKSPGNQTILLVGESGTGKEVFARAIHAGGHYGQKPFVSINCGGHPGKPAGNRTLWL	-	[NiFe] Group 3b	0	0	OTHER	1.00005
BGEMGI_04290	s__UBA4789_sp013201395	hypothetical_protein			0	6.112	2.04	MSRLAQVSEDGQRVAEAIASVLKVEAEIIDTELVRVAGTGIVRNDVGSRLLRGFVNKHVLQTTPMSLSRRPASIQFACPALFPDAVFTRPP	-	NONHYDROGENASE	1	0	OTHER	1.00005
BGEMGI_04295	s__UBA4789_sp013201395	2-oxoacid:ferredoxin_oxidoreductase_subunit_gamma	korC, oorC; 2-oxoglutarate ferredoxin oxidoreductase subunit gamma [EC:1.2.7.3]	K00177	0	30.231	6	MSSQNYEILLSGTGGQGLILAGQILAEAVIRDGKNAVQTQSYGPEARGGVSRAEVIISDGEIDYPLVTKPNVLLAMSKPALQKFIGMLGENSILMVDSTYIDEIPATTARIYQIPCSKIAREIGKEMVANVVALGALAAATGVVTKDSLIEALMSRIPRGTEALNQKALDMGWNSASQPAA	-	NONHYDROGENASE	0	0	OTHER	1.00007
BGEMGI_04300	s__UBA4789_sp013201395	2-oxoglutarate_synthase_subunit_KorB	korB, oorB, oforB; 2-oxoglutarate/2-oxoacid ferredoxin oxidoreductase subunit beta [EC:1.2.7.3 1.2.7.11]	K00175	0	12.373	5	MQNSVEKYLRMDKLPHIWCPGCGNGIVLGAMVRAFTKINCNQNNTVIVSGIGCSSRAAGYMDFDTLHTTHGRALAFATGIKLAKPELKVFVIMGDGDAASIGGNHLIHAARRNIDLTAIIFNNHIYGMTGGQYSPLTPLDSMATTAPYNTIERNFDLAELAKAAGGHLCGQKHHLPRHHAHKPDRGRGYAQGFQPDRSSNCLSRILWTPQQNGQWLRHDDLAKGACCTGAKSKKFNT	-	NONHYDROGENASE	0	0	OTHER	1.00007
BGEMGI_04305	s__UBA4789_sp013201395	2-oxoacid:acceptor_oxidoreductase_subunit_alpha	korA, oorA, oforA; 2-oxoglutarate/2-oxoacid ferredoxin oxidoreductase subunit alpha [EC:1.2.7.3 1.2.7.11]	K00174	0	39.507	5.168	MEDELSSMAAVIGASLTGSKSMTATSGPGFSLKQENLGFAVLTEVPCVVVNVQRFGASTGIPTATAQGDIMQARWGTHGDHPMIALCPSSVQESFTLTIQAFNLSERFRTPVILLSEEITGHSRERVILPDPSKIEIINRKKPAAGIEKYLPYKPDADGIPPMANFGEGYRYHVTGLTHDQSGSPTTDAEKASFLTNRLHDKIMDHLDEITMTESFMTEDADVIVIAYGAVARAAKGAVRKARDMGIKAGLFRPITIWPFPAKETASMCAQAGSIIVPELNLGQLIGEVEKVAGKENRIIGINRVTGGMIRPDEILDAIKSEVRVKKHAK	-	NONHYDROGENASE	0	0	OTHER	1.00004
BGEMGI_04310	s__UBA4789_sp013201395	hypothetical_protein	korA, oorA, oforA; 2-oxoglutarate/2-oxoacid ferredoxin oxidoreductase subunit alpha [EC:1.2.7.3 1.2.7.11]	K00174	0	2	0	MTDIIPFARLMQGNEAIAEGAWRQVHVFLPGIRSPLLLR	-	NONHYDROGENASE	0	0	OTHER	0.999968
BGEMGI_04315	s__UBA4789_sp013201395	4Fe-4S_binding_protein	korD, oorD; 2-oxoglutarate ferredoxin oxidoreductase subunit delta [EC:1.2.7.3]	K00176	0	8.17	1.008	MALEATAKAYCRTISVSTAMCKGCGICVALCPGVLSLAGDGKVSVSNQSLCTGCRNCENHCPDYAIFVKVA	-	[FeFe] Group C1	0	0	OTHER	0.999693
BGEMGI_04320	s__UBA4789_sp013201395	hypothetical_protein			0	3	1.001	MSGLIQIEKRQQLILLLLVGIILFGGGYRLAQVKERAAVVPVVETPAAGGK	+	NONHYDROGENASE	0	0	OTHER	0.995766
BGEMGI_04325	s__UBA4789_sp013201395	hypothetical_protein	comEA; competence protein ComEA	K02237	0	11.555	1.009	MHVIGAVANPGVYELPADARVTNAVNMANPLGEADLHALKLAAKIVDGQDIYVPYQGERDGPVAAGNQLAAPGCRPGRFFCRDGCCCRGTGQHK	+	NONHYDROGENASE	0	0	OTHER	1.00004
BGEMGI_04330	s__UBA4789_sp013201395	hypothetical_protein			0	15.029	11.102	MRLVRPQLKHITVPALVFQTHDDGIIPSSNGPFIYNGLVNTAAKKFTWLKKSGHMAVVDYDKELIMWEINDFIEDCLLSH	-	NONHYDROGENASE	0	0	OTHER	1.00004
BGEMGI_04335	s__UBA4789_sp013201395	hypothetical_protein	yvaK; carboxylesterase [EC:3.1.1.1]	K03928	0	18.516	5.106	MDLRPGHKDWIDAAAAGLTELKKTCSHVFLIGFSMGGTIALHLAANYQVDGVITICAPVYLEPKMYLMRPLKRLLQHKKMLENHIKDPGARKTHFSYKIAPPGP	-	NONHYDROGENASE	0	0	OTHER	0.999812
BGEMGI_04340	s__UBA4789_sp013201395	hypothetical_protein	comEC; competence protein ComEC	K02238	0	41.152	2	MMNRPVVVITIFFVVGILIGEITALKASVAFMLAAFSFVVAIFGYLLAWRRNDRLLLVIFLMLGLSLSSLWVEGSETALINYDGQRVVLTGQVVAEPDVRVDKVYYLLQAQELTKSGQTQLVSGTVRLQLKDPNQIFAYGDVLCAKGLLSHPDPPGNPGLFDYRTYLERQGIRVVLIARENDDIRKIGTGAANPLQNAALLVKQKMSTAATHSLSPGHATIINGIIFGVQGPIDNETRRVFSETGVVHILSVSGLHVGLILGACWRCCGYCGYHFSGQPRRPHFY	+	NONHYDROGENASE	0	0	OTHER	1.00002
BGEMGI_04345	s__UBA4789_sp013201395	hypothetical_protein	comEC; competence protein ComEC	K02238	0	14.334	0	MALQALAVTLAAQLATVPLVAWYYNLISPVSIVANMVVVPLTGLIMLLGVLAAFLGLIWLPLASLINVSTGLVLDIFLTLIFFCRRLPGAVVFLTTPPILLAAAWYAGLLALVEDYAGCCRETVGQYTKRWGWVAVGAALAVVLVLLWWPWSGRQELAVHFLDVGQGDSILIQTPGVKTCLLIPGAGWAN	+	NONHYDROGENASE	0	0	OTHER	1.00003
BGEMGI_04350	s__UBA4789_sp013201395	hypothetical_protein	comEC; competence protein ComEC	K02238	0	7.771	0	MLIDTGGRLGELDSGVGTGDQIVEPYLRRTGVHKLDVLVLSHPHEDHCGGAVWLIKRFYKNGCGYIHRAMTAQQRQVCRELIGNCWRTLRPGGPL	+	NONHYDROGENASE	0	0	OTHER	1.00006
BGEMGI_04355	s__UBA4789_sp013201395	hypothetical_protein	comEC; competence protein ComEC	K02238	0	3.314	0	MPGAYRKLLADLAAGGTPVEVAQAGSRIALDQDVNIEILWPEEGKNLESDADLNNSSLVIKVTYGHRSFIFTGDAELAEQKELLRAGVDLASDVLKVLITAVVPCCRSWWNRFSQRRR	+	NONHYDROGENASE	0	0	OTHER	1.00008
BGEMGI_04360	s__UBA4789_sp013201395	DUF1992_domain-containing_protein			0	14.101	7.003	MDIFLTIAEGKIKEAMRNGELDNLPNKGKPLNLDDTAHIPAELRAAYTILKNAGVLPEEMELKKEIVSLQKMIDSCHETEKGSLQRKLTNKILKFDMLMEKRTLNHTLGAYKGKIYDKLTSG	+	NONHYDROGENASE	0	0	OTHER	1.00005
BGEMGI_04365	s__UBA4789_sp013201395	hypothetical_protein			0	0	0	MGYIEGQNRNQITLFPEAIDDYIGQDSSVRVIDEYIERLDIKKLGFKRAEPAVTGRPPYNPRDLLKLYIYGYLNRVRSSRRLEQEAGRNLEVIWLLNKLKPDFKTIADFRKDNKKALTKVFHDFSKLCSDWDLFGKELVAVDGTKFRASNSKKNNYSKKKLQRLLASIDKRIDNYLKELDQLDEIEKCDRKPDAKEIKKRLEQLRSRKEKYEGFKKVLEDEDSSEISTTDPDARLMSNNNGNVDVSYNVQTTVDSKHKLIVDFDVTVQPNDLGQLAKMAVRAKDIFGVDKLEAVADKGYYKTDDLKTCLENGITPFVAKQVYPSRTGVKEFNHDRFAYDKEKDVYICPQKNVLSRWRVRRAKGQIVGYDYKNWEACKACSFKGDCTKSPKGRTIFRYVD…	+	NONHYDROGENASE	0	0	OTHER	0.999929
BGEMGI_04370	s__UBA4789_sp013201395	hypothetical_protein	pilD, pppA; leader peptidase (prepilin peptidase) / N-methyltransferase [EC:3.4.23.43 2.1.1.-]	K02654	0	16.684	0	MNNVYVESVVFFVIGIITGSFLHLCAYRLPRRKSILFPSSHCPHCTTRIKAVDLVPLLSYIWLQGKCRFCGARISISHPLIELLTGLLFMIAYLRFGLSTMLIKALLLISLLMIIAMIDLKHYVIPNKLTALVLLLGLAFVLFTGEPTILSALTGFGAAFLFLLFLALVSRGGMGGGDIKLAAVIGLCLGWPDGITAVLLGCLCWQDWWACYCCCCV	+	NONHYDROGENASE	0	0	OTHER	1.00005
BGEMGI_04375	s__UBA4789_sp013201395	hypothetical_protein	pilB; type IV pilus assembly protein PilB	K02652	0	14.148	0	MCAGKTGAALTNISGYYHDQWPAGETEADLLGLVPGHLIRRQVLFPVRRSGNRLFVAMAKPFDIQALDDLRLFTGCKIEPLATGKKEIRLLIEKHYAPPPEIEKVLQDLRMEMAGQELDSTLEEEAADQAPVIRLVNLILSKAVEEEASDIHIEPFDNLVRVRFRIDGLLSEVMELPCKMIFPVVSRIKVMADLDIAERRLPQDGRISLQLSGQDMDLRISTLPTVFGEKVVVRLLNKGNIEKYNLQRLGLSGYNLALFRT	+	NONHYDROGENASE	0	0	OTHER	1.00005
BGEMGI_04380	s__UBA4789_sp013201395	hypothetical_protein	pilB; type IV pilus assembly protein PilB	K02652	0	6.145	0	MNEINSSDKNIVTIEDPVEYTLANINQAQINEKAGITFANYLRFILRQDPDIIMIGEIRDPETAEIAVQASITGHLLLSTIHTNDAPGVVTRLINMGIAPFMIASSLTGVVAQRLVRRICVHCKQPVKPDQGEKAFAGLALGTDLYAYCRLCTV	+	NONHYDROGENASE	0	1	OTHER	1.00005
BGEMGI_04385	s__UBA4789_sp013201395	hypothetical_protein	pilB; type IV pilus assembly protein PilB	K02652	0	8.131	0	MPAWHWEQIYMLTAGCALCNYTGYKGRVAIYEVMKLSPLLQEVVLQNVCTEEIRQAAISAGMITLKEDGLAKAAAGLTTVNEVMRACRE	+	NONHYDROGENASE	0	0	OTHER	0.999563
BGEMGI_04390	s__UBA4789_sp013201395	hypothetical_protein			0	6.148	0	MGGGAVMSLMFNYKARDLSGQIVCGQIKCGSPGAVAAILRKKTAMR	+	NONHYDROGENASE	0	0	OTHER	0.999997
BGEMGI_04395	s__UBA4789_sp013201395	hypothetical_protein	pilC; type IV pilus assembly protein PilC	K02653	0	8.062	0	MMAAGEASGTLGKVVAHLATHFEKEHRLREKVKSAMMYPLLVAIMMLVSIVGMLIFVVPVFSDMFASVGAELPLPTRIVVGLSDALVSYWYMIPLLGIVLYLALKQACAGESRRVAMNRFLLKMPLLGQAMRQMITARFNRILATLLMSGMPLVPPCR	+	NONHYDROGENASE	0	0	OTHER	0.999976
BGEMGI_04400	s__UBA4789_sp013201395	hypothetical_protein	pilC; type IV pilus assembly protein PilC	K02653	0	7.242	1	MERVSGNALLAQKIRKVRTNINEGEGIALSLERCALFPPMVLQMIAVGEETGRLDTVLEKLAVYYEEEAENFLTSLSHLIEPVLIAFMGLVVAFVALSVYLPLFGLSDVMQAGGM	+	NONHYDROGENASE	0	0	OTHER	1.00008
BGEMGI_04405	s__UBA4789_sp013201395	Type_II_secretion_system_protein_G	gspG; general secretion pathway protein G	K02456	0	22.504	0	MLHRMCGNEKGFTMIEMMIVMVIIAVLVAGGVAFYQGNIERAKVTKARAQISTMQAALDTYYAENGKYPYEVDKLEADMLDAGLVVKENSTEGGHPEGCWALNVEDPWGKNYLYHPEEEGKAGQEYYIRTGWVEKDGENAVFGNGSEGLSEEPKVGEPTLPSVEGETS	+	NONHYDROGENASE	0	0	PILIN	0.004023
BGEMGI_04410	s__UBA4789_sp013201395	hypothetical_protein	K07486; transposase	K07486	0	78.468	20.384	MSVDCPVVGIDVGKKSSYYCVLTSSGKLHIEPSETTNDAKGLTKMIGRLKKTEEALETKPAIVLESTGHYSERLVCFFIRNGYKVFLINPLQSHSIKNVSIRKVKTDKMDCQEIARLFFMLDLREYKMLDDDVANLKILTRAHHLLGKKRVQLINHLTSQIEQSWPGFTEILALSTKTALFLLLAYPTPTQLLDAPAKDVIALIRSISRQGQNYAENKYKALKQCAKDTFTFGIQLDGRFTCIEIYATILQEVNKQLAELETQIEVCAYAVDVPAVELLATIPGVA	+	NONHYDROGENASE	0	0	OTHER	1.00007
BGEMGI_04415	s__UBA4789_sp013201395	Transposase			0	0	3.67	MVSVRGSKKGKFENKVIYDYYKKKKESKTKKQALGAVMNKLVRIIFSVLKNRRAFVMITPKEHNKLYAAGLLPAA	+	NONHYDROGENASE	0	0	OTHER	1.00006
BGEMGI_04420	s__UBA4789_sp013201395	DUF772_domain-containing_protein			0	137.461	0	MGYIEGQNRNQITLFPEAIDDYIGQDSSVRVIDEYIERLDIKKLGFKRAEPAVTGRPPYNPRDLLKLYIYGYLNRVRSSRRLEQEAGRNLEVIWLLNKLKPDFKTIADFRKDNKKALTKVFHDFSKLCSDWDLFGKELVAVDGTKFRASNSKKNNYSKKKLQRLLASIDKRIDNYLKELDQLDEIEKCDRKPDAKEIKKRLEQLRSRKEKYEGFKKVLEDEDSSEISTTDRDARLMSNNNGNVDVSYNVQTTVDSKHKLIVDFDVTVQPNDLGQLAKMAVRAKDIFGVDKLEAVADKGYYKTDDLKTCLENGITPFVAKQVYPSRTGVKEFNHDRFAYDKEKDVYICPQKMYFPDGG	+	NONHYDROGENASE	0	0	OTHER	0.999929
BGEMGI_04425	s__UBA4789_sp013201395	hypothetical_protein			0	72.656	0	MPSKNVLSRWRVRRAKGQIVGYDYKNWEACKACSFKGDCTKSPKGRTIFRYVDQDLLDPIDIKLEDNKSKYKLRQMIVEHPFGTIKRSWGAYYFLTRRKVSVTAEVALSYLAYNLKRAINVLGAAAIIGLLTKRAPATA	+	NONHYDROGENASE	0	0	OTHER	1.00007
BGEMGI_04430	s__UBA4789_sp013201395	SAM-dependent_methyltransferase	trmK; tRNA (adenine22-N1)-methyltransferase [EC:2.1.1.217]	K06967	0	32.29	3	MELARRLAAVAAYVPAGCVPADIYADHAFLSIYLVKTRHCPRVIATELRSGPFQAAKRQVAAHKLGDKIDLRLGDGLQVLKPAEAQVLVLAGMGGNTIREILAAAPEVLQTVQMLVLQPQADPGDLRVWLAANGWKIDDEQLVEEGGRIYVVIAAVPGHEPVQDHLLLELGPRLAEKKDPLFGKYLQIIAGRYERALAGMRVANNAATGEKALITENKLMRIRGMLD	+	NONHYDROGENASE	0	0	OTHER	1.00006
BGEMGI_04435	s__UBA4789_sp013201395	hypothetical_protein			0	11.671	0	MTVKCADIFKLMEEIAPSYLAENWDNCGLQVGDPQAVIKKVLLTIDVNFAVAQEAMDRGAALIISHHPLLFSPLRTINIR	+	NONHYDROGENASE	0	0	OTHER	1.00007
BGEMGI_04440	s__UBA4789_sp013201395	hypothetical_protein			1.001	31.151	11.039	MANKITVFAAHTNLDLAVGGVNSALAQKIGLSKPVVLQQADQARIYKLVVFIPVGYEEKVRTAVLDAGVGWIGNYSHCSFSGRGTGTYIGPLKGTNPFYGREGELAEADEVRLETIVPAGLLGPVLGALLDAHPYEEVAYDVLPLENRNTSFGLGRVGQLTPPLQLDQFAELVKNKLGLQAVRIGGGERQVQRVAVCGGRLC	+	NONHYDROGENASE	0	0	OTHER	1.00005
BGEMGI_04445	s__UBA4789_sp013201395	hypothetical_protein			0	20.38	6	MPLALKAGADTIVTGDLKYHIAQDILAAGMNFIDAGHYGTEVVVLPVLQKHLGDICSRDHLDIQLLLSENNTDPFTFI	+	NONHYDROGENASE	0	0	OTHER	1.00008
BGEMGI_04450	s__UBA4789_sp013201395	hypothetical_protein			0	4	0	MPDLKLLWEIQALDDRKRDLEYKLERARAEEELKPLKADIEEGGLV	+	NONHYDROGENASE	0	0	OTHER	0.999996
BGEMGI_04455	s__UBA4789_sp013201395	zf-RING-7_domain-containing_protein	K07164; uncharacterized protein	K07164	0	25.289	3.04	MFNQIKKEYNDIKKNQKAKEMDVKCANEQIKNLEKRLYDGSITNVKEMNANSKELENLINTVRETEDNILLFMEKQDELRAILEKMSTRLNSKADEYRSRHRALLAEQDKIRQLIAQIPLSREKLVGKLDEETWQIYEDMKERFNDPLARVEKATCMGCRMGITFNERRMLKHSDELVYCSNCGRMLYWEKQG	+	NONHYDROGENASE	0	0	OTHER	1.00005
BGEMGI_04465	s__UBA4789_sp013201395	putative_S-adenosylmethionine-dependent_methyltransferase_MSMEG_2350			0	11.677	0	MKKKNRDIFKRVTTKGIFPYQFAFTLLIPARNIILSPRKLIRRLDLRKNYNVLEVGSGPGYFSAEVARIIPNGKLILTDIQEEMLKLARKRLSRRKITNIEYHLCNGLDFPFEDNKFDLIYMVTVLGEVENQEQYIKEFFRMLRPGGVLSISKHAGDPDKMSIEEIKKLVYGLEFKFDKLYGAKNNFTINFRK	-	NONHYDROGENASE	0	0	OTHER	1.00008
BGEMGI_04470	s__UBA4789_sp013201395	hypothetical_protein			0	1	3.011	MQLDQARKGQTIKIISIPNKLTRVQALRLGISGGHRNYLPGGCAGGAGCGGQKQTGDCHR	+	NONHYDROGENASE	0	0	OTHER	1.00002
BGEMGI_04475	s__UBA4789_sp013201395	hypothetical_protein	feoB; ferrous iron transport protein B	K04759	1.008	10.001	5.092	MGQSNNNDDVPAGGKKIVLAGNPNVGKSVIFNALTGLYMDVSNYPGTTLNMACGRYGQDVVIDTPGVFSVSSFSEEETIARDIILASDIVVNVVNAVHLEQDLFLTLQIIEMGIPLIVALNMIDEAEREGIDVNISRLESRPGGHCCSYGGGTGHRPG	+	NONHYDROGENASE	0	0	OTHER	1.00004
BGEMGI_04480	s__UBA4789_sp013201395	hypothetical_protein	feoB; ferrous iron transport protein B	K04759	0	18.247	2.173	MVAERGIGLADLKKKLKSARTGHVDPALEEKINDLHPPVDRREAPLILEGDDAISARNGLKRRPNREAMYKARRERVNQIVERVIRETGRGTSFSARLGRWMLRPATGFPILALTLFLVYELVGVLLAGVIVDYMPKVLWVIIMNPPSALCWLFLCILIL	+	NONHYDROGENASE	0	0	OTHER	1.00004
BGEMGI_04485	s__UBA4789_sp013201395	Small_GTP-binding_protein	feoB; ferrous iron transport protein B	K04759	0	23.116	0	MISMGFLAGDYGVLTLTVTYLIGLLLPLVLGIFLILAVLEDTGYLPRIATLVDSTPAGMGLNGQAIIPLILGFGCVTMALISTRMLASDRERRIAVFLLALCVPCSAQLAIIMAIMAGQGAAYMVLYATFIFCLLVLTVTLLNSFLPGSVSPLLIELPPLRLPKMKNVVVKAGRRALDFFKEAFPIFAAGTLFLGILDVTGLLGVIRKLPEPLTMNWLHLPPEVADILLMGLIRKEFGAAAILNLHMSPLQNFVILLTLSLTVPCIASALIMFKERGWREVP	+	NONHYDROGENASE	0	0	OTHER	1.00002
BGEMGI_04490	s__UBA4789_sp013201395	hypothetical_protein	dacC, dacA, dacD; serine-type D-Ala-D-Ala carboxypeptidase (penicillin-binding protein 5/6) [EC:3.4.16.4]	K07258	0	18.116	5.036	MYLKILSLVTLLMLWLFTSLTVTPASAATVPDITGEAAVLMDSSSGQLLFAKNPDQRMYPASTTKIITAIIALESGRINDIVTIPLEACNVEGSAVGLQEGEQITLNDLIYALMLNSGNDCAVAIACHLGGSVDGFVQQMNKKAYEVGAVNTHFNNPNGLPEPNHYSTARDMALIAGYAMKNDNFRDIVSTKTQTIERSDPEAQVYLCNSNKMFWNYDIAVGIKTGYTEAAGQCLVTEAIRDQRELISVVMKSEGVNIWTDLSLLDYGFTQFKTVTLSLAGEHAADAPVKYGKLDRAPVITAGSLKYSFPRTARRPSPARPNYIRLCFPRRREKGRGTGLLRGWEGAGPG	+	NONHYDROGENASE	0	0	SP	0.000508
BGEMGI_04495	s__UBA4789_sp013201395	Transcriptional_repressor	fur, zur, furB; Fur family transcriptional regulator, ferric uptake regulator	K03711	0	43.542	9.408	MEKIISEAAEKLKALDFKLTARREMTLRVLLENRDKHLSAEEVYNLVKLEAADVGLATVYRALELFQELGLIRAIDFGDGRKRYEYGMEDDSDQHHHHLICTKCGRIIEFNVDLINEIESRIKKQHNFTITSHQLKIFGICSECAGK	+	NONHYDROGENASE	0	0	OTHER	1.0001
BGEMGI_04500	s__UBA4789_sp013201395	hypothetical_protein	K16149; 1,4-alpha-glucan branching enzyme [EC:2.4.1.18]	K16149	0	10.472	2	MEERWLFEAITECYLPMLRSFEQMVKEGVKFKVTLSLSPSLVSMLNDQLLQKRYLQHVSGLIELAGTEMERNKNNPDLRNVTSMYYHRLRELRRSFENDYGCSLILPIQSLQALGVLEVITTCATHGYLPLIMREEAKRVQVQMAIEKHAHNFGRPPAGIWLPECAYVPGVDEVLKEYGIRYFFVETHGINLSFPVPRYGVYAPVYCRSGVAAFGRDPESSRQVWDSHAGYPGNPYYREFYRDIGFDLPLDYLASTCRGAISAVIPG	+	NONHYDROGENASE	0	0	OTHER	1.00007
BGEMGI_04505	s__UBA4789_sp013201395	hypothetical_protein	K16149; 1,4-alpha-glucan branching enzyme [EC:2.4.1.18]	K16149	0	2.237	0	MHKEIYQPQVAEQKTAADAADFARRRMDQMEFLSEQMDRKPIIVAPYDAELFGHWWYE	+	NONHYDROGENASE	0	0	OTHER	1
BGEMGI_04510	s__UBA4789_sp013201395	hypothetical_protein			0	2.139	0	MVTGGMNNLLWLEHFCRVMDTGKHGIEMTTPTTYLARYPDNQVVDLAASSWGEGGIMRFGSIRAMTGYIHSAPGGDNNGRSGRFISTG	+	NONHYDROGENASE	0	0	OTHER	1.00004
BGEMGI_04515	s__UBA4789_sp013201395	hypothetical_protein	K16149; 1,4-alpha-glucan branching enzyme [EC:2.4.1.18]	K16149	0	17.36	0	MVDLADLYPQAEGVVRRALNQAARELLLAQSSDWAFIIKTGTAVQYAIHRTSVHINRFNSLTARLTEGHVDEAELAEMEREDNIFPDIEYSIYSRHYRFSHDSRSGRSIVGDKLRVLVLSWEYPPKTVGGLARHVNDLSIAMARLGKNIHVLTCPVEGAAEYELVDGVHVHRVNADAVTATRFMEWVEQLNRAMVELVQDLLGREKFDIIHAHDWLVQEAAIKLRHISKLPLVATIHATEYGRNRGIHSNTQRHIHNLEERLAQSADTVICCSDYMVDEVVRLFSLDGKKVFSIPNGVIRPIWVYLKS	+	NONHYDROGENASE	0	0	OTHER	1.00006
BGEMGI_04520	s__UBA4789_sp013201395	hypothetical_protein			0	14.349	2	MGIPKKLDSGVKEPNSEQKNIIFLGRLMPEKGVQVLLEALAILLQQQQDVRLLVGGVPYAEYLKNRARELGVKGNTDFPGFLQEEQRNYYLRKADVAVFPSLYEPFGIVALEGMAAQVPVVVSDTGGLGGVVAHGIDGYIRPPGRADVLAYYIREILVNPGLARDLTRRAWKKVLTIYDWQHIAVETLEAYHEAMVAFASDSED	+	NONHYDROGENASE	0	0	OTHER	1.00007
BGEMGI_04525	s__UBA4789_sp013201395	Histidinol-phosphatase	E3.1.3.15B; histidinol-phosphatase (PHP family) [EC:3.1.3.15]	K04486	0	17.134	3.031	MIPVDNHLHTRLCGHATGEAGAYISQAAKLGIREVGFCDHLPLYFLPQDKMIPDYAMNEDELPGYVRMIKKLADQAPLQVKLGIEADFVSGQEERLADMLPPHKFDFITGSVHFIDGWGFDNPAERAEYARRDIDTIYKRYFALVQQAAQTGLFDIMAHPDLIKKFNYRPHQDPYPLYEETARVFKNAGVCVEVNSAGLRYPVQEIYPWGRSCCKYFLPMACPLPWGQMPTGRQTWPPVYPRLWS	+	NONHYDROGENASE	0	0	OTHER	1.00007
BGEMGI_04530	s__UBA4789_sp013201395	hypothetical_protein			0	25.356	0	MGYIEGQNRNQITLFPEAIDDYIGQDSSVRVIDEYIERLDIKKLGFKRAEPAVTGRPPYNPRDLLKLYIYGYLNRVRSSRRLEQEAGRNLEVIWLLNKLKPDFKTIADFRKDNKKALTKVFHDFSKLCSDWDLFGKELVAVDGTKFRASNSKKNNYSKKKLQRLLASIDKRIDNYLKELDQLDEIEKCDRKPDAKEIKKRLEQLRSRKEKYEGFKKVLEDEDSSEISTTDPDARLMSNNNGNVDVSYNVQTTVDSKHKLIVDFDVTVQPNDLGQLAKMAVRAKDIFGVDKLEAVADKGYYKTDDLKTCLENGITPFVAKQVYPSRTGVKEFNHDRFAYDKEKDVYICPQKNVLSRWRVRRAKGQIVGYDYKNWEACKACSFKGDCTKSPKGRTIFRYVD…	-	NONHYDROGENASE	0	0	OTHER	0.999929
BGEMGI_04535	s__UBA4789_sp013201395	Transcriptional_regulator_MraZ	mraZ; transcriptional regulator MraZ	K03925	0	42.444	10.47	MFMSEYQHTIDAKGRLFIPARFREGLGDSFIITKGLDGCLFVYTREEWDALEQKLKSLPFTRGDARAFLRFFFSGAAICEIDKQGRVLIPANQRDYAQLEKDVVVIGVSTRVEIWSKDRWDKYSAAAASSYEEIAEKLIDSHIDL	+	NONHYDROGENASE	0	0	OTHER	1.00006
BGEMGI_04540	s__UBA4789_sp013201395	hypothetical_protein	mraW, rsmH; 16S rRNA (cytosine1402-N4)-methyltransferase [EC:2.1.1.199]	K03438	0	14.447	2	MAPDQNRVILVRANFATLADVLNNQGIDSVDGILFDLETSSHQLDNPARGFSYQHDAPLDMRMDSGQQLTAGELVNNLPETELAKIIKDFSEERWAVRIASFICRDRKRQPIKTTAQLVETIKKAIPSGRQTPGAPSSQKDLSGPENSG	+	NONHYDROGENASE	0	0	OTHER	1.00009
BGEMGI_04545	s__UBA4789_sp013201395	hypothetical_protein			0	9	0	MIVAQEKTGYYRFPTEETPPVKKITRRKRTLRNRHKLVFIGLVLAAFLVGVAITVFCSQISTLGYKITRLEKELALLHKENYNLNEEIQKMSSLGRIEYIAVNKLGMKKPDDNNILVVNLNEIDDADGIPIPL	+	NONHYDROGENASE	0	0	OTHER	1.00001
BGEMGI_04550	s__UBA4789_sp013201395	hypothetical_protein	spoVD; stage V sporulation protein D (sporulation-specific penicillin-binding protein)	K08384	0	8.003	3.509	MRTTPISVRKRITYVFMIAIVFFSMLIIRVGYLQLVEGDRLRDEAMDVRMRDVPLEAKRGDHL	+	NONHYDROGENASE	0	0	OTHER	0.999999
BGEMGI_04555	s__UBA4789_sp013201395	hypothetical_protein	spoVD; stage V sporulation protein D (sporulation-specific penicillin-binding protein)	K08384	0	34.524	1.003	MCVCGMYPWRPSGATIYDRNGHELVTSVSVDSAYAFPPQIEDKQGAAEKIAQALQMDKEVVYEKLTEKVGFVWLKRRIDFDTAQRLKSLDISGVELVEESRRFYHQDSLAAHILGFAGDDNQGLTGVEAVFDQELRGIPGRIVIEKDAVGQNIPEALHKLIPSEPGQNLVLTIDQTVQFFVERELDVIMDVHKPKLAVIIVMNPKTGEILAMGNRPTYNPATWRDSPQSVLTTTPAFGTTMNPDPPLKLSLPPLLWKKER	+	NONHYDROGENASE	0	0	OTHER	1.00007
BGEMGI_04560	s__UBA4789_sp013201395	hypothetical_protein	spoVD; stage V sporulation protein D (sporulation-specific penicillin-binding protein)	K08384	0	39.396	0	MTDTFHDPGYIKVADRTIRCWQDGGHGSQTFEEVAQNSCNPGFIEVGLRLGKEKFYKYIDAFGFGQRTGIILPGEEVGLQIAESDATELNIATMSIGQSIAVTPLQLLTAASAVANDGVLLKPTLVKAITDVEGRVVKEFPPEPVRQVISKNTAQTLLGLLTKVVSKGTGRNAFVDGYGAAGKTGTAQVVEEAVTPQINMWPLSAMPRLMTRKLLSWSWLPSQPGLCIMAARLQHPSSSPSPWTHCVICGTGNSRIGETPNALCF	+	NONHYDROGENASE	0	0	OTHER	1.00004
BGEMGI_04565	s__UBA4789_sp013201395	hypothetical_protein	spoVD; stage V sporulation protein D (sporulation-specific penicillin-binding protein)	K08384	0	6.058	2	MPYVFEVPREKLNMPNVVNYPVEEAENHLVNAGFIVQTRGEGEIVCKQIPQGGVEVLSAATVILELQPHDIGAVEEITVPDLTGLSIKEAGSILEKLGLYLNPTGTGFAAGQQEEPYTRVRRGTIINVEFQPPAIKTIRD	+	NONHYDROGENASE	0	0	OTHER	1.0001
BGEMGI_04570	s__UBA4789_sp013201395	hypothetical_protein	murE; UDP-N-acetylmuramoyl-L-alanyl-D-glutamate--2,6-diaminopimelate ligase [EC:6.3.2.13]	K01928	0	6.368	0	MFLQDVIDVVDVRDYAGDPATPIEGIAYDSRQVKPGFLFVAIEGFNTDGHSYINEAIRRGSRGGSDPAYNQCPGGHSLGSD	+	NONHYDROGENASE	0	0	OTHER	1.00008
BGEMGI_04575	s__UBA4789_sp013201395	hypothetical_protein	murE; UDP-N-acetylmuramoyl-L-alanyl-D-glutamate--2,6-diaminopimelate ligase [EC:6.3.2.13]	K01928	0	8.697	0	MAVVIQHTTSVPAGIAWVRTDNSRQALALIAARFYSYPAGEMKMIGITGTNGKTTVSNLLTAVFRAAGLKCGLISPYTTVLASKFYR	+	NONHYDROGENASE	0	0	OTHER	1.00008
BGEMGI_04580	s__UBA4789_sp013201395	hypothetical_protein	murE; UDP-N-acetylmuramoyl-L-alanyl-D-glutamate--2,6-diaminopimelate ligase [EC:6.3.2.13]	K01928	0	8.312	2	MWFNQPIHNRIGEQILPVKHTTPESLDLQHLLAEMRSARVQVCVMEVSSHALALHRVDGCQFDGAVFTNLTQDHLDFHQDMAGYLAAKLKLFHGLPANGD	+	NONHYDROGENASE	0	0	OTHER	1.00006
BGEMGI_04585	s__UBA4789_sp013201395	hypothetical_protein	murE; UDP-N-acetylmuramoyl-L-alanyl-D-glutamate--2,6-diaminopimelate ligase [EC:6.3.2.13]	K01928	1.001	11.154	1	MVFQPTVIKKAACSIINTDDPRAGDFLQAAAGGPVYTYGVHTPADLQAENIEVKATGVNFTVGGKWGRLTLDLKITGLFNVYNALAAFAIAAAMGIPPDVIKDALENIAGVPGRFEQVDAGQNFTIFVDYAHTPDGLENVLKTARQLTRDAVNHCFWLRGRP	+	NONHYDROGENASE	0	0	OTHER	1.00006
BGEMGI_04590	s__UBA4789_sp013201395	UDP-N-acetylmuramoyl-L-alanyl-D-glutamate--2,_6-diaminopimelate_ligase	murE; UDP-N-acetylmuramoyl-L-alanyl-D-glutamate--2,6-diaminopimelate ligase [EC:6.3.2.13]	K01928	0	9.025	2	MGRIAVEHSDYTIITSDNPRTEDPLGIIAEIEKGVKQVAAPEGYMVVPDRRQAIRLAVNRAKQDDVVVIAGKGHEAYQIIGKEKIPFDDRLEAAAALREAQGWDGGTGTLSHGKRKAES	+	NONHYDROGENASE	0	0	OTHER	1.00005
BGEMGI_04595	s__UBA4789_sp013201395	hypothetical_protein			0	26.451	0	MQKALKAESRRREVGPEMWPLFGPHCKPADQVQGHGKGTYSDKKIRYQDRGRMPCPVEGRKQKVESRKQKVEGGKVDEGATLSLASL	+	NONHYDROGENASE	0	0	OTHER	1.00006
BGEMGI_04600	s__UBA4789_sp013201395	hypothetical_protein	K07486; transposase	K07486	0	2.425	0	MSVDCPVVGIDVGKKSSYYCVLTSSGKLHIEPSETTNDAKGLTKMIGRLKKTEEALETKPAIVLESTGHYSERLVYFFIRNGYKVFLINPLQSHSIKNVSIRKVKTDKMDCQEIARLFFMLDLREYKMLDDDVANLKILTGAIIYSGKRGPAHQPPYITNRTILARIY	+	NONHYDROGENASE	0	0	OTHER	1.00007
BGEMGI_04605	s__UBA4789_sp013201395	hypothetical_protein			0	11.729	0	MSTKTALFLLLAYPTPTQLLDAPAKDVIALIRSISRQGQNYAENKYKALKQCAKDTFTFGIQLDGRFTCIEIYATILQEVNKQLAELETQIGPMPLMSLQ	+	NONHYDROGENASE	0	0	SP	0.001907
BGEMGI_04610	s__UBA4789_sp013201395	hypothetical_protein	K07486; transposase	K07486	1	37.45	5.009	MVAFLGIDPSVRQSGKFVGTKNRLTKRGSPFARRSLYLAAMVSVRGSKKGKFENKVIYDYYKKKKESKTKKQALGAVMNKLVRIIFSVLKNRRAFVMITPKEHNKLYAAGLLPAA	+	NONHYDROGENASE	0	0	OTHER	1.00005
BGEMGI_04615	s__UBA4789_sp013201395	hypothetical_protein	murF; UDP-N-acetylmuramoyl-tripeptide--D-alanyl-D-alanine ligase [EC:6.3.2.10]	K01929	0	6.5	0	MIPVNLENIARVTGGKVIQGRPQTIFTAVSTDSRTLKKGQLFIALSGETYDAHSFLEKAVSAGAKWFGRESPGRPAPEHSSGVGQ	+	NONHYDROGENASE	0	0	OTHER	1.00006
BGEMGI_04620	s__UBA4789_sp013201395	hypothetical_protein	murF; UDP-N-acetylmuramoyl-tripeptide--D-alanyl-D-alanine ligase [EC:6.3.2.10]	K01929	0	28.499	2.006	MSHLAGLPQNIPVVLVNDTLQALQSLAAYNRIRISAFLVGVTGSTGKTTTKDILASVLATRLVTHKTSGNYNNEVGLPHTLLQMGHDCQAAVVEMAMRGVGEIDALCRIAKPDCAVITTINETHMELLGDLSSIAAAKGEILARIPPKGFALLPAESPFIKREAARCKGRVIFGAGGDADIRAENIRPTGRGQRL	+	NONHYDROGENASE	0	0	OTHER	1.00004
BGEMGI_04625	s__UBA4789_sp013201395	hypothetical_protein	murF; UDP-N-acetylmuramoyl-tripeptide--D-alanyl-D-alanine ligase [EC:6.3.2.10]	K01929	0	19.969	1.004	MVIGNRRDRYTLPIPGRHNVVNALAAIGVAREMGLTMAEIARGLEAVDLTGMRLEITSAGGIKIINDSYNASPASTRAALQTLADIAAGGRKIAVLGDMLELGQRALPGHQEVGAAATGLQIDYLITVGELAQNIQRGAHSAGMDQGRASTVRIIRKRPRSWKIFSSRVIQCWLKDPEA	+	NONHYDROGENASE	0	0	OTHER	1.00006
BGEMGI_04630	s__UBA4789_sp013201395	hypothetical_protein			0	15.959	0	MPEIVHNDSYHNFYNFFACELLLLHAGLGFSQALDDGFHFHASGSFNQHCITRLEKIFQDLDRFLIILALPLIHAGAMGDSLYVLGQLTHSDQIVNLQVCCCCPYL	-	NONHYDROGENASE	0	0	OTHER	0.902959
BGEMGI_04635	s__UBA4789_sp013201395	Phospho-N-acetylmuramoyl-pentapeptide-transferase	mraY; phospho-N-acetylmuramoyl-pentapeptide-transferase [EC:2.7.8.13]	K01000	0	62.276	2.016	MGGLMFLTGTLAAVLMLSHDRPEGLIVLVIIIGFGLIGFVDDYLKVVLKRSLGLRAREKLLGQIILAAGLAYWVVHHMGRGTEIVVPFSGFFAPGGIQLDIGFWPFMIFTVVVVVGAANAVNLTDGLDGLAAGVSMIVALALMIIASLVHKEGVALSMAALSGGCLGFLFFNRYPAKVFMGDTGSLAIGGGLGAAAVITRSELFFLIIGGIFVLETLSVIIQVISFQTTGQRLFRMSPCITIMNWAAGVKTASCSPSGWLPWFLPPLAWPAITGFIKNWLLYRKAECDGVTGEKNFGGGGRQKWFGGGPFFSR	+	NONHYDROGENASE	0	0	OTHER	1.00006
BGEMGI_04640	s__UBA4789_sp013201395	hypothetical_protein			0	6	2	MVVGAGKSGLAVAHFLAGKGAFTVLTDARVPVLPDGEAARLRAEGVDVGFWQLPPGGEANI	+	NONHYDROGENASE	0	0	OTHER	1.00004
BGEMGI_04645	s__UBA4789_sp013201395	hypothetical_protein	murD; UDP-N-acetylmuramoylalanine--D-glutamate ligase [EC:6.3.2.9]	K01925	0	22.896	0	MVAITGTNGKTTTTTLIGELFKESGRKVLVGGNIGLPLVTAVEDYDAGDLIIAEVSSFQLETVISFRPKVAVILNITPDHLDRHGHMEAYTAAKARVFANQGPADFTVLNYDDPLTAGLAVKTAGRVIFFSCHHQLPSGVFVESGKIVARDGCLGANYLPGRRNRPTGKAHNLENALAAVAVAQAMGVPADTIARVLKGFKGVPHRLEFVAEVNGVKYINDSKGYTTRLLPLRLWRPTQSRWF	+	NONHYDROGENASE	0	0	OTHER	1.00009
BGEMGI_04650	s__UBA4789_sp013201395	UDP-N-acetylmuramoylalanine--D-glutamate_ligase	murD; UDP-N-acetylmuramoylalanine--D-glutamate ligase [EC:6.3.2.9]	K01925	0	6.137	0	MVLIAGGKDKGSNFGHLATIIKQKVKALVVLGQSADLIEQAARAKGFTAIQKAADFAQAVLLAHRAAQPGEVVLLSPACASWDMFNSFEERGSFSRRSYIAWKNHSDGK	+	NONHYDROGENASE	0	0	OTHER	1.00006
BGEMGI_04655	s__UBA4789_sp013201395	hypothetical_protein	ftsW, spoVE; cell division protein FtsW	K03588	0	28.153	0	MSSKRKSPDFVLFITVMCLLVIGVVMVLSASEYKTLIYYNDSFYYFKRQLLWSVLGLIGMFYMINFDYKRLRQYITPILAAAFILLVLVLIPGVGVEVNDATRWIGIGLHSVCPGRTGEIVYYNFHGLRAIQEQRADQEFYRWCIALHDCNGPGCFAYFTAAGSGYGLVPGRYCYCDGFRCRSPPVTPDHGCCRRACCGGLRLPWNHTGLKG	+	NONHYDROGENASE	0	0	OTHER	1.00001
BGEMGI_04660	s__UBA4789_sp013201395	hypothetical_protein	ftsW, spoVE; cell division protein FtsW	K03588	0	19.041	0	MAFLDWADPQETGFHIIQGLYAIGSGGLFGLGLGQSKQKFLYLPENHTDFIFAIIGEELGFIGYPGNYALPVVYLAGSKNCYCFPGSFCQPAGYRYYRLGGGAGFYQHWSGHRILPITGITLPFISFGGTSLLFTLVAVGILLNISRFTTTR	+	NONHYDROGENASE	0	0	OTHER	1.00003
BGEMGI_04665	s__UBA4789_sp013201395	UDP-N-acetylglucosamine--N-acetylmuramyl-(pentapeptide)_pyrophosphoryl-undecaprenol_N-acetylglucosamine_transferase	murG; UDP-N-acetylglucosamine--N-acetylmuramyl-(pentapeptide) pyrophosphoryl-undecaprenol N-acetylglucosamine transferase [EC:2.4.1.227]	K02563	0	46.44	2	MCPRRDLVFGALMGYGLERKISLRNLVVIWKAWQGLRQAGKIIRSWRPDAVIGTGGYVCGPVILAAARRRIPTIIHEQNALPGITNKILARFAGRIAVTFAASVDYFPQQEKVKLTGLPVRPEILTVDRTASLKNLGFEHSPFLLLSFGGSRGARTINKAMVEVLQKFAGDPRLNILHATGSSGHQEFMADCAAAGLDLTRVENIKVMPYIYNMQDALAADLVICRAGAATLAELTICGIPAILVPIPMLLKITRSIMPGLEKEGAALVVLDAQLNGPFLCEKIEELLTDRERMTAMSASSKKLGRRGALADIIGCVDELLAGR	+	NONHYDROGENASE	0	0	OTHER	1.00006
BGEMGI_04670	s__UBA4789_sp013201395	hypothetical_protein	murC; UDP-N-acetylmuramate--alanine ligase [EC:6.3.2.8]	K01924	0	20.549	1	MQKTRHVHFIGIGGTGMNGIASIMLGLGYRVSGSDLKPSAVTDRLAASGAICYTGHSRDNLEGAGLVVASTAIPADNVELVEANSRGLPVVHRGEMLAWLMDRQKGIAVAGAHGKTTTSSMLALVLERARSNRR	+	NONHYDROGENASE	0	0	OTHER	1.00004
BGEMGI_04675	s__UBA4789_sp013201395	hypothetical_protein	murC; UDP-N-acetylmuramate--alanine ligase [EC:6.3.2.8]	K01924	1	37.799	4.012	MTEIGGNAKLGQGEYIVAEADESDGSFLKLNPFIEIITNIEDDHLDYYKNMENIIAAFRQFLAKVPENGLAVVCFDDPRVRVLLEGYDRPCITYGLEHPKADYTLHNVQLNGDVSAGDVYHHGLYIGTLQLKVHGRHNLLNSLAVVAVARHIGVDFPAIASALKDFSGAGRRFQLTGEVNGIKVFDDYAHHPTEIKATLGATVQLKTGRVAAVFQPHRYTRTAILGERFGEAFKDADIVIVSDLYSAGERPIEGISAQTIVSAIKKHDGREVIYLPTKTEIVNFLAQTVCPGDMVLTLGAGDIWNVGVELVDRLKERQNVG	+	NONHYDROGENASE	0	0	OTHER	1.00004
BGEMGI_04680	s__UBA4789_sp013201395	hypothetical_protein	murB; UDP-N-acetylmuramate dehydrogenase [EC:1.3.1.98]	K00075	0	9.269	4	MLADTTVYQEMLRALPGRVSAGEPMKEHTSWRIGGTG	+	NONHYDROGENASE	0	0	OTHER	0.999982
BGEMGI_04685	s__UBA4789_sp013201395	hypothetical_protein	murB; UDP-N-acetylmuramate dehydrogenase [EC:1.3.1.98]	K00075	0	15.362	6	MQPANREELRLVVAHVNQWGIPDYYRCKRQYPGSDEGIRGVVVKVGSGLDRISLQEHMIVAESGARLSRVAAAARDAGLGGFEFSSGIPGNIGGVVVMNAGLKWGIHSGAAEKDFVIKPGWAFFYKNKG	+	NONHYDROGENASE	0	0	OTHER	1.00005
BGEMGI_04690	s__UBA4789_sp013201395	hypothetical_protein	murB; UDP-N-acetylmuramate dehydrogenase [EC:1.3.1.98]	K00075	0	12.486	2.073	MLLSPAGHFSIKTKDEIDFGYRTSSLQKDSSIVVEALFSCFQKDKDRIKQEMDAFNRRRKKTQPLHYPCAGSIFKNPPGDTAGRLIEAAGLKGTRIGDAQISTLHANFIINLGAATARDIMMLVEKTRELVLERFGIELKPEVKVVGY	+	NONHYDROGENASE	0	0	OTHER	1.00008
BGEMGI_04695	s__UBA4789_sp013201395	EPSP-synthase_domain-containing_protein	murA; UDP-N-acetylglucosamine 1-carboxyvinyltransferase [EC:2.5.1.7]	K00790	0	15.868	0	MQKFLIVGGNRLKGTIRASGSKNATLPVLAACILNASKNIIHEVPKLKDVLVMKDVLTHLGAGVTCRGSTLIVDSSNIQSVEISEDLMRRMRASNLVLGVCSAGSVE	+	NONHYDROGENASE	0	0	OTHER	1.00007
BGEMGI_04700	s__UBA4789_sp013201395	hypothetical_protein	murA; UDP-N-acetylglucosamine 1-carboxyvinyltransferase [EC:2.5.1.7]	K00790	0	1.023	0	MKISYPGGCQIGSRPMNLHFKGLQAMGVVIKEKYGYISARAEKLTGADIHLDLPSVGATENLMMAAVLAE	+	NONHYDROGENASE	0	0	OTHER	1.00006
BGEMGI_04705	s__UBA4789_sp013201395	hypothetical_protein	murA; UDP-N-acetylglucosamine 1-carboxyvinyltransferase [EC:2.5.1.7]	K00790	0	7.982	0	MGYLKDAEHTVIPDRIEAGTHLVAAAITSGEVTLTNVIPEHMEPLLAKMREAGVDIITGADYVRVQGGDTIRAVDIKTMPYPGFPTDMQPQMMALLSLAEGVKHHYGNCF	+	NONHYDROGENASE	0	0	OTHER	1.00006
BGEMGI_04710	s__UBA4789_sp013201395	UDP-N-acetylglucosamine_1-carboxyvinyltransferase_2	murA; UDP-N-acetylglucosamine 1-carboxyvinyltransferase [EC:2.5.1.7]	K00790	0	1	0	MSKVLKGLVEAHLEASDLRAGAALVLASLVAENGAILENISHIDRGYERLETKYNALGARIVRVHD	+	NONHYDROGENASE	0	0	OTHER	1.00004
BGEMGI_04715	s__UBA4789_sp013201395	hypothetical_protein	ftsQ; cell division protein FtsQ	K03589	0	6.824	0	MQSIVFLIIVLVTGFILLNSPIFEVRKVLVRGNNFLDEEKILAVADIDLGINIFKLKTANLTSNIKALPMIKEAQVARSLPSSVVITVVERVPLGLLPAKEGFMKVDEEGVCLARAG	+	NONHYDROGENASE	0	0	OTHER	0.797403
BGEMGI_04720	s__UBA4789_sp013201395	hypothetical_protein			0	35.249	14.472	MPVITGVQADLVAPGNVLACEKLQSALDVIKELPTGSVANLTEIHVDEDGQIKIYTTEGYQCRFGLPQNIREKGQILQQVLLELRRQGAKINYIDLSYAGQPVVYYKNCAKVGD	+	NONHYDROGENASE	0	0	OTHER	1.00008
BGEMGI_04725	s__UBA4789_sp013201395	hypothetical_protein			1	19.561	6.099	MLQEQVNSLRTDFDRASAGPGDGELKEGLDKARILAGVTELTGHGVEVTLNDSNVTLKPGENPNLYVLHDEDILHVLNELKAAGAEAISMNEQRLLANTEVRCTGPTIVLNRDKRLARPILSRPSGILTPWKAPLR	+	NONHYDROGENASE	0	0	OTHER	1.00008
BGEMGI_04730	s__UBA4789_sp013201395	hypothetical_protein			0	35.254	7.348	MKGGVAETLQFWGIQVGVKKMNQVTVYRPTAAGSNLNTPRLPVKEGMNLNRSIYISILAVFLMFGMLLSFQFRSNGSNGGGVPTERYHELTVEKLKVETDIAQLEEESNDLAVKIADAGRGRTTAAEAMEKELDKIQLRAGLIAVTGPGVEIVVKNDSSAQYGSGFL	+	NONHYDROGENASE	0	0	OTHER	0.999568
BGEMGI_04735	s__UBA4789_sp013201395	hypothetical_protein			0	13.204	0	MIPQPNMVPDFYNIRDENLLLLVNDLRGAGAEAISINGQRILATSEVRQAGNHINVNLVKISPPYNIKAIGNPGQLKSSLEIKDGLVEILAANGVLVEVRQLEQVSVPAYSGGLGFDYAKHVQKG	+	NONHYDROGENASE	0	0	OTHER	1.00007
BGEMGI_04740	s__UBA4789_sp013201395	DUF1290_domain-containing_protein			0	30.953	1.001	MSLKCGWVYGWAAIGLATGIIIGLNVPVMLPQAYAKFLSIAALAALDSVFGGIRAAMEDNFDNAIFITGLFSNALLAAGLAYAGDRLGIDLYLAAVVAFGVRLFQNLAIIRRYLLNRSKKGNSH	+	NONHYDROGENASE	0	0	OTHER	1.00003
BGEMGI_04745	s__UBA4789_sp013201395	hypothetical_protein	ftsZ; cell division protein FtsZ	K03531	0	7.126	7.015	MLDFDLDLDQFANIKVIGVGGGGNNAVNRMINSGLKGVEFIAVNTDAQALYLAQSNNKIQVGVKLTKGLG	+	NONHYDROGENASE	0	0	OTHER	1.00005
BGEMGI_04750	s__UBA4789_sp013201395	hypothetical_protein	ftsZ; cell division protein FtsZ	K03531	0	40.907	15.857	MKGSDMVFVTAGMGGGTGTGAAPVVAEVAKELGALTVGVVTKPFTFEGRKRASQAEAGIAELKARVDTLITIPNDRLLQVVEKQTSIVEAFRIADDVLRQGVQGISDLIAVPGLINLDFADVKTIMRDTGSALMGIGIAKGDSRAAEAAKSAHFQPVVGNLHRRGKRGSFKYNRWDISGLV	+	NONHYDROGENASE	0	0	OTHER	1.00005
BGEMGI_04755	s__UBA4789_sp013201395	Cell_division_protein_FtsZ	ftsZ; cell division protein FtsZ	K03531	0	15.299	8.126	MFEVNEAADIIFQAADPEANIIFGGVIDENMEDDVRVTVIATGFESRVHKVEKPKAELEIKPFADVDSLDIPAFLRRR	+	NONHYDROGENASE	0	0	OTHER	1.00006
BGEMGI_04760	s__UBA4789_sp013201395	hypothetical_protein	selD, SEPHS; selenide, water dikinase [EC:2.7.9.3]	K01008	0	9.29	0	MLCHLNDSMEDQNLLVGSSTSDDAAVYRLNDETALVQTVDYFTPVVDDPYTFGQITAANALSDIYAMGA	+	NONHYDROGENASE	0	0	OTHER	1.00004
BGEMGI_04765	s__UBA4789_sp013201395	hypothetical_protein	selD, SEPHS; selenide, water dikinase [EC:2.7.9.3]	K01008	1.003	35.999	6.966	MEILRGGVDKVKEAGAIVVGGHSIEDQEPKYGLAVTGIAHPDHIITNATARPGDALILTKPLGTGIINTAIKGKMADSAASNAAVNLMTALNDRAARVMVDLGAAACTDVTGFGLVGHLYEMLAASGVGGRMFLPEIPVLDQVRPLAELGMAAGRGLPQPGISGRMVALGC	+	NONHYDROGENASE	0	0	OTHER	1.00003
BGEMGI_04770	s__UBA4789_sp013201395	hypothetical_protein	selD, SEPHS; selenide, water dikinase [EC:2.7.9.3]	K01008	0	5.565	3.058	MRWDADIKDIDRLILADPQTSGGLLIAVSADRAEEMVSSLQEAGVAGALIGQIIESDQPLIHVEK	+	NONHYDROGENASE	0	0	OTHER	1.00005
BGEMGI_04775	s__UBA4789_sp013201395	hypothetical_protein	ytrA; GntR family transcriptional regulator	K07979	0	16.057	3.72	MFELDLRSRAPIYEQLAEKVKELIIHNVLKPDQQLPAVRVLAGELTINPNTIQKAYRELENRGYIYSVPGKGSFVKPAETGINVIRLQDLEKELEKIVTEMLYLGVRPQEIITRIKRQLSKSADKGVRTMIEIENISKGFQETEALKEVSLSVGRGSIYGLVGYNGVSKTTLLKILAGIYKPDGVAICR	+	NONHYDROGENASE	0	0	OTHER	1.00006
BGEMGI_04780	s__UBA4789_sp013201395	ABC_transporter_ATP-binding_protein	ytrB; acetoin utilization transport system ATP-binding protein	K16921	0	15.248	0	MALFYSRLYSRWDQDRFEKLGNVFDIDTGRRIRTLSKGMQRQVSFWLSLSLMPDVMLLDEPLDGLDPVMRKKVKNLIIQDVATREMTVIISSHNLRDLEDICDYIGILHQGEMLLQRDLDDLKADVHKIQVAFSGDIPPALLQEMPALYQEKRGSVLILIVRGAAEEIITRARSYQPAVLDILPLTLEEIFIYEMGDKGYEIKNVLY	+	NONHYDROGENASE	0	0	OTHER	0.999977
BGEMGI_04785	s__UBA4789_sp013201395	hypothetical_protein	ytrC_D; acetoin utilization transport system permease protein	K16919	0	3.15	0	MKWGIKAMKLKTSFINQGILRNDLKRFTWIGVTYLLLLLASVPLKILMWHSREQAQQINYIADYIRIFQFAPYPPTQIMIFIIVPVVAGLLLFRYLQDSRSADMAHALPVNRGPLQHPCYSRNNPFVCTADHHRAGFLAAGGRSGD	+	NONHYDROGENASE	0	0	OTHER	1.00001
BGEMGI_04790	s__UBA4789_sp013201395	hypothetical_protein	ytrC_D; acetoin utilization transport system permease protein	K16919	0	7.039	0	MAGLGIETVNITNILNWLSNSLLINLLFFISTAAVGMVTGMTALQGAQSYVLLLLPSGLSYLLLHNLNQYTYGFALDYYASKIDNLSPLIRLTGISSSYLRPAEIAAYLGASIVLFFVGRSLYRLRNSETAGNAISFTVLQPIFKYAVTFCFMLLIGSYFNAMQDSVAWTYFGYFIGSLLAYFLMEILLNKSVQVFRRLRSGATVSMPW	+	NONHYDROGENASE	0	0	OTHER	1.00001
BGEMGI_04795	s__UBA4789_sp013201395	hypothetical_protein	ytrC_D; acetoin utilization transport system permease protein	K16919	0	7.098	0	MVLLLGLFHFDWTGYEKRLPEIGEVASVYMDSSFHPFIYQPAAPDSETVYYYSEGPGKAVFTDQENIAHIYALHQQIIAHREDNKKTASSVGNRYVRQICLAYELPGGKHLYRQYGIDPEMYAGNLKPIYESREYKELHNAIFHINPAEVDFIEISGHHYTNKKLRIIEPEAIAQVFSALQADIYDQTYEEIVGGHPGPAWKSGLRIVFSARIGKSLTPIWNSGSRIVVTMSRLA	+	NONHYDROGENASE	0	0	OTHER	0.982306
BGEMGI_04800	s__UBA4789_sp013201395	hypothetical_protein			0	89.664	9.635	MPELDLACAFIDKFSAPDEEEARIPRTKEWMMDAESLAQRPGVLKITDPDQMEWCLREYYGEDTEADYQVFFVLKNSGIISGYLKGTDAPAFIRNHSFA	+	NONHYDROGENASE	0	0	OTHER	1.00005
BGEMGI_04805	s__UBA4789_sp013201395	hypothetical_protein			0	35.534	0	MRVSGKGATQLYPSTLFIHRADNSAPRAPDHRPSSFTLGRGPTRRFAAQTVPSLILGFNRSLNEGSMSLAFVSPADLMFGDITRRQSPAPDRAVSPFPCPSPTDLKPRLMIGGIPWTFQPSAFHFPLSTFQPTPKKYLKEKDWDKVPVPPSHSNWLVFCCKLQDKKIFYQQEMTYSRAWPLYNRASAVNILPTCNNGPITEI	+	NONHYDROGENASE	0	0	OTHER	1.00003
BGEMGI_04810	s__UBA4789_sp013201395	hypothetical_protein			0	8.071	0	MAAYTVFLDQVFIGNLVINYAILWAAAKLARIPIIKWRIAVGAVLGAFYSLAMFLPGNSFLFTFWFKIVASLIIAAAAFAPLNIKNLFICLGCFYLTSFVLGGLTLGLIFFTHSGRVIDYRGISAVVAEHFWPGIFWGWLPCGARVKVWPA	+	NONHYDROGENASE	0	0	OTHER	0.999989
BGEMGI_04815	s__UBA4789_sp013201395	hypothetical_protein	spoIIGA; stage II sporulation protein GA (sporulation sigma-E factor processing peptidase) [EC:3.4.23.-]	K06383	0	1	0	MGLAALWGTGKGVAGLIKKGSFDRLYRMNITIRYNDSEVNVMALLDTGNSLKDSDRAADNYSRIHCFKTPAARGVTVMSREGWET	+	NONHYDROGENASE	0	0	OTHER	1.00007
BGEMGI_04820	s__UBA4789_sp013201395	hypothetical_protein			0	5.033	0	MWEFLGSLTGHHNVTRYSAVPFQSLGNINGLMIGFRPDAVFIDRAGQPVEIEKVVIAICKEQLDPAGGYKALLGAALLAELS	+	NONHYDROGENASE	0	0	OTHER	1.00007
BGEMGI_04825	s__UBA4789_sp013201395	hypothetical_protein	sigH; RNA polymerase sporulation-specific sigma factor	K03091	0	0	0	MKQQQFVKIKWSIRLALLRILIWIGYRPRVYYVGSSEALPPPLSTDEELFLIARLESGDSAVRSVLIERACVW	+	NONHYDROGENASE	0	0	OTHER	0.985842	Inside	0
BGEMGI_04830	s__UBA4789_sp013201395	RNA_polymerase_sigma_factor	sigH; RNA polymerase sporulation-specific sigma factor	K03091	0	8.191	0	MATYASRCIENEILMYLRRNNKTRVEVSFDEPLNIDWDGNELLLSDVLGTESDIIYKIIEEQVDKKLLHLALQKLSNRERKIMELRFGLYNNGIEKTQKEVADLLGISQSYISRLEKRIIKRLKKEIHRME	+	NONHYDROGENASE	0	0	OTHER	1.00006	Inside	0
BGEMGI_04835	s__UBA4789_sp013201395	RNA_polymerase_sigma-F_factor	sigH; RNA polymerase sporulation-specific sigma factor	K03091	0	4.093	0	MLVNKVEICGVNTSKLPVLTGSQMRALFESLQSGDTTARSKLINGNLRLVLSVIQRFTNRGEYVDDLFQVGCIGLMKSIDNFDLSQNVKFSTYAV	+	NONHYDROGENASE	0	0	OTHER	1.00003	Inside	0
BGEMGI_04840	s__UBA4789_sp013201395	hypothetical_protein	sigH; RNA polymerase sporulation-specific sigma factor	K03091	0	2.04	1.01	MIIGEIRRYLRDNNPIRVSRSLRDIAYKALQVRDSLVSKHSREPSVSEIAGKLKMPREEVVFALDAIREANIIV	+	NONHYDROGENASE	0	0	OTHER	1.00009	Inside	0
BGEMGI_04845	s__UBA4789_sp013201395	hypothetical_protein	sigH; RNA polymerase sporulation-specific sigma factor	K03091	0	2.012	0	MLWMLSGKPISLFEPIYHDGGDPIFVMDQISDEKNKDLNWLEGIAIRDALGKLNERERLILTLRFFEGKTQMEVADEIGISQAQVSRLEKAALGHMKKHI	+	NONHYDROGENASE	0	0	OTHER	1.00007	Inside	0
BGEMGI_04850	s__UBA4789_sp013201395	PRC-barrel_domain_protein			0	9.18	0	MVKISDLRSREIINVVDGRRLGLIKDIDIDLEQGRITSIILPGVSGKFLGFLGKEEEIIVPWEKIVKIGADVILVEVSSFSEPRHEFKINY	+	NONHYDROGENASE	0	0	OTHER	1.00008	Inside	0
BGEMGI_04855	s__UBA4789_sp013201395	Transposase			0	9.673	0	MVSVRGSKKGKFENKVIYDYYKKKKESKTKKQALGAVMNKLVRIIFSVLKNRRAFVMITPKEHNKLYAAGLLPAA	-	NONHYDROGENASE	0	0	OTHER	1.00006	Inside	0
BGEMGI_04860	s__UBA4789_sp013201395	hypothetical_protein	K07486; transposase	K07486	0	10.432	0	MSTKTALFLLLAYPTPTQLLDAPAKDVIALIRSISRQGQNYAENKYKALKQCAKDTFTFGIQLDGRFTCIEIYATILQEVNKQLAELETQIVAYAVDVPAVELLATIPGVVPKISTTLAGEIGDIDRFSNAKQLVAFLGIDPSVRQSGKFVGTKNRLTKRASPLPAGHYIWLQWCPSAEAKKANSRTR	-	NONHYDROGENASE	0	0	SP	0.001907	Inside	0
BGEMGI_04865	s__UBA4789_sp013201395	hypothetical_protein	K07486; transposase	K07486	0	35.76	0	MSVDCPVVGIDVGKKSSYYCVLTSSGKLHIEPSETTNDAKGLTKMIGRLKKTEEALETKPAIVLESTGHYSERLVYFFIRNGYKVFLINPLQSHSIKNVSIRKVKTDKMDCQEIARLFFMLDLREYKMLDDDVANLKILTRAHHLLGKKRSSSSTTLHHK	-	NONHYDROGENASE	0	0	OTHER	1.00007	Inside	0
BGEMGI_04870	s__UBA4789_sp013201395	Transcriptional_repressor_NrdR	nrdR; transcriptional repressor NrdR	K07738	0	16.167	17.574	MRCPFCKYANTRVMDSRPTIDGDAIRRRRECGGCGRRFTTYEKADGLLLVVVKKDGRREAFERQKLLRGLIIACRKRPVSTERLEAIADSIERDLRSLMGTEVESRYIGELVMNHLRHLDEVAYVRFASVYREFRDAKSFMQEIKDLLQGE	+	NONHYDROGENASE	0	0	OTHER	1.00009	Inside	0
BGEMGI_04875	s__UBA4789_sp013201395	hypothetical_protein	nrdD; ribonucleoside-triphosphate reductase (formate) [EC:1.1.98.6]	K21636	0	45.362	12.311	MQKGTEAVCSQQSRNVMAERRRPFDETKITDAIFKAARAVGGEDRQTAMELTIEVLKLLKKKYNGSRFGVEDVQDIVEKVLIEGGHARTAKAYILYRDKRTRMREAKGELMDAVGEILEETNRENANISNSPSAKMLQIASAASKKYYLTRLIPDEMSQAHLRGDIHIHDLDFYGKTLTCLQIPLLRLLSEGFNTGHGYIRPPKRPISAASQAAIILQSSQNDMHGGQSFASFDRDMAPFVDGASDHDLYQAMEALIHNLNSMHSRAGARCLFPV	+	NONHYDROGENASE	0	0	OTHER	1.00008	Inside	0
BGEMGI_04880	s__UBA4789_sp013201395	hypothetical_protein			0	3.04	2.297	MHPEAVVKLLDGQVHHFSQPAIEMADVSFRLDSYPGQIDGGKGEVSPAIAYCRTTPIGHHPGAAAHI	-	NONHYDROGENASE	0	0	OTHER	1.00006	Inside	0
BGEMGI_04885	s__UBA4789_sp013201395	Anaerobic_ribonucleoside_triphosphate_reductase	nrdD; ribonucleoside-triphosphate reductase (formate) [EC:1.1.98.6]	K21636	0	24.868	9.927	MKKQSNMALTVGFIGLAETLTSLTGRHHGQDQEAQTLGQEIVGFMFEKINEACENYDLNYTLLATPAEGLSGRFIKLDRQEFGLIPGVTTKEYYTNSFHIPVDFPISTFDKISLEGPYHKFCNAGHISYVEMSAPPLKNPDAVEAIIKHMRDSDMGYGGINYPVDFCTNCNLTGVINEKTCPRCGSAHIRRVRRITGYLSTTDRFNDSKLLELADRVSHL	+	NONHYDROGENASE	0	0	OTHER	0.899962	Inside	0
BGEMGI_04890	s__UBA4789_sp013201395	hypothetical_protein	nrdG; anaerobic ribonucleoside-triphosphate reductase activating protein [EC:1.97.1.4]	K04068	0	9.713	4.984	MEIRIAGIVRESVVDGPGFRFVVFTQGCRHCCPGCHNPDTWDPRGGDLVRTTELLARIKNEKLIKGVTFSGGEPFYKPNPWPNWAGR	+	NONHYDROGENASE	0	0	OTHER	1.00005	Inside	0
BGEMGI_04895	s__UBA4789_sp013201395	hypothetical_protein			0	15.748	1	MMATYTVQTGDTLFLIAQRFGTTVEALIQVNNITNPDVIFVGQILTIPGAMEEEVEGGGEVIVVPDGSDNMVTRRSGSLLYTLSTNRRTYNRGEDVVITLIKTNTGNTNITLRYPTTQRFEFTARSSSGQTLVWNWSKGRIFPRVAGTVTLRPQERQVFRVVWSQRNNRGVQGPWGSTPLRDLMWLRG	+	NONHYDROGENASE	0	0	OTHER	1.00007	Outside	0
BGEMGI_04900	s__UBA4789_sp013201395	hypothetical_protein			0	6.755	0	MAHTNTETDAEANTEANTTPNTTPNTASNAEAHTETNAATNTATNTATNTEANTEANTEANTEANTEANTTPNTASNAETDTTTDAAANAETDTTTDAAANAETDTTTDAAANAAANAAAHTRANALS	+	NONHYDROGENASE	0	0	OTHER	1.00004	Outside	0
BGEMGI_04905	s__UBA4789_sp013201395	hypothetical_protein			0	14.169	1	MGAVVRTSAMLSQRTNIEAGRIYDLNWGARENVPVVGGGRFILFVEIFYFDRAGGFVGRTEPRFSQDNIPDNRYQRYSLSTGRVPAGAQTAEVRFTFEPGSRKYQQSQN	+	NONHYDROGENASE	0	0	OTHER	0.999769	Outside	0
BGEMGI_04910	s__UBA4789_sp013201395	Metallo-beta-lactamase	K07576; metallo-beta-lactamase family protein	K07576	0	12.205	5.09	MRLQFLGAAGIVTGSCFLLETAKTRIMVDCGLFQGRRDIRELNYRDFNVPPASVDYVLLTHAHIDHSGLIPKLVKHGFKGANYLCHPADN	+	NONHYDROGENASE	0	0	OTHER	0.959874	Inside	0
BGEMGI_04915	s__UBA4789_sp013201395	hypothetical_protein	K07576; metallo-beta-lactamase family protein	K07576	0	15.254	2	MKYASMRTDAETKLVFSGDIGNKDQPIVNDPSYIDDADYVIMESTYGARLHDQKEKEIELLHQVIWETYNKGGNLVIPAFAVERTQDLLYHLYLLMQEKRMPPMPIYIDSPWLPLPQKYSWTIMTSLMRKQRI	+	NONHYDROGENASE	0	0	OTHER	1.00006	Inside	0
BGEMGI_04920	s__UBA4789_sp013201395	Ribonuclease	K07576; metallo-beta-lactamase family protein	K07576	0	33.615	1.036	MDHHDFFDEEAADLIPEDEDMHQIPGIKFTKTVAESMALNKADRVIIISASGMCDAGRIRHHLKYNLWRPESTVLFVGFQADGSLGRQILDGRQCVRIFGDEIAVKADIKVIEGYSSHADQAGLVQWVKGFRRPPREVFIVHGEQEASAALADLLRIETGLEVTIPSLGQSVELLPGSTIVPTEENIKTLYASITARLPELLVSDIDHKIRSEILKGLTHLDHIIKRAE	+	NONHYDROGENASE	0	0	OTHER	1.00006	Inside	0
BGEMGI_04925	s__UBA4789_sp013201395	hypothetical_protein	LACC1, yfiH; purine-nucleoside/S-methyl-5'-thioadenosine phosphorylase / adenosine deaminase [EC:2.4.2.1 2.4.2.28 3.5.4.4]	K05810	0	7.711	3	MYEIVRKMGLEYFIFNHLQSSNLVTHGFTTRIGGVSTGCYHSLNTSFHVGDQDAHVQQNRVLACRALGIDPYRLVAGRQVHGDRIRLVEEKDLGRVPFPMGMPCPI	+	NONHYDROGENASE	0	0	OTHER	1.00004	Inside	0
BGEMGI_04930	s__UBA4789_sp013201395	hypothetical_protein	LACC1, yfiH; purine-nucleoside/S-methyl-5'-thioadenosine phosphorylase / adenosine deaminase [EC:2.4.2.1 2.4.2.28 3.5.4.4]	K05810	0	5.091	0	MLPLSSYYADCVPIFILDPVQRVIALAHAGWQGTVLKIARKVIEKMGQHFATDPRCCLAGIGPPSIPVATR	+	NONHYDROGENASE	0	0	OTHER	1.00004	Inside	0
BGEMGI_04935	s__UBA4789_sp013201395	Response_regulator_transcription_factor	phoB1, phoP; two-component system, OmpR family, alkaline phosphatase synthesis response regulator PhoP	K07658	0	51.559	9.092	MYRPFVHLVPRGFVFLLPWRTGPDGTDDILNDAEIVFVNGERKMGMAKILVVEDEKNILELVRFNLEREGYQVIPTTDGTCALEMARDQLPDLIVLDVMLPGMNGLEVCRELQLDASTRFIPIIILSARAEELDRVLGLEMGADDYIVKPFSPRELVARVKAQLRRSAQVEQWGEETQAHKVLEVGQLVIDEEKYAVFINGVKKDLTTKEFELLSYLALRRGKVFTREHLLAEVWGYDNPVDTRTIDVHIRHVRQKLEQESGDSQLIETVRGVGYRFKEDT	+	NONHYDROGENASE	0	0	OTHER	1.00003	Inside	0
BGEMGI_04940	s__UBA4789_sp013201395	hypothetical_protein	phoR; two-component system, OmpR family, phosphate regulon sensor histidine kinase PhoR [EC:2.7.13.3]	K07636	0	21.139	1.005	MSFFVRILRNTGWRPVASYFFLFAVFIGLAKLYNLNLISLWFFVTVSFLISLVLAWISYSSLINPLTEVTAIAQSVANENFEQYIPTFPQNEIGDLARAIGCMAKRLNTTTDQLGAERGRLRAMVDSMSDGVIIMDSWGRVILLNPVVEKLFRITNEASKGKNIIRVIRDHNLEKMLHESLETGKSIKKKIQLSTGSSYIPGSCNSHRCGWG	+	NONHYDROGENASE	0	0	OTHER	1.00004
BGEMGI_04945	s__UBA4789_sp013201395	hypothetical_protein	phoR; two-component system, OmpR family, phosphate regulon sensor histidine kinase PhoR [EC:2.7.13.3]	K07636	1	13.311	1	MDGDNGEVVAILKNVTEKKKYEEMRSEFVANVSHELRTPLTSIRGFAETLLDGGYEDPANARKFLLIINKETERLSRLIDDLLRLSKIEQEGFVPNLEAFPIQDLLRLTADIMRAKAAENNLVIALDAPDILPHVYADPDMIRQVLLNLIDNGINYTPAGGPSASAPVSSWII	+	NONHYDROGENASE	0	0	OTHER	1.00003
BGEMGI_04950	s__UBA4789_sp013201395	Histidine_kinase_domain-containing_protein	phoR; two-component system, OmpR family, phosphate regulon sensor histidine kinase PhoR [EC:2.7.13.3]	K07636	0	6.086	0	MKIDVQDNGIGIPPENIARLFERFYRVDKARSRELGDTGLGLSIVKHIVEAHKGGLQVESKVGKGSTFSVLLPLGGNARRDNGDEQNEN	+	[NiFe] Group 3c	0	0	OTHER	1.00005
BGEMGI_04955	s__UBA4789_sp013201395	hypothetical_protein			0	27.299	7.03	MKNGNVLQIPLPKKRRRPNNFFRNFLLVVTLVVLAVVLSKKFVVSTIAQVQMLPQQSINRTITLDGVLIKAEKVFKALCSGRFHLIRPEGERLEMGPGARITTIDADGGETTTDMYTDVTGILCRHLDGYESILSPANMDELALPVMGKIDDRPLADGDLVDKGQPVFKIIDNLSPVYMYTTIAKADFAEGFWDEPGTLQVFWNNFEFSIVPYVELVDNGENIEGLFMLKNFPEQIIHRRQVSIDVTAGPWADYWYLSRLLSIKMSNPAFTW	+	NONHYDROGENASE	0	0	OTHER	1.00001
BGEMGI_04960	s__UBA4789_sp013201395	YggS_family_pyridoxal_phosphate-dependent_enzyme	yggS, PROSC; PLP dependent protein	K06997	0	31.263	2.011	MNIEENLARVQKRVSDAARRAGRNPADVQLVAVTKTIPVEVIKEALDLGVRHLGENRVQEFLYKQPAFGADIKWHFIGHLQSNKVRKIIDKVSLIHSLDRWSLARTISRVAGETGISVRALIQVNVSGETTKHGLSPVEAEDFARAAMDLPGLQICGLMTIAPLSKDPEEIRYVFRQTKELARQIKNSIPEIKMDLLSMGMTGDFEVALEEGANLIRLGTALFGRRN	+	NONHYDROGENASE	0	0	OTHER	1.00005
BGEMGI_04965	s__UBA4789_sp013201395	Cell_division_protein_SepF	sepF; cell division inhibitor SepF	K09772	0	29.471	4.009	MKIVDKMLNFMGFEEEEVEEEKNVQQEPEEEQRPWQRKKEKGTVINMHAQRQIRVIVVEPRSFEEVKGITDNIKNRRPVIVNLEQAEAELARRVVDFISGATYALNGSMQKVGSGIFLFVPNNMDISADSKDLGKSKGMFANMRF	+	NONHYDROGENASE	0	0	OTHER	1.00005
BGEMGI_04970	s__UBA4789_sp013201395	Pyrroline-5-carboxylate_reductase	proC; pyrroline-5-carboxylate reductase [EC:1.5.1.2]	K00286	0	26.399	8.046	MGEALAGGLIRTGLVEPALVYISDVSAERREQLQEKIGVNTSADNCAVVKQADIIIIAVKPHVTPPVWQEIAAVAGPRQVFISIAAGVTISRIESYLSGPIPVVRVMPNTPALVGEGASAVSPGSYAGKESIEAAMAIFNALGRAVHMPESLLDCVTGLSGSGPAYMYLILESLIDGAVRLGLPHNTARELAAQTMLGAAKMILETTDHPAKLKNMVTTPGGTTAAGLFALEEGRLRPVLMKAVAEAARRSREMSG	+	NONHYDROGENASE	0	0	OTHER	1.00005
BGEMGI_04975	s__UBA4789_sp013201395	hypothetical_protein	yggT; YggT family protein	K02221	0	7.008	0	MGFGIGFSVIRVVNVAFEVYAVILLIRIVLSWIRHNPYQPIIRFIYEIT	+	NONHYDROGENASE	0	0	OTHER	1.00001
BGEMGI_04980	s__UBA4789_sp013201395	DivIVA_domain-containing_protein	divIVA; cell division initiation protein	K04074	0	56.181	8.61	MLMPLDIQKKEFRHVLRGYSQDEVHAFLDQVAKEFENLIRENQELKEKVAQTEQNVARYQEIEEAIKNAMVMAQKNTDELKQNAEKEAQLLLEQTRVEADQLANEAKREAAERLHEAEKQLAVMTTEYEQIKQKARIFKTRLKSFLELQIKLIDQAGEFPAGEDLNLEDLQEAVAKNDVTLGA	+	NONHYDROGENASE	0	0	OTHER	1.00004
BGEMGI_04985	s__UBA4789_sp013201395	DUF167_domain-containing_protein	K09131; uncharacterized protein	K09131	0	13.678	0	MLQVTEVNGDVVFKVRVMPRSSKNCLAGVYNDALKIRLTAAPLEGKANEACRVFLAKTLGVPRSRVEIVGGHTSRNKVIRAYGLSAEKALKALMP	+	NONHYDROGENASE	0	0	OTHER	1.00006
BGEMGI_04990	s__UBA4789_sp013201395	hypothetical_protein	IARS, ileS; isoleucyl-tRNA synthetase [EC:6.1.1.5]	K01870	0	21.289	0	MDYGKTLNLPKTKFPMRANLPLREVEFLKFWDEIDVYSLVQEKNSGRPKFILHDGPPYANGHIHMGHVLNKVLKDIVVKYHSMAGFDSPYVPGWDTHGLPIEQQAIKAFGLNRHEIDLVEFRKKCKDFALKYVDIQREEFKRLGVRGQWDKPYLTLQPHFEARQIGVFGEMAKKGYIYKGMKPVYWCASCETALAEAEVEYADKKSASIYVRFPVKDGKGLLPEKDTYLVIWTTTPWTCRPTLPYACTLSISMSCFRQVRKIIWWPQN	+	NONHYDROGENASE	0	0	OTHER	1.00004
BGEMGI_04995	s__UBA4789_sp013201395	hypothetical_protein	IARS, ileS; isoleucyl-tRNA synthetase [EC:6.1.1.5]	K01870	0	23.04	0	MHTAPGHGIEDFAVGKQYGLPVLSPVNSRGVFTDEGGIFAGQFFLKANDSVLEELDHRGNLINQSTIMHQYPHCWRCKKPVFFRATEQWFASIDGFRQSALDAIRKVRWIPAWGEERIYNMVEDRGDWCISRQRTWGVPIPIFYCRDCGKELINDQTIKHLQDLFRKNGSDVWFAREAADLLPPGVKCECGCTEFTKEKDIMDVWFDSGTSHYGVLDEPAVWPDQSWPADLYLEGSDQHRGWFNSSLSTAVAVSGQAPYRAVLTHGFVVDEQGRKQSKSLGNVVDPAKVIKQMGRHPAVVGQFR	+	NONHYDROGENASE	0	0	OTHER	1.00005
BGEMGI_05000	s__UBA4789_sp013201395	hypothetical_protein	IARS, ileS; isoleucyl-tRNA synthetase [EC:6.1.1.5]	K01870	0	29.077	2.71	MWVSSADYRSDLASSPGILKQLTEAYRKIRNTCRFLLGNLYDFDPATDNVDYKELLEIDRWALLRLQKLIQRVTAGYRNYEYHVVYHAIHSFCTVDMSSLYLDIIKDRLYTMPAASRERRSAQTVMYEVLSALVRLLAPVLTFTTEEIWRHMPGDKAGLISVQMADMPQVVDEYIDIELAEKWDRLLAVRSEVTKVLETARRDKVIGNSLQAAVELYLGQDLHDFLATLVADLPVLFIVSAVRLASLEEAPATAQANENVPELLIAVQPATGDKCERCWMYHDEVGADDTHKTLCPRCAQVMQQI	+	NONHYDROGENASE	0	0	OTHER	1.00005
BGEMGI_05005	s__UBA4789_sp013201395	hypothetical_protein			0	219.325	93.363	MGYIEGQNRNQITLFPEAIDDYIGQDSSVRVIDEYIERLDIKKLGFKRAEPAVTGRPPYNPRDLLKLYIYGYLNRVRSSRRLEQEAGRNLEVIWLLNKLKPDFKTIADFRKDNKKALTKVFHDFSKLCSDWDLFGKELVAVDGTKFRASNSKKNNYSKKKLQRLLASIDKRIDNYLKELDQLDEIEKCDRKPDAKEIKKRLEQLRSRKEKYEGFKKVLEDEDSSEISTTDRDARLMSNNNGNVDVSYNVQTTVDSKHKLIVDFDVTVQPNDLGQLAKMAVRAKDIFGVDKLEAVADKGYYKTDDLKTCLENGITPFVAKQVYPSRTGVKEFNHDRFAYDKEKDVYICPQKNVLSRWRVRRAKGQIVGYDYKNWEACKACSFKGDCTKSPKGRTIFRYVD…	-	NONHYDROGENASE	0	0	OTHER	0.999929
BGEMGI_05010	s__UBA4789_sp013201395	Signal_peptidase_II	lspA; signal peptidase II [EC:3.4.23.36]	K03101	0	8.271	2	MFQGESIPVLPAIFHLTYIMNPGAAFGILPNQHTLFIITGVLLILGVLIAYWRLPAEKRLLKVGLALMLGGVLGNLVDRVRFGTVVDFLDFRIWPVFNLADTAIIIGVFLLAWELLKDTGKSGEGSEG	+	NONHYDROGENASE	0	0	OTHER	1.00005
BGEMGI_05015	s__UBA4789_sp013201395	Pseudouridine_synthase	rluD; 23S rRNA pseudouridine1911/1915/1917 synthase [EC:5.4.99.23]	K06180	0	34.639	2	MGKVQHYQVEENDIGKRLDLFLTEAADYSRSQIQKLITDGLATINGNTVKAGYKVRVGDLVRLEIPGQEKVVVKPEKIPLEIYYEDSDLMVINKPRGMVVHPGAGHYSGTLVNALLYYTGDLSRVNGEMRPGIVHRLDKDTSGLLMVAKNDAAHVCLAKQLKDRSASRIYLALAHGEVKDARGVIDAPIGRDPKNRQKMAVVYKGSRQAVTNYQVQGRYQGYTYLRLKLETGRTHQIRVHLAFIGHPVVGDPKYTRQTPFSSLRPVSPCHYYWL	+	NONHYDROGENASE	0	0	OTHER	1.00008
BGEMGI_05020	s__UBA4789_sp013201395	hypothetical_protein			0	4.183	0	MNARGLTLLRADPEIVFGMVLGSIFGIVFLNGVPVGPLMAAGITAMFLPLTRLFKR	-	NONHYDROGENASE	0	0	OTHER	1.00001
BGEMGI_05025	s__UBA4789_sp013201395	hypothetical_protein			0	7.387	0	MVGKARALYEPSCKQAIRICGTRTKGIGTQSCLGIGFEAGLCPRIICPPKPRMQRNGPGCPRLRKGRKMKW	-	NONHYDROGENASE	0	0	OTHER	1.00006
BGEMGI_05030	s__UBA4789_sp013201395	hypothetical_protein	comA; phosphosulfolactate synthase [EC:4.4.1.19]	K08097	0	2	0	MILHFGSDVNLGNIAVNEVLALEALRVGLRGDTLRPVYLRERGPQYSCRQPGINSQINGTGGQVCSSHSSQVGDGS	-	NONHYDROGENASE	0	0	OTHER	0.999087
BGEMGI_05035	s__UBA4789_sp013201395	hypothetical_protein	comA; phosphosulfolactate synthase [EC:4.4.1.19]	K08097	0	5.126	0	MIVEGRESGKNAGFYDQQGRFVGDEWERILEAAGARAC	-	NONHYDROGENASE	0	0	OTHER	0.999941
BGEMGI_05040	s__UBA4789_sp013201395	hypothetical_protein	comA; phosphosulfolactate synthase [EC:4.4.1.19]	K08097	0	13.859	1	MNENPSRNLWLEVITPPLGERAHKPRSSGLTMVIDKGLGLNETKDMLDVAGDYIDFLKFGFGTSALYSQGLLEKKINLAKDYDIEVYPGGTFLEIAIMQNKLKEFIKMARAFGYTTLEVSDGTISFSQEVRERAISLALDAGFKVLTEVGKKNLQDKEKIGHYLRQVKHDLDYGPTG	-	NONHYDROGENASE	0	0	OTHER	1.00007
BGEMGI_05045	s__UBA4789_sp013201395	hypothetical_protein			0	11.64	0	MFFVTDKIVLGMAGLRFLSASLEFTAAVLMLVYGRVEIAFKINAILAMVGPMVLLTVTSLGLVGLAGKVAPTGMVTVILGVLLIFIGINKI	+	NONHYDROGENASE	0	0	OTHER	1.00003
BGEMGI_05050	s__UBA4789_sp013201395	hypothetical_protein	pyrR; pyrimidine operon attenuation protein / uracil phosphoribosyltransferase [EC:2.4.2.9]	K02825	0	8.158	0	MSANHNCCLWATLHVNMGGYIMFKEKAQILDQAGIGRSLTRIAHEIIERNKGIADLTLVGIRRRGAPWPSAWPTALQILKAAGWMWGF	+	NONHYDROGENASE	0	0	OTHER	1.00006
BGEMGI_05055	s__UBA4789_sp013201395	hypothetical_protein	pyrR; pyrimidine operon attenuation protein / uracil phosphoribosyltransferase [EC:2.4.2.9]	K02825	0	11.243	2	MDVGVLDITLYRDDLSTLSYQPLVRSTEVPFSVDGKTVVLVDDVIFTGRTIRAALGLVMDLGRPKAIQLAVLVDRGHRELPIRADYIGKNVPTARKEEISVRVQEVDGEERVVILEMQD	+	NONHYDROGENASE	0	0	OTHER	1.00007
BGEMGI_05060	s__UBA4789_sp013201395	hypothetical_protein	pyrB, PYR2; aspartate carbamoyltransferase catalytic subunit [EC:2.1.3.2]	K00609	0	13.064	3	MRLRNKDMIGLHHSTVEEINLILNTAEAMKGIINRQIKKRSYTLRGRTMVTIFYEPSTRTRTSFELAAKYLSADTVGIAAATSSVSKGETLKDTARNIEAMGADVVVLRHPMAGAAALLADTLKASVINAGDGGHEHPSQALLDLYTAREKKGRLEGLKVAIVGDIMHSRVARSGIWGYTKMGGHSQAGRTGYTDPQRRRENGCTVCANVEQALAGSRRGQRAAHSNGKTTAGAFPQFAGIQPHVLY	+	NONHYDROGENASE	0	0	OTHER	1.00002
BGEMGI_05065	s__UBA4789_sp013201395	hypothetical_protein	pyrB, PYR2; aspartate carbamoyltransferase catalytic subunit [EC:2.1.3.2]	K00609	0	10.055	0	MNRGIEISPEVADGLQSAITEQVTNGVAVRMALLYLLIGGGQMRTIIKNGLVVDPLAGNVATKDILVVGGKIAEMGANLPLGGAG	+	NONHYDROGENASE	0	0	OTHER	1.00001
BGEMGI_05070	s__UBA4789_sp013201395	hypothetical_protein	URA4, pyrC; dihydroorotase [EC:3.5.2.3]	K01465	0	21.037	0	MPPAALVTPGLIDMHVHLREPGFEHKETIYTGSLAAARGGFTAVACMPNTNPVIDNAALVRSIIASAQEAGLVHVYPIGAISRGSRGEVLAEMGDMAAAGAVAFSDDGMPVADAALMRRAMQYAGMLDKPIISHSEEKAFLLGGRCTRVPFPPCLVCRGFPPAPKR	+	NONHYDROGENASE	0	0	OTHER	1.00006
BGEMGI_05075	s__UBA4789_sp013201395	hypothetical_protein	URA4, pyrC; dihydroorotase [EC:3.5.2.3]	K01465	0	15.638	0	MLGLQGIPASAEEVMGARDIILAEETGCPTHIAHVSTADSVRLLREAKARGVQVTAEATPHHFTLTHEAAIGYDTATKVNPPLRTADDRAAIRQGLADGTIDVIATDHAPHTAEEKDVEYEKATLAWWVWKRR	+	NONHYDROGENASE	0	0	OTHER	1.00003
BGEMGI_05080	s__UBA4789_sp013201395	Dihydroorotase	URA4, pyrC; dihydroorotase [EC:3.5.2.3]	K01465	0	10.24	0	MGLETAVGLVWTELVHTGLLTPLQAVTCLTGTRRVYWVSPKTPGPGADADITIIDPELEEVVDPAKFVSKSRNTPFAGRRLKGLPRLTMVGGRVVMER	+	NONHYDROGENASE	0	0	OTHER	1.00002
BGEMGI_05085	s__UBA4789_sp013201395	hypothetical_protein			0	0	0	MGYIEGQNRNQITLFPEAIDDYIGQDSSVRVIDEYIERLDIKKLGFKRAEPAVTGRPPYNPRDLLKLYIYGYLNRVRSSRRLEQEAGRNLEVIWLLNKLKPDFKTIADFRKDNKKALTKVFHDFSKLCSDWDLFGKELVAVDGTKFRASNSKKNNYSKKKLQRLLASIDKRIDNYLKELDQLDEIEKCDRKPDAKEIKKRLEQLRSRKEKYEGFKKVLEDEDSSEISTTDRDARLMSNNNGNVDVSYNVQTTVDSKHKLIVDFDVTVQPNDLGQLAKMAVRAKDIFGVDKLEAVADKGYYKTDDLKTCLENGITPFVAKQVYPSRTGVKEFNHDRFAYDKEKDVYICPQKNVLSRWRVRRAKGQIVGYDYKNWEACKACSFKGDCTKSPKGRTIFRYVD…	+	NONHYDROGENASE	0	0	OTHER	0.999929
BGEMGI_05090	s__UBA4789_sp013201395	hypothetical_protein			0	15.583	0	MKPRNVPDHSRECVPGGVDLGRYGKLEDDVVVIVGKAMRINYQIIVKEKASLDDRREAAAAFEGAF	+	NONHYDROGENASE	0	0	OTHER	1.00005
BGEMGI_05095	s__UBA4789_sp013201395	hypothetical_protein			0	21.836	0.537	MEGGALTSFQWQNPILWVFLWGQLESGKAENRRREVRVERWAFR	+	NONHYDROGENASE	0	0	OTHER	0.999037
BGEMGI_05100	s__UBA4789_sp013201395	hypothetical_protein	pyrDII; dihydroorotate dehydrogenase electron transfer subunit	K02823	0	26.078	1.003	MCTARRIGWTPFLRRPISIHAVDRQRGEVALFYRVVGRGTALLAAKEKGDQLNILGPLGRGFTMPPGKGKVAVVAGGIGIAPLYFLLQELESNKISADVFLGGATGQQLFLAVKSLDWAIMFSRLPMTEQRGHQGNVVSLFARGPSDFVYGCGPAAMLQSLCRVIEKHKIRGEISLEERMGCGVGVCLSCACKTRGQEGELPLQPGLCGRASFPQRGRWCGHDTSSRRHG	+	NONHYDROGENASE	0	0	OTHER	1.00005
BGEMGI_05105	s__UBA4789_sp013201395	hypothetical_protein	pyrDI; dihydroorotate dehydrogenase (NAD+) catalytic subunit [EC:1.3.1.14]	K17828	0	12.031	0	MTPAAGGMVNETKLKLAVHIGGITMKNPVATASGTFGFGVEYAPYIDLNQLGALVVKGITLQPRAGNAPPRLVETTAGILNAIGLQNPGVEEFVDKLLPGLAGYDLPVIVNIAGDTVQDYGRLAARLGQEKGVAGLEVNISCPNVKKGGLQFGSGPDMAAEVTRAVKSATDKPVIVKLSPNVTSIVAVAEKVAGVGRMPCQ	+	NONHYDROGENASE	0	0	OTHER	1.00007
BGEMGI_05110	s__UBA4789_sp013201395	hypothetical_protein	pyrDI; dihydroorotate dehydrogenase (NAD+) catalytic subunit [EC:1.3.1.14]	K17828	0	15.78	3	MINTLLGMAIDIKTRLPILGNVVGGLSGPAVRPVAVRAVWQVYQAVGLPIIGMGGIVTAADAIEFILAGVGAVAIGPANFVNPRATMDVLAGIKQYMIENGVQDINELIGVAPTVRWDGGTGCLVPPNTGKRVFWNGDRPYFHERWDSGKAGRVKSPKFNGFRTKSVGYI	+	NONHYDROGENASE	0	0	OTHER	0.991358
BGEMGI_05115	s__UBA4789_sp013201395	hypothetical_protein	pyrF; orotidine-5'-phosphate decarboxylase [EC:4.1.1.23]	K01591	0	12.393	1	MFPFKNPLIVALDVDTLEQAEELVNILGPYAGGFKVGMQLYNSVGPEAVHRLSKGLLFLWISNCTTSLILWRVQPGC	+	NONHYDROGENASE	0	0	OTHER	0.999548
BGEMGI_05120	s__UBA4789_sp013201395	hypothetical_protein	pyrF; orotidine-5'-phosphate decarboxylase [EC:4.1.1.23]	K01591	0	0	0	MDLKLHDIPNTVAGATRVLTRHGAAILNVHAAGGSDDDGGEAGRQ	+	NONHYDROGENASE	0	0	OTHER	1.00001
BGEMGI_05125	s__UBA4789_sp013201395	hypothetical_protein	pyrF; orotidine-5'-phosphate decarboxylase [EC:4.1.1.23]	K01591	1	18.77	4	MMTAAKQAASEEAARAGSKPPLVVAVTILTSINQDVFNKEMGLTGSIQEQVVKWALLAQRAGLDGVVASPLEITPVREACGENFVIITPGVRPVGAAANDQQRTMTPGEAATRGATFLVVGRPITKA	+	NONHYDROGENASE	0	0	OTHER	1.00005
BGEMGI_05130	s__UBA4789_sp013201395	hypothetical_protein			0	96.13	24.661	MSILQDEIKGKRKYGERDLDDWQLNLIGPFRLRWHLLDRIPLLLCSNPLATGCGKCPGEAMGDGKSSKVGHPQRGQGNIKGDPPGGATCYPWKGPRSKRSSQEISKSSRGRFLNLNSNKWWDGGQAPCPNDKPLSLGYSLGVGWKVKAEGGRRKAERLDRKCGPPFARRVDLSPMENVWNAGSGPFRSCPPASPLVLFDVRDTWTGERQTVLKTICGNNFSHSDTYTSLWMGLDGCIQSISILYFPLFALKPLNLGPLTQSDVPPPHF	-	NONHYDROGENASE	0	0	OTHER	0.999824
BGEMGI_05135	s__UBA4789_sp013201395	hypothetical_protein			0	13.261	0	MGDIVEIGENYSAGVEHVPGLQHHIFDVCDGTMSVYEAGQKDRPVVVMLHGAMFDQVRFSWDQLFPFLSRYYHLFAPDIPRHGDPGPGQEISVMPGWWKFCKKHFAGWNWTHLTWLASQWAVPSALNMPRCTPAR	-	NONHYDROGENASE	0	0	OTHER	1.00006
BGEMGI_05140	s__UBA4789_sp013201395	hypothetical_protein			0	4.159	1.15	MGDRFAVTRPSGMFDYTRGSRHQIWIAGGIGITPFRSFIQAGVPEEFSVDLFYAYNNAAEALPG	-	NONHYDROGENASE	0	0	OTHER	1.00001
BGEMGI_05145	s__UBA4789_sp013201395	hypothetical_protein			0	16.201	2.171	MNYETWKSIHKIMFLPYLIGLVHYYQCSDYMVLGFTPFNIWLNLVNSVGLIAVIYSIFIYERTAFRYRYNVSRVKTVATDTIEITGNTTGKYLEFKPGQFTFLKFPDKSINLPSHPFTISQAAPKRGNPVHD	-	NONHYDROGENASE	0	0	OTHER	1.00003
BGEMGI_05150	s__UBA4789_sp013201395	hypothetical_protein			1	15.175	3.13	MRKNNILLVVVSLVTVVFWLLLKPVEPITSAVHISQLVGPVPCRAGLCEFHCHHRDPGDRLFGGLDKAYVDHKWVSLIAIVLIIVHIGILAGGEGLIIARELLTPRMARGCSVGSALCYFWCWDILPSGPPR	-	NONHYDROGENASE	0	0	SP	0.462453
BGEMGI_05155	s__UBA4789_sp013201395	hypothetical_protein			0	11.232	1	MFAELARKRRSVRAYKPDAVEEDKLTQVLEAASLGTYRMQLPALSADRDSHCWKKRGIKTNLQKGLFYRSTPDHLYLCSAGAGLVTYGWG	-	NONHYDROGENASE	0	0	OTHER	1.00007
BGEMGI_05160	s__UBA4789_sp013201395	hypothetical_protein	pyrE; orotate phosphoribosyltransferase [EC:2.4.2.10]	K00762	0	11.637	0	MYGYWQSAGLPASIMKVRELETMLTSEEVASIFQQTGAMLLGHFKLTSGRHSDSYFQCAQVLQHPEHTARLCRELAGRFAAEDVSVVIGPATGGIIVAYETARAWVCVVFLPNGKMA	+	NONHYDROGENASE	0	0	OTHER	1.00007
BGEMGI_05165	s__UBA4789_sp013201395	hypothetical_protein	pyrE; orotate phosphoribosyltransferase [EC:2.4.2.10]	K00762	0	7.001	0	MRGIFAERENGVMSLRRGFAIEPGERVLVVEDVITTGGSVREVIDLARRQGGIVVGVGLLVDRSGGKVDLGVKREALLVTEAISYDQPSAPSAGRASQRSNPAAGISSGTRGQMPCPTR	+	NONHYDROGENASE	0	0	OTHER	1.00005
BGEMGI_05170	s__UBA4789_sp013201395	hypothetical_protein			0	10.131	3	MIDMSKFSLTKHDDELLDIIKPVKQYSSEHRILAIWAIDCLNRILPLFEMKYPEDVILKTAVGLTLQKWINDEIKCGTWGQQTV	+	NONHYDROGENASE	0	0	OTHER	1.00008
BGEMGI_05175	s__UBA4789_sp013201395	hypothetical_protein			0	0	11	MGYIEGQNRNQITLFPEAIDDYIGQDSSVRVIDEYIERLDIKKLGFKRAEPAVTGRPPYNPRDLLKLYIYGYLNRVRSSRRLEQEAGRNLEVIWLLNKLKPDFKTIADFRKDNKKALTKVFHDFSKLCSDWDLFGKELVAVDGTKFRASNSKKNNYSKKKLQRLLASIDKRIDNYLKELDQLDEIEKCDRKPDAKEIKKRLEQLRSRKEKYEGFKKVLEDEDSSEISTTDRDARLMSNNNGNVDVSYNVQTTVDSKHKLIVDFDVTVQPNDLGQLAKMAVRAKDIFGVDKLEAVADKGYYKTDDLKTCLENGITPFVAKQVYPSRTGVKEFNHDRFAYDKEKDVYICPQKNVLSRWRVRRAKGQIVGYDYKNWEACKACSFKGDCTKSPKGRTIFRYVD…	+	NONHYDROGENASE	0	0	OTHER	0.999929
BGEMGI_05180	s__UBA4789_sp013201395	Rqc2-like_protein_RqcH			0	56.981	0	MVIKVDSRDELGFPAEKHLICEIMGRHSNIILYDPATKTVVDGIKRYSHAVSRFREILPGRPYLFPPAQDKLDPLALDEEQFRRACLEANLNTPLPQVLQRRFAGLSTISCREIIYRAGLSPDMLLDQCGDYEFRVIWDAFHRIFVGAGQGNFANSLATGKKGEPLDFAALELSHLGSGNKHGEMNALLDCFFTAKSNQERLDREKRTINSLLNKKTTRLDKKLNLYSRDYDDTAGAEKHQVYGELLTANLYRLQKGRLLVTLENYQEEDLPLVDIPLDAALTPVENAQAYFKKYNKAKRKRRALTALIKQAREELDYLEGIKAAVDYATEQNELQEIRQELAEQGYLKRPLPQKRSKKKKEKQRPRPHTFVSDDGFPLFVGKNNKQNDYLTMKMAQAE…	-	NONHYDROGENASE	0	0	OTHER	1.00007
BGEMGI_05185	s__UBA4789_sp013201395	hypothetical_protein			0	17.885	2	MPFDGLVLSSVCNELENKLAGGRIERVYQPGKVELQILIYKPGPVPGCCFRRIHKKCPGASDLRPGSKSGPPPSFLHGATQTPGRWANCQFPPTGPGKAVGN	-	NONHYDROGENASE	1	0	OTHER	1.00007
BGEMGI_05190	s__UBA4789_sp013201395	hypothetical_protein			0	16.212	0	MSLFLTTLRVLLQVGDISLPTNYRSSRNWDKACPRVPATFAAQPAALGAQTVATFSSPTCQFFFSFHLPLSRLPTAPQRDTSKCRP	+	NONHYDROGENASE	0	0	OTHER	0.993389
BGEMGI_05195	s__UBA4789_sp013201395	hypothetical_protein	ATP2C; P-type Ca2+ transporter type 2C [EC:7.2.2.10]	K01537	0	20.293	0	MLGIIRKYLLHEVNGYVQPLVYSQRTRSDRKTANRFAQGPVRQRSQRTGVGIWANQLARASGDPAWKLFLAQFKDFMVLVLLAATAISGLLGEYADAITIAIIVMVNAILGFVQEYRAERSLEALKKLTSPEARVIRNGQERKLSAAALVPGDIVMLEEGDRIPADMRLLHTASLEIEESALTGESLPVLKQKGALPAYGLAYG	+	NONHYDROGENASE	0	0	OTHER	1.00001
BGEMGI_05200	s__UBA4789_sp013201395	hypothetical_protein	ATP2C; P-type Ca2+ transporter type 2C [EC:7.2.2.10]	K01537	1	13.628	2.546	MAFCLFICAVVVMLGIMRGEEAYQMFLAGVSLAVAAIPEGLPAIVTVALALGVQRMIKRQAVIRKLPAVETLGCSTVICSDKTGTLTQNEMTVRRIVINDKVTDITGEGYDPKGEFAGGVDKRDRHFNLLMKAAALCNNSVLERGKVSIKGLFRAGVSAANTGDGPSWAILLRGHCW	+	NONHYDROGENASE	0	0	OTHER	0.999809
BGEMGI_05205	s__UBA4789_sp013201395	HAD-IC_family_P-type_ATPase	ATP2C; P-type Ca2+ transporter type 2C [EC:7.2.2.10]	K01537	0	24.349	0	MAAKAGQWREKLETKETREEEIPFDSDRKRMSVLYRQPDGALAVYTKGLPDVILDLCTHSLKGGMAVPLSKWEREEILRQNADLADQALRVIAFAYREMPAGDQDFSEENVEQRLIFVGMAGMIDPPRPAAVKAVHTCRRAGIKVVMITGDHKLTAQAIAREMSILSKGGKVLTGSDLDTMSDQEFAAQAEKVSVYARVSPRHKLKIVQALKQAGNVVAMTGDGVNDAPAIKEADIGIAMGISGIDVTKEASAMVLTDDNFSSIVAAIEEGRGIYDNIRKFIRYLLSCNVGEIMTMFVALLAGMPACCRSRFCG	+	NONHYDROGENASE	0	0	OTHER	1.00007
BGEMGI_05210	s__UBA4789_sp013201395	hypothetical_protein	ATP2C; P-type Ca2+ transporter type 2C [EC:7.2.2.10]	K01537	0	11.161	0	MNLVTDGLPAMALGVDPHDSDIMTRRPRHPKESVFAHGMTRRIIVNGTIIGLGALLAFRIGLFMGEVELARTMAFNALVMFQLFYVFSCRSESHTILEVGLFTNPYLLGAVAISGTLQMLINYVPFLQNVFHVVSSQRHAVADYPGDFCGPNCPGCCLPSLAGQRQEKGHVFEGLASA	+	NONHYDROGENASE	0	0	OTHER	0.999918
BGEMGI_05215	s__UBA4789_sp013201395	hypothetical_protein			0	0	0	MHKKKGWMITGLVLNPVKETTIKVLQREAMVGKKRTGKRQGNTEKREYSCSLYL	+	NONHYDROGENASE	0	0	OTHER	0.999956
BGEMGI_05220	s__UBA4789_sp013201395	hypothetical_protein	dapF; diaminopimelate epimerase [EC:5.1.1.7]	K01778	0	5.132	0	MGERILRFTKVHGLGNDFILINSDEEKINVEEAPQLAVAMCHRCRGVG	+	NONHYDROGENASE	0	0	OTHER	0.999997
BGEMGI_05225	s__UBA4789_sp013201395	hypothetical_protein	dapF; diaminopimelate epimerase [EC:5.1.1.7]	K01778	0	34.543	7.023	MRIFNADGSEAEMCGNAIRCVAKYMYEHQMTEKERIQVETAAGLMVPQLILENGLVRSVRVDMGEPRLERGEIPMIGPAGQVIGEPLTVGEASYDVTAVSMGNPHCVVFVPDGKSVPLGDIGPRIENHAAFPRKTNVEFIQVLSRDEIIMRVWERGAGETMACGTGACAAVVACVLNGHTGQPGDSTPQRGRPAHRVGSRRPPLHDRPRHRSLHRPLGQGDSRPCENRTKSGD	+	NONHYDROGENASE	0	0	OTHER	1.00006
BGEMGI_05230	s__UBA4789_sp013201395	hypothetical_protein			0	463.907	146.803	MLEDEDSSEISTTDPDARLMSNNNGNVDVSYNVQTTVDSKHKLIVDFDVTVQPNDLGQLAKMAVRAKDIFGVDKLEAVADKGYYKTDDLKTCLENGITPFVAKQVYPSRTGVKEFNHDRFAYDKEKDVYICPQKNVLSRWRVRRAKGQIVGYDYKNWEACKACSFKGDCTKSPKGRTIFRYVDQDLLDPIDIKLEDNKSKYKLRQMIVEHPFGTIKRSWGAYYFLTRRKVSVTAEVALSYLAYNLKRAINVLGAAAIIGLLTKKGSGYGLRGPTALFFPAQVRTIGDRGIYQFCVPINPRFWFGFHTVCCPPVPAAGEDFGGGAGHVEVVVCCPLDEQVSPFEVYCHPAARCGR	-	NONHYDROGENASE	0	0	OTHER	1.00004
BGEMGI_05235	s__UBA4789_sp013201395	DUF772_domain-containing_protein			0	0	0	MGYIEGQNRNQITLFPEAIDDYIGQDSSVRVIDEYIERLDIKKLGFKRAEPAVTGRPPYNPRDLLKLYIYGYLNRVRSSRRLEQEAGRNLEVIWLLNKLKPDFKTIADFRKDNKKALTKVFHDFSKLCSDWDLFGKELVAVDGTKFRASNSKRTITAKRNYKDFLLP	-	NONHYDROGENASE	0	0	OTHER	0.999929
BGEMGI_05240	s__UBA4789_sp013201395	NAD(P)-bd-dom_domain-containing_protein			2	52.208	5	MTREIHVVTGAFGYSGQYIAGRLLEEGREVITLTNSRQRANPFKDRIKAYPFNFDQPEQLVQSLKGVEVLYNTYWVRFNYSGGQVKFKHNLAVENTLKLFNAAQSAGVRRVVHVSITNPAEDSPLEYFSGKAKLEKALINSGLSYAILRPAVLFGREDILINNIAWMLRTFPVFGVFGDGSYRLQPIYVDDLAKLAVTQGQGSKNVIVDAIGPETFRYRQLVKKIGAIIGKNRPIVSIPDFVGYGIGRLIGRFAGDITITVEEIKGLKADLLYTNSPPAGSTKLTEWARQNANTLGINYASELARRRDRRKAYQELK	+	NONHYDROGENASE	0	0	OTHER	1.00006
BGEMGI_05245	s__UBA4789_sp013201395	hypothetical_protein			0	18.362	3.002	MSGIQGEYEGELNSLIGAARDEYRQSGGSLAEARDLLAKYRATGEALEADCDQRFNAILAEMEAELQTNNLPTGAVAYARSAYIVMKDNYRDEMLGRAFAALGK	-	NONHYDROGENASE	0	0	OTHER	1.00007
BGEMGI_05250	s__UBA4789_sp013201395	hypothetical_protein			0	16.021	2.006	MRNKGLKRFTMAVIVLILIAVGGTALAVVYSPDYVAQMALRHMFKPDQHLKQELIQEVGREKAEEMLQEFRNLIPDGTIAPGDFSAALQAVLARAQLQEKDVAGYTNYDAYGPIVEKYRPG	-	NONHYDROGENASE	0	0	OTHER	0.720026
BGEMGI_05255	s__UBA4789_sp013201395	hypothetical_protein	lysA; diaminopimelate decarboxylase [EC:4.1.1.20]	K01586	0	14.999	2	MPGGCWTPLPGPGFKEFFAVKATPNPFIMKILREEGFGADCSSLAELVLAEKVGLKGKEIIFTSNDTPAHEFVKARELGAIINLDDVSHIEYLEKHAGLPEFISFRYNPGPLRGGNEIIGLPQEAKYGFTRKQLFEGYCLARDKGVKRFGLHTMVVSNELDPYNYAATAIMLFDLVGEIYQNTGIKIEMVNFGGGIGILTGRRKKGLT	+	NONHYDROGENASE	0	0	OTHER	1.00007
BGEMGI_05260	s__UBA4789_sp013201395	hypothetical_protein	lysA; diaminopimelate decarboxylase [EC:4.1.1.20]	K01586	0	11.478	0	MNLVAGEIKKAYEEKIVKQGLEPLRINMELGRMITGPFGFLVSTVLHKKETYKNFIGLDASMADLMRPALYGAYHHITVLGKEGQPRDYIYDVTGYLCENNDKFAIDRHLPEIEPGDILVIHDTGSHGHAMGFNYNGKLRSAELLLQPNGEVKLIRRAETLDDYFATLDFHRL	+	NONHYDROGENASE	0	0	OTHER	1.00008
BGEMGI_05265	s__UBA4789_sp013201395	Putative_aminoglycoside_nucleotidyltransferase	lnuA_C_D_E, lin; lincosamide nucleotidyltransferase A/C/D/E	K19545	0	21.773	0	MVNKTDAIEIIIYAEENGINIWIDGGWGVDALLEEETRAHNDIDLFVEESNSKRFVAILEGKGFAEVIETYTTTSHTVWQDNKGRIIDLHIFKFNEQGHIVFEGEAYPPEVFSGVGKIGHKVVRCIDAKNQILFHLGYEHDENDVHDVKLLCERFNIPVPGKYR	-	NONHYDROGENASE	0	0	OTHER	1.00009
BGEMGI_05270	s__UBA4789_sp013201395	hypothetical_protein			0	9.012	6	MYSNDELYEYVLDNIQKVVFPEELIRLKLSLSAFELLALMMSEKYQAVTMGSLAQGLSVAMSTATGIVNRLVKKGLLARGPE	+	NONHYDROGENASE	0	0	OTHER	1.00006
BGEMGI_05275	s__UBA4789_sp013201395	hypothetical_protein			0	4.198	2	MVTVSLTETGWQMMGDLKRLLYAKIDRVRDILSAEEFQTALELLHKLILGFQQEGRQPQEKVPQRRIIEIE	+	NONHYDROGENASE	0	0	OTHER	1.00006
BGEMGI_05280	s__UBA4789_sp013201395	ArsA_family_ATPase	arsA, ASNA1, GET3; arsenite/tail-anchored protein-transporting ATPase [EC:7.3.2.7 7.3.-.-]	K01551	0	18.679	3.122	MGQEISTLSSAEKSWGKVQEYLSELLISQDIKDITVEELVVFPGMEELFSMLEIINHCRQGEYDVVIVDCAPTGETLRLLSFPAVLSWWLEKMFPVKKMLLKIARPISKPLLGMPLPGDDTLDSIVELFRKLAEMHTLLTDQEITSVRIVVNPEKMVIREAERSFMYLNLYGFNTDAVIVNRLLPDVDLGRYFEKWGELQHSYLEYIKNQFSPIPVFTVPLFAEEVTGLAALEKMAEICFGERMPSQFFYRGQSRKISRTGEGYMLEMALPFAEKGDIRLSQRGDELTVRVGDYKRNIFLPRTLLGRDALGVKLESCNLKIRFGGVNNDN	+	NONHYDROGENASE	0	0	OTHER	1.00008
BGEMGI_05285	s__UBA4789_sp013201395	hypothetical_protein			0	4.702	4.007	MTTKTCEECPVKDLQRVKDLLEKKVLSKMPEDVRGPLLEAKKQMKLVVRGLVEHALQEEAKTDERSKEPRQIELDD	+	NONHYDROGENASE	0	0	OTHER	1.00007
BGEMGI_05290	s__UBA4789_sp013201395	hypothetical_protein			0	10.359	4.006	MAAKPVEIRSNYEIAPFAGDVTAWQSDDAKLGTLIGQFAVVEDTIISLYSATSGEYFGSESWTQISGSEYRGRGVLYGVGGKIYSWSVRLERG	-	NONHYDROGENASE	0	0	OTHER	1.00004
BGEMGI_05295	s__UBA4789_sp013201395	hypothetical_protein			0	7.012	0	MDGARTYYDHDKQAWPATGRIKITHKKKLWHYQGRITLAGSGQGDRSLVPDVNGSTQEQGNALDPDADSSTPERGDKSLALNADGGPRSRGMNPNPWS	-	NONHYDROGENASE	0	0	OTHER	1.00005
BGEMGI_05300	s__UBA4789_sp013201395	hypothetical_protein			0	250.892	17.059	MGYIEGQNRNQITLFPEAIDDYIGQDSSVRVIDEYIERLDIKKLGFKRAEPAVTGRPPYNPRDLLKLYIYGYLNRVRSSRRLEQEAGRNLEVIWLLNKLKPDFKTIADFRKDNKKALTKVFHDFSKLCSDWDLFGKELVAVDGTKFRASNSKKNNYSKKKLQRLLASIDKRIDNYLKELDQLDEIEKCDRKPDAKEIKKRLEQLRSRKEKYEGFKKVLEDEDSSEISTTDPDARLMSNNNGNVDVSYNVQTTVDSKHKLIVDFDVTVQPNDLGQLAKMAVRAKDIFGVDKLEAVADKGYYKTDDLKTCLENGITPFVAKQVYPSRTGVKEFNHDRFAYDKEKDVYICPQKNVLSRWRVRRAKGQIVGYDYKNWEACKACSFKGDCTKSPKGRTIFRYVD…	+	NONHYDROGENASE	0	0	OTHER	0.999929
BGEMGI_05305	s__UBA4789_sp013201395	Uncharacterised_protein_family_(UPF0158)			0	10.276	2.011	MEGVVYMTITVNLDEIIEALETQTEEISNFLDLKTGEVLFITDEEFQAAENGEPLDGFPDWQQESILTAREILEKDHYIPLPSRYDIDEYSIMERFCLSVTDEELQNILFNAIRSRGAFRRFKDNIHRHGIAEDWYKYRDEAFKQQAIDWCKANDIKYK	+	NONHYDROGENASE	0	0	OTHER	1.00008
BGEMGI_05310	s__UBA4789_sp013201395	hypothetical_protein	E2.2.1.1, tktA, tktB; transketolase [EC:2.2.1.1]	K00615	0	6.111	0	MDHEKNKIENLCINNLRMLAADMVEKANSGHPGMPMGRRDGLCALDQVSQTQSGPSGLA	+	NONHYDROGENASE	0	0	OTHER	1.00002
BGEMGI_05315	s__UBA4789_sp013201395	hypothetical_protein	E2.2.1.1, tktA, tktB; transketolase [EC:2.2.1.1]	K00615	3.027	27.153	4.046	MSSQRDTASSLLYALLHLTGYALPLEELKNFRQWGSKTPGHPEFGHTPGVEVTTGLGQGLANAVGIAMAERYLASFFNRPLYDIVDFYTYVIAGDGDLMEGVSHEAASLAGNLKLGRLICLYDDNRISIEGSTDITFTEDRAARFAAYQWHVQRVDDGNDTKSLLKAIKAAQAEKEKPSLILVRTHIGYGSPNKQDSADAHGAPLGEEELKLTRERLGWPRSPSILINRCKTITAGPWKMANPRKISGRFCLILTLQPILIWLNCSNNGLRVSCRQDGRKIFPSLPQTKRAWPPERLQARC	+	NONHYDROGENASE	0	0	OTHER	0.962731
BGEMGI_05320	s__UBA4789_sp013201395	Transketolase	E2.2.1.1, tktA, tktB; transketolase [EC:2.2.1.1]	K00615	0	38.636	0	MIREAADFNPDSPSGRNLRFGVREHAMGSILNGMALTGGLIPYGATFLVFSDYMRPPMRMAAMMGLRAIYVLTHDSIGVGEDGPTHQPVEHLTALRSIPGLTVIRPADANETAMAWRCAVEQVTGPTALILTRQNLPTLDRQKLAPAAGLARGAYILSEPKDEEPRLILLASGSEVHLVLEAAGRLEQEGMAVRVVSMPSWELFAAQSEEYQQQVLPRYVTARLAVEAGLTDGWHRYVGDQGRVIGIDHFGASAPAAVLFEKFGFTVDNIVDQALQMAKDQECF	+	NONHYDROGENASE	0	0	OTHER	1.00002
BGEMGI_05325	s__UBA4789_sp013201395	hypothetical_protein			0	42.245	5.023	MLDLGGGTGINAAALYRSGARVTIADASPAMLKKAAGKNMQVRLVQALAEDLPLPDSSFDIVLISDAWHHFTDQAGAAAEVARVLRPTGRLYIIDFDPRQKITKTIAFVEGLLAEPATFTSPDELVVHAGTGGHHWHLPPPQTWTIHIQRNWDAGTGTLSQFRLLTSPACVGHGWDRGTGALSHHILPQGAGGPGARGQV	+	NONHYDROGENASE	0	0	OTHER	1.00005
BGEMGI_05330	s__UBA4789_sp013201395	hypothetical_protein			0	28.158	1	MGTGTLSQLLWFRDIPPGDQTPAAGTNNHLSAVYDAAAPGRNVRVAFIAVGNILKTPVKATIRKLVQVRHGNVWRPAMTLGQIIGNHLDVKANSKQRCIPHFPSPNSRAKFNAGSHSADPNSRSLAGAIPPQERANPPLRGSNLVGCMGGRPCEKSKI	-	NONHYDROGENASE	0	0	OTHER	1.00005
BGEMGI_05335	s__UBA4789_sp013201395	DnaK_family_protein	dnaK, HSPA9; molecular chaperone DnaK	K04043	0	126.145	17.117	MEGGKPTVIVNNEGDRTTPSVVAFKEDGERLVGKVARRQSVLNPENTLSSIKRFIGRRFSEVADERKLVPYKIKAGQNDAVRFDIRGKDMAPEEISALVMRKLVDDASKHLGEKVTDAVITVPAYFNDAQRSATKDAGKIAGLNVLRIINEPTAAALAYGLDKKSNETIMVFDLGGGTFDVSILEVGDGVFEVKSTNGDTHLGGDNFDKAVVDWLADGFKRDYGIDLRNDKQALQRLIEAAEKAKMELSATMETVINLPFITADANGPKHLDTKLTRAKFDDLTAHLVERCRGW	+	NONHYDROGENASE	0	0	OTHER	1.00002
BGEMGI_05340	s__UBA4789_sp013201395	Hsp70_family_protein	dnaK, HSPA9; molecular chaperone DnaK	K04043	0	33.49	1.023	MVQKLVRSLTGGKDPHMGVNPDEVVSVGAAIQAGVLAGEVKDVLLLDVTPLSLGVETLGGIMAKVIERNTTIPVRRSQVFSTAEDNQPAVDINVLQGEREMARDNRSLGQFKLDGIPMAPGHTAN	+	NONHYDROGENASE	0	0	OTHER	1.00007
BGEMGI_05345	s__UBA4789_sp013201395	Hsp70_family_protein	dnaK, HSPA9; molecular chaperone DnaK	K04043	0	32.714	3	MGGRDKGAGKEQTITISGSTSLDQGEIDRMVNDAAAHAAEDKKRKEEIEARNEADSLAYQVDRQLKDLGDKIPVHEKARVEQLLEDLRKALKENAPIERIRTLQSDLQQAAYSLSQAAYGQADGAGARWCPGAGDDSQPQHQPGGDDVVDAEFEERQ	+	NONHYDROGENASE	0	0	OTHER	1.00005
BGEMGI_05350	s__UBA4789_sp013201395	hypothetical_protein	GRPE; molecular chaperone GrpE	K03687	0	21.459	1.001	MNRHETAERIEQIALLEKELAAEKNRHMRTLADFDNYRKRVEREAASRAAQGKKELLGDLLAVLDNLERALPQIGDEVPLGCGANPPATHRCAHAARAGKTRQPGPGI	+	NONHYDROGENASE	0	0	OTHER	1.00009
BGEMGI_05355	s__UBA4789_sp013201395	DnaJ_domain-containing_protein	cbpA; curved DNA-binding protein	K05516	0	112.526	26.679	MSVSFRDYYEILGVGRQATDKEIKSAYRKLARKWHPDLHTGKDKEEAEEKIKQINEAYEVLSDKEKRDKYDRLGKNWRDGQDFRPPPDMEGFHFYTSTDPVLSQRLQRLF	+	NONHYDROGENASE	0	0	OTHER	1.00006
BGEMGI_05360	s__UBA4789_sp013201395	hypothetical_protein	cbpA; curved DNA-binding protein	K05516	0	18.075	0	MKIPPGVRDGSRIRLKGQGSEGAAGGSRGDLYLKVKLQPHPVYKVRGTDLETEVVLRPEQAVLGDKVSVPTLDGPVLMTVPPGAKAAKSCACAAKAYRTRTSAATNM	+	NONHYDROGENASE	0	0	OTHER	1.00005
BGEMGI_05365	s__UBA4789_sp013201395	Chaperone_modulatory_protein_CbpM			0	28.477	7.179	MEKYYLQMYHHVLCSCDDDTWVDLNSLDIHPEMAQRLAEFGILDIREGYIRRQHVARLAKLQRLRYLGVNLNGAAIILDLLERIEALQEEIDRLHRG	+	NONHYDROGENASE	0	0	OTHER	1.00005
BGEMGI_05370	s__UBA4789_sp013201395	hypothetical_protein			0	28.741	7.098	MQEQKIDLKIPCPNCGKKEFGIMDEPYCILPTIAKNAANNYEIIPERGLVVLPVICNICGYILFFHPQSQPQKID	+	NONHYDROGENASE	0	0	OTHER	1.00005
BGEMGI_05375	s__UBA4789_sp013201395	hypothetical_protein			0	9.583	0	MDCDLPYYLDIVDFLPDATFVVDSRRRIVAWNKALEELTGIKKDTLIGAGDYAYAVPFYGERRPVLVDFVFWEDRKNEIHYKLVERKSNHIFGEAFSPHLYGGKGSPPGLHGRAHFGRQRQPDWRHPIHSGY	+	NONHYDROGENASE	0	0	OTHER	1.00005
BGEMGI_05380	s__UBA4789_sp013201395	hypothetical_protein	kinE; two-component system, sporulation sensor kinase E [EC:2.7.13.3]	K13533	0	46.692	4	MDDKGNLIGAIQSIRDISRCAQTENELRLSEERFSRAFRASPNMMSISYLDDHAIIDVNDVFLQTVGRAREEVIGKKITDLGLWLDPAERDRIVASIDENAGIRNVEIVFRDKSGGDRHGLFSAEIIEIHSRKCLLGIINDVTDRVHCDREMARLDRLYLVGEMAATIAHEIRNPLTNILGFTEILKTESQDAANSSYFDYIIEELHHANSIVEEFLFLARSKPLVLKKQNINDILQAIAPLIKASSVHDKKSVEFELNEIEEIPLDEKEIRQLVLNLARNGLEAMPPGGVLTIRTFMNHQDVVLEVIDRGPGIPRRPWTNWVHPSLPPKKMA	+	[NiFe] Group 4a	0	0	OTHER	1.00005
BGEMGI_05385	s__UBA4789_sp013201395	hypothetical_protein			0	15.016	3	MGPGHALRLRQPGDQDGGRHAKDSLGLIADITRIIKDFDIDIHSIVTIPKDDLKTDVVLRLNITDPSTLVEALESNGYVVSNIMV	-	NONHYDROGENASE	0	0	OTHER	1.00006
BGEMGI_05390	s__UBA4789_sp013201395	hypothetical_protein	acuB; acetoin utilization protein AcuB	K04767	0	34.741	1.002	MFVRDYMARLPISIPADTPVFKALSIMKNNKIRHLPVVSKKGKLLGMVTEKSLFYLASSPATSLSIFEINSLMADIKVAEALREIPPVTSDTTLEEAALHMREQKTNGIPVVDNGELVGLITESDIFGPWPCSSATATRGSGWW	-	NONHYDROGENASE	0	0	OTHER	1.00005
BGEMGI_05395	s__UBA4789_sp013201395	VanZ_family_protein			0	19.687	4.053	MTAKCSVKILTWLLVLLWMLVIFHLSAQPASHSNAQSKDLVARLVETAVKITGVDLELPEKKQLVSRINSTAREYMHGVVFLVLGLLVHRALTNRGLTKAKAAAIALAICLAYGLSDEVHQLFVPGRAFQLSDLAMDGLGSLIGIGLACLKKG	+	NONHYDROGENASE	0	0	SP	0.000257
BGEMGI_05400	s__UBA4789_sp013201395	hypothetical_protein			0	57.088	21.603	MLNPKPSLENTIPTVNSTAREYMHGVVFLVLGLLVYRVLTNRDLTKAKAAAISLAICLVIYNPGLYPQINTNNIRCFKAPSCRTQSPHPGPTPLSPRSTPLSPGSTLLYPRVTNSSSSHGRNTGYPATPVQIPACGTTALGS	+	NONHYDROGENASE	0	0	OTHER	1.00002
BGEMGI_05405	s__UBA4789_sp013201395	Group_II_intron_reverse_transcriptase/maturase	ltrA; RNA-directed DNA polymerase [EC:2.7.7.49]	K00986	0	0	0	MRRLPARGRRSVDRGRAGRGHRAPKSPQPGCRPCEPKGKATQCVATARVTHWTCGVKEPGHVRKPIVRKPGEPRHDRLQSTDGPVGEGGKCYNPDAHVFGQSDGGIVAMKQTNKCAQPNKNGHPQAESVEQRPPNKGNPGQTTGSGTQRPPTTSLGLDRVREAARRNQKLQFTNLMHHITEGLLHEAYLKLNTKAAAGVDQVTWKEYGKGLDDRLKTLHELVQSGKYRAKPSRRIYIAKPDGRKRPIGIAALEDKIVQQALILVLSAIYEVDFKGFSYGFRPGRSPHNALDAVYVAITKYPVNWVLDADIRSFFDTLDHEWLMKFVGLRIGDQRILRLIRKFLRAGVSEDGEWSKTVVGTPQGAVISPLLANIYLHYVLDLWVNWWRHQKAKGKVYIVR…	-	NONHYDROGENASE	0	0	OTHER	1.00001
BGEMGI_05410	s__UBA4789_sp013201395	hypothetical_protein			0	32.152	0	MLNPKPSLENTIPTVNSTAREYMHGVVFLVLGLLVYRVLTNRGLTKAKAAAISLAICLVIYNPGLYPQINTNNIRCFKAPV	+	NONHYDROGENASE	0	0	OTHER	1.00003
BGEMGI_05415	s__UBA4789_sp013201395	EamA_domain-containing_protein			1	60.606	2.002	MFIYVFSIVLIVASNILYNICQKLTPQKVNPFSALFVTYVTAAILTAVIYQFYRTDGGFVASVKELNWASIALGISIVGLEFGYLMAYRAGWKISMGSLVANIALAVVLIPVGILFFKEGFGFNKYLGAAFCIVGLILINK	-	NONHYDROGENASE	0	0	OTHER	0.999988
BGEMGI_05420	s__UBA4789_sp013201395	hypothetical_protein	E3.1.3.48; protein-tyrosine phosphatase [EC:3.1.3.48]	K01104	0	6.248	2.021	MTAAGSLQESLEMGQLAVADGIRIMVATPHVISGLYENSRATILTAVAHLKQTFADQGIPLEILPGAEYRLSPICPNDCVEVS	+	NONHYDROGENASE	0	0	OTHER	1.00005
BGEMGI_05425	s__UBA4789_sp013201395	hypothetical_protein	E3.1.3.48; protein-tyrosine phosphatase [EC:3.1.3.48]	K01104	1	66.978	6.768	MTAAATCWWSCPRTWSPNCTGQVLYELQLKGVTPIIAHPERNLVLARRPAQLHYLVRHGALAQITGDSVTGLLGAQAATAAKTFLRQGCVHLLASDAHNSSQRTPTLAASREKAAQLVGQEEATNLVQGNPQRVINSQMVTPGDIKETAHQSPSLLDRLRQYFLK	+	NONHYDROGENASE	0	0	OTHER	1.00007
BGEMGI_05430	s__UBA4789_sp013201395	hypothetical_protein			0	20.013	5.019	MAAITLLAVLASAFISFVILKPVYEARTVLLVTQAAEKLQTASPNRDPDSIITNLARIPVLTINTYIGQLESDAMMRRVIQRMGLDKEGYTPVAWGARSK	+	NONHYDROGENASE	0	0	OTHER	0.953234
BGEMGI_05435	s__UBA4789_sp013201395	hypothetical_protein			1	17.109	0	MTSGKDSCLLEVSVANKNPQLAQDIANTLGQEFIASISERNQEVMNRSVIFLQEQMTAVQAELAAAETTVERERLQETLNLLSEGIARTQIARSFDLGSTSLDIISPAMVP	+	NONHYDROGENASE	0	0	OTHER	1.00005
BGEMGI_05440	s__UBA4789_sp013201395	hypothetical_protein	epsA, capA; protein tyrosine kinase modulator	K19420	0	11.388	0	MNLAIAFLLGLMVSVMLALVLEFLDNTIKTPEDVMRHLELPLMGMIPDAAGRAKYYYYSSE	+	NONHYDROGENASE	0	0	OTHER	0.999997
BGEMGI_05445	s__UBA4789_sp013201395	hypothetical_protein	epsB, capB; protein-tyrosine kinase [EC:2.7.10.3]	K00903	0	5.16	1	MAQAQSRVLLVDCDLRKPTIHKFFELDNRLGLTNLLAQNRPLDDVVYATRVDGLYVIPSGPYPPTPRNCWAQPRWGT	+	NONHYDROGENASE	0	0	OTHER	1.00003
BGEMGI_05450	s__UBA4789_sp013201395	hypothetical_protein			0	10.837	0	MLLVLKAYTTRIEVAQEARNALQNSGLKSIGVVLNVIKANGGGYYNYYYSYYGDRNDQNQTLTT	+	NONHYDROGENASE	0	0	OTHER	0.984889
BGEMGI_05455	s__UBA4789_sp013201395	hypothetical_protein			0	10.353	0	MQTNDYQADAGPKKIYQVSAELKTRLRTPLLILCDGAIVNLALLIPPRAAYL	+	NONHYDROGENASE	0	0	OTHER	0.999984
BGEMGI_05460	s__UBA4789_sp013201395	hypothetical_protein			0	7.217	2	MSAYLYLAPWMTLFFLAIFYSFKIYNRIWSFASMGELFAVFQAVTLGSLATIAISFFSHTWLPRTIAVTHWALAVLLMGGSRLAWRYIAERLKTNGNKPAGRA	+	NONHYDROGENASE	0	0	OTHER	0.999999
BGEMGI_05465	s__UBA4789_sp013201395	hypothetical_protein			0	11.331	0	MLKNAGGVLVARELKGDKSSFVPVGFIDDDPRKNNAHVLGLPVLGARKDIPEVVTRHKINMLVIAMPSIGPPPCGILSISAAPPQPNCASCPVCIKLSTARCP	+	NONHYDROGENASE	0	0	OTHER	1.00006
BGEMGI_05470	s__UBA4789_sp013201395	hypothetical_protein			0	38.047	3.051	MATRNVAQAAGRCGTKVFVMISTDKAVNPSSVMGATKRLAELIIEEQNRAENTIFTAVRFGNVLGSNGSVVPVFKRQISNGGPVTVTHPEMKRYFMTIPEAVQLVIQAGAMAWGGEVFVLDMGEPVKIVDLARDMIRLSGLEPDKDIQIEFTGIRPGEKLFEELLTAEEGSTATEHKRIFTARPALVEVTALEEELLNLSRKGLHCTAEDIFTALGTIIPRFRSYRKVDVG	+	NONHYDROGENASE	0	0	OTHER	1.00007
BGEMGI_05475	s__UBA4789_sp013201395	Four_helix_bundle_protein			0	21.622	2	MYDDTSRLIVWQKAHDLVLKIYETTQDFPKEELFGLTSQIRRAAVSVASNIVEGKARGTAREFRRFLFMARGSLEETKYQIYLART	+	NONHYDROGENASE	0	0	OTHER	0.999896
BGEMGI_05480	s__UBA4789_sp013201395	Colanic_biosynthesis_UDP-glucose_lipid_carrier_transferase	wbqP; O-antigen biosynthesis protein WbqP	K13012	0	18.902	15.457	MPQMPKKIYLKTKRTIDIILSLLGLIILSPVFLILVIAIKLDSKGPVLFRQKRVGIHKSHFNILKFRTMRIDTPKDIPTHLLENPEQWITRVGRFLRKTSLDELPQIWNIFVGHMSIIGPGQLCGPI	+	NONHYDROGENASE	0	0	OTHER	1.00005
BGEMGI_05485	s__UBA4789_sp013201395	Sugar_transferases_involved_in_lipopolysaccharide_synthesis	wbqP; O-antigen biosynthesis protein WbqP	K13012	1	25.346	9.898	MDQYDLVAERDKYGANDVPVGLTGWAQINGRDELPIEVKARLDGEYVEKIGLLMDVKCFFMTIVNVLKKDGVVEGGPEKLRNEKGKSVVG	+	NONHYDROGENASE	0	0	OTHER	1.00006
BGEMGI_05490	s__UBA4789_sp013201395	hypothetical_protein			1	10.435	6.002	MRQHIKEIFKYMFSLSMLKSVLSSYAYYIHEHVAWRTQINAEKNIRIHPTASIRNAKRDTRGRFFCVVWLKT	+	NONHYDROGENASE	0	0	OTHER	0.997251
BGEMGI_05495	s__UBA4789_sp013201395	hypothetical_protein	dnaC; DNA replication protein DnaC	K02315	0	19.719	9.212	MKTSLAVAVLQEQIAAGGGGYFITMSALLDNIFTLKAISPGKWAQFEQQLRETPLLVLDDLGSEHTEGWVLTKVDAIIAERYNLCLATNHHHQPDRRTIARCLCGTGHRPAARHPASNQLPGPSLRPPG	-	NONHYDROGENASE	0	0	OTHER	1.00005
BGEMGI_05500	s__UBA4789_sp013201395	hypothetical_protein			0	31.862	12.074	MEMGMEIKGLTTGTSRVETAGRKHPAPTCGISGICMVEVTGKISLCSEQDSGCPVLQRTRAKNLARCGVHRRFADCTLANIAQAGVPFSIREQYHLVLNYARNLAENISSGWACC	-	NONHYDROGENASE	0	0	OTHER	1.00004
BGEMGI_05505	s__UBA4789_sp013201395	hypothetical_protein	dnaD; DNA replication protein	K02086	0	42.057	5	MAALNWDKRQFVSDNSRARVQKHRKKGKVGSAGSDTVTAAGKVAAAGNTSPNPNQQKSKIDDANGSDVTLPERYHNVTRNPSVTPPETETENKDREQKKNTGHTSTTAITHKGKKTALVSAFEQEFGRLLSPVELEQLGNWDKNCPEPLIREGLKRAVLAGKYQFRYINGILTNWRKNNLRTVQEITAHEASFRNKDRPELFAVNKAGKARPGYRPSEADWAHEPDTL	-	NONHYDROGENASE	0	0	OTHER	1.00005
BGEMGI_05510	s__UBA4789_sp013201395	Helix-turn-helix_transcriptional_regulator			0	12.288	0	MISISINKLRAKRKERKLTQQELAEAIGISGCHYCQLEKGLRRMPLPFAKKIAITLDASLDELFMQTTKPGKR	-	NONHYDROGENASE	0	0	OTHER	1.00005
BGEMGI_05515	s__UBA4789_sp013201395	hypothetical_protein			1.693	406.813	69.989	MHHITEGLLHEAYLKLNTKAAAGVDQVTWKEYGKGLDDRLKTLHELVQKWQIPGKTK	+	NONHYDROGENASE	0	0	OTHER	1.00003
BGEMGI_05520	s__UBA4789_sp013201395	Reverse_transcriptase_domain-containing_protein	ltrA; RNA-directed DNA polymerase [EC:2.7.7.49]	K00986	0	106.623	16.509	MQQALILVLSAIYEVDFKGFSYGFRPGRSPHNALDAVYVAITKYPVNWVLDADIRSFFDTLDHEWLMKFVGLRIGDQRILRLIRKFLRAGVSEDGEWSKTVVGTPQGAVISPLLANIYLHYVLDLWVNWWRHQKAKGKVYIVRFADDFVLGFQHQADAEQLRKDLSERLAKFNLELQDDKTRLIEFGRDAATNRKRRGQGKPETFDFLGFTHICSKRRKNGGFALRRKTITKRARAKLKAVRKQLKRNRHLSVAEMGKWLKAVFQGHMNYYGVPETVKPPTHFAQAWPKHGCTPCDVEPERQKPDLEEVPALVCHLDTDSPHSTPISESAPPRLTQVRPSAVVPHAGICTG	+	NONHYDROGENASE	0	0	OTHER	0.999951
BGEMGI_05530	s__UBA4789_sp013201395	AAA_domain-containing_protein			0	0	0	MYYERHITPVIILDEIHLVSNKILEDLRLLFNFKLDSQNPFLLILAGQPLIRNKMNLNINTPLRQRLTVKYFMYGLTSEEIQDYCITRLKCAGLHDDIFTPAALEGIYGITKGLPRLVNNLVTTCLIIAAGKKQQQINEDVVYQSQQELEV	-	NONHYDROGENASE	0	0	OTHER	1.00005
BGEMGI_05535	s__UBA4789_sp013201395	hypothetical_protein			0	0	0	MFTQYFGLKFNPFSKEIDFDQLYDSHDLKELESRLGYLQKTRGIGLVTGEPGCGKTTALRKYVSGLNPAYFKVCYFALSTVTVLEFYKGLAMELGENPPIKRLVSLSKSKG	-	NONHYDROGENASE	0	0	OTHER	1.00008
BGEMGI_05545	s__UBA4789_sp013201395	Integrase,_catalytic_region	K07497; putative transposase	K07497	0	21.313	6.796	MLDEKTRETIALKKFSLIAPVINGQTDNQKEYFAKLALEPIEMPHYGFKHYAPKTIQWWLYLYNRHGLEGLKPGYRSDKGKSRRVTEEIAQKVREKKADYPRLSGILLYEELVKDGVFTPDKLSPATFYRYLAQNKDLVAGHALREEKELKRFSHQNVNQLWQTDVLYGPHLRQGRAKRRTYLIAYIDDASRLCCHASFSFKQDFVTIRDGFKDAVLKRGVPRMLYTDNAKVYRSGRLAAICASIGCALLHAEPFTPNGKGKIERFFRTVRMRFLIRLEPEKLKSLEELNLRFWQWLEEDYQRKVHSALEMAPLDYFMSQADRIKLFSDPSLLDEHFLLRAQRKVNHDATLSLDKILYETDSSLAGFPAWR	-	NONHYDROGENASE	0	0	OTHER	1.00003
BGEMGI_05550	s__UBA4789_sp013201395	Transposase-31_domain-containing_protein			0	125.87	36.029	MKIQNPHDKFFKKTFGEVAVARDFLNNYLPQNIMDIIDIDTLEPQKDSHIDEDLKESFSDLLFRTNINNQEGYLYLLFEHKSYPSPDIAFQLLKYMVKIWDSKIEETGRLPIIIPLVVYHGRDGWNIKPTLGEMLLGYDELPQDVQALIPDYEYLLFDLSRFTDGEIKGAVITRIAVMILRDIQRKGVGAILEIILKAAALLQELEDKETGLEYFEILMRYIFSARPDLTKADFVELVKKIETTYPEGSETVMTLAQVFREEGKKEGIIKGMRRGMEKGIEVGAQRNKLEVARNAIKEGMELGLIARLTGLSKKEIEAIASQVGDGSKAPVKAGSR	+	NONHYDROGENASE	0	0	OTHER	1.00008
BGEMGI_05555	s__UBA4789_sp013201395	Group_II_intron-encoded_protein_LtrA	ltrA; RNA-directed DNA polymerase [EC:2.7.7.49]	K00986	0	0	0	MRRLPARGRRSVDRRRAGRGHRAPKSPQPGCRPCEPKGKATQCVATARVTHWTCGVKEPGHVRKPIVRKPGEPRHDRLQSTDGPVGEGGKCYNPDAHVFGQSDGGIVAMKQTNKCAQPNKNGHPQAESVEQRPPNKGNPGQTTGSGTQRPPTTSLGLDRVREAARRNQKLQFTNLMHHITEGLLHEAYLKLNTKAAAGVDQVTWKEYGKGLDDRLKTLHELVQSGKYRAKPSRRIYIAKPDGRKRPIGIAALEDKIVQQALILVLSAIYEVDFKGFSYGFRPGRSPHNALDAVYVAITKYPVNWVLDADIRSFFDTLDHEWLMKFVGLRIGDQRILRLIRKFLRAGVSEDGEWSKTVVGTPQGAVISPLLANIYLHYVLDLWVNWWRHQKAKGKVYIVR…	+	NONHYDROGENASE	0	0	OTHER	1.00002
BGEMGI_05560	s__UBA4789_sp013201395	hypothetical_protein			0	97.852	29.396	MGPGNREATDAFRTGLAKAWLHALRRQPERQKPDLEEVPALVCHLDTDSPHSTPISESAPPRLTQVRSPVR	+	NONHYDROGENASE	0	0	OTHER	1.00003
BGEMGI_05565	s__UBA4789_sp013201395	hypothetical_protein			0	8.899	1.02	MANRSYFEEIRELENTWDAIESDDIIISPQVTADFFAGKAYCIGAGGSLVLAKLWQLVFDSNRLGIAKTMSPYEFNQTKTVPDIVFLFSASGKSHDIIQAFKSAIAKDCKVVVFTVTKNSALMRLVKTVNNQAVVIYPKTTVRKDGFLAVNSVIAIAGLIAHLQYTIFGHEKSIGSPVSMAIHDHQKSRVSFPEIRKDMIFQIITSEWGEPAGNDLETRLAESGIGSCFLTDPRNFAHGRFIWLEENNDSLMILFGTPSSERFIKRFIRVLPGPCPFTMYLLL	+	NONHYDROGENASE	0	0	OTHER	1.00005
BGEMGI_05570	s__UBA4789_sp013201395	hypothetical_protein			0	31.816	10.29	MPVYYVSSSLDGLYGAIYCLTRSILFFSELAKVKGIDPGKPVVPDWGRKLHSLRLGKNDLSVQGNHEQLNPSKKNYPALRSNFAGAVVDIDGTLLDGKDRMSLSINSNLRKELNRLLREGLLLAFATGRGKSALRLLEGAILEEFWDQVLVGLYNGTYILKLSEAIDFDKSKIPSAFKEGLVSRIKKVCDFVLEDKVDVGPTQITVEGINKRQCDCLAQKISRGLGQGIRFIRMVYSDHSLDILPDWASKLRVIVEMDIYPDKDIICIGDQGQLGGNDEELLSWKPSVSVGKFRPVSNACLWLGREGKLRGTAGTIALLKAITPVNGGFAIDRGALGIDLDLKG	+	NONHYDROGENASE	0	0	OTHER	0.999987
BGEMGI_05575	s__UBA4789_sp013201395	hypothetical_protein			0	23.233	15.688	MRNNLAEHLLGEVLKWSGEDLKEERPILASLAHLKYDEYHQYAPGMKFIESLACWLNQFSEIEERQEIYRFLKKKLIFFSEAEMKHLVDVTYPTIIRPIFTRIASVEMGIPPWKVTQLAKKNEYKELKTRSLFLGLSDGARIDRFRRVNNSELSNEQILPYYDLSDEKVEAIKKYLTETLAKIRNKDPSKIPCEDAKIKLLFLIDDFSASGLSMIRQKNNKFKGKLAKINDFIQKRLTDLNFVNKRDIKVHIILYVLAEQAQRHLDIMLPQLCGDTYSNWQVSAILKLRKDCVFKGDDEDNDIIKQMINNYYDKDIMDDDLRVGGTEDVRLGFAGCGLPLVLSHNTPNDSLFLLWSYSEKVKGLFPRIPRHRG	+	NONHYDROGENASE	0	0	OTHER	1.00004
BGEMGI_05580	s__UBA4789_sp013201395	hypothetical_protein			0	44.564	24.373	MGEENPFRLLKMEQIDRESNFHFLFGYQMLQIFEGKAGSIWNRLQIIRSTPGGGKTSLLNLFTVDSLLGIYKYRNNEDFVNLFKTLDKLGVYRDDEPAILGVYLPCTQTFSRIEDLNAEQEVRDRLFFSLINIRALFGVLRAVCSLFQLDYPREVNLVGLDQKCYECFSRDKLLPHGNGKTLLEKGMEIERKIIEMIDSVNLSGIEDIPLLSNLPMWQIAPNCLNYNGGNIGARILFMLDDVHELTSHQRSLLLRELERNYPTARWVAERYEALGAASEIYTASTKEREYNVYKIEQWASDQRSKGLFRKGLGHIADRRVNSQKIITASTFEYLLSEELEKKHKERCNRAIDSISLRLRELICKEKRFIPWIEEVESIKVDDVYKRVSRLRALEILIQR…	+	NONHYDROGENASE	0	0	OTHER	0.999701
BGEMGI_05585	s__UBA4789_sp013201395	hypothetical_protein			0	10.624	4.08	MAVREMRWWPNYFLQKGKNFDGFWQRYLSSKQRNILYVLGKGFDPRMNCGIALILKANSDCRLTCMVINFEEGKYSPSQAYMNKVNSNFNELKKLLGDQYDLIDEDIAMLDGKKELAGEGLPSYSLIGKS	+	NONHYDROGENASE	0	0	OTHER	0.999331
BGEMGI_05590	s__UBA4789_sp013201395	hypothetical_protein			0	14.162	4.001	MPRSIFFPLINQILIVLAYNDIREKKINLHVVVAEDFSQDIRTSAKELDENASYMFSFFADMELESHADSPIIWFPVLGEGKQIQISTIYKLLEPRIFNREIEVCPVLPFPSRNPKRVDNLIMEYHRFFVEHNIESRNVIFADEQNPFDVYHQIRNAGLHYDVALEPLGGCRKVVSATSSKLLSLGALMAAREGKMAVAFVGSQGYTLDKKEKEKESAIGDDCELFEIWINGEPYF	+	NONHYDROGENASE	0	0	OTHER	1.00004
BGEMGI_05595	s__UBA4789_sp013201395	hypothetical_protein			0	17.897	8.203	MNTVGTVRGLFGAGLVCLDIIKTDKKTYYYNGGSCGNIVAALSLLGWRNAVLVDQYKDEAAKILNHNLKLLGVKRIELAGSSFATPRIVEELSSANGGIHRFLLSCPKCGSQLPRLRPLREKAVRDLELNGFNVFYTDRSSRGIACLRKIFKAKGSWAIYEPNSSRNLGSLITNALNSHIVKFSSEKVSATVADNLRDKAISGSLLLIVRTLGKEGLVFSYRYKGNKMSKWIHMGVQHAPSFVDAAGAGDWCTAGLLYSLIGKYEHPRRYTWLKRM	+	NONHYDROGENASE	0	0	OTHER	1.00005
BGEMGI_05600	s__UBA4789_sp013201395	hypothetical_protein			0	7.297	3.003	MVELSKISSKQRDGCVLLAQAGVLLPLDFLFTGLTLEAKILDCTPPVLYREANRAHHAS	+	NONHYDROGENASE	0	0	OTHER	1.00004
BGEMGI_05605	s__UBA4789_sp013201395	hypothetical_protein			0	0	0	MRRLPARGRRSVDMGRAGRGHRAPKSPQPGCRPCEPKGKATQCVATARVTHWTCGVKEPGHVRKPIVRKPGEPRHDRLQSTDGPVGEGGKCYNPDAHVFGQSDGGIVAMKQTNKCAQPNKNGHPQAESVEQRPPNKGNPGQTTGSLSTQRPPTTSLGLDRVREAARLQPKTPIHQSDAPYYRRPAP	+	NONHYDROGENASE	0	0	OTHER	1
BGEMGI_05610	s__UBA4789_sp013201395	Group_II_intron_reverse_transcriptase/maturase	ltrA; RNA-directed DNA polymerase [EC:2.7.7.49]	K00986	0	0	0	MHHITEGLLHEAYLKLNTKAAAGVDQVTWKEYGKGLDDRLKTLHELVQSGKYRAKPSRRIYIAKPDGRKRPIGIAALEDKIVQQALILVLSAIYEVDFKGFSYGFRPGRSPHNALDAVYVAITKYPVNWVLDADIRSFFDTLDHEWLMKFVGLRIGDQRILRLIRKFLRAGVSEDGEWSKTVVGTPQGAVISPLLANIYLHYVLDLWVNWWRHQKAKGKVYIVRFADDFVLGFQHQADAEQLRKDLSERLAKFNLELQDDKTRLIEFGRDAATNRKRRGQGKPETFDFLGFTHICSKRRKNGGFALRRKTITKRARAKLKAVRKQLKRNRHLSVAEMGKWLKAVFQGHMNYYGVPGNREATDAFRTGLAKAWLHALRRRARKAET	+	NONHYDROGENASE	0	0	OTHER	1.00008
BGEMGI_05615	s__UBA4789_sp013201395	hypothetical_protein			0	9.861	0	MKMNIPAGKSDMLNETIIDYIISLTHLYGLVHKDKVVEIFNLQNRERVNITILSGIMENTPDDLRKNFVEIYGDYFVHETIMEFDDFDEQLRKRSGKPHYIPARKELLKYKDGPILK	+	NONHYDROGENASE	0	0	OTHER	1.00005
BGEMGI_05620	s__UBA4789_sp013201395	Nucleic_acid-binding_protein			0	10.527	0	MPEIFEVFNTRGVDFKSEKQINEIMPLVMELANNTRIWENNGHTPQEIFEKYEKPHLRPLPDKPFEFGGADIIDFKSGRKIGRNDPCPCGSGKKYKKCCLGKGGESK	+	NONHYDROGENASE	0	0	OTHER	1.00005
BGEMGI_05625	s__UBA4789_sp013201395	Catalase	katE, CAT, catB, srpA; catalase [EC:1.11.1.6]	K03781	0	2.031	2	MPSCNDVIGEHPAITRESGAPVVNNQDTMTAGPRGPQVIQDAWLLEKHAHFNREVIPERRMHAKGSLCLR	+	NONHYDROGENASE	0	0	OTHER	1.00008
BGEMGI_05630	s__UBA4789_sp013201395	catalase	katE, CAT, catB, srpA; catalase [EC:1.11.1.6]	K03781	0	4.096	2	MLKVPYAYGEFVVTRDITKYTRAKVFSQVGKRTRLFMRFSTVAGERGAADAERDIRGFALKFYTEEGNWDLVGNNTPVFFFRDPKKFVDLNHAVKRPADKYAQPQ	+	NONHYDROGENASE	0	0	OTHER	1.00005
BGEMGI_05635	s__UBA4789_sp013201395	Catalase	katE, CAT, catB, srpA; catalase [EC:1.11.1.6]	K03781	0	69.883	14.046	MRSPNNNWDFWSSLPEALLQVTITMSDRGIPSSYRYMHGFSSHTYSLINAANERFWVKFHFRSRQGIQNLTDQEAEMVVAKDRESHQRDLYTAIEQGAFPKWTMFIQVMTEEQAQNMPYNPFDLTKMWYKKDFPLIEVGEIVLNENPDNYFAHVEQAAFNPANNVPGIGYSPDRMLQTRLFSYGDAQRYRLGVNHHQIPVNSPRGVSNHHPFHRDGSMRVDGNMGSELHYEPNSYGNWTDHPEQAEPPQKGGDVYQYDFRVDDHDYFTQPGMLFRQMSPEQQLVLFENTARNMGDATLQIKHRHINHCYMADPAYGKGVAEALGIAIEDVDLTPMKSDSRAVWQEDNARGADLNVPTAPASRLPLKT	+	NONHYDROGENASE	0	0	OTHER	1.00007
BGEMGI_05640	s__UBA4789_sp013201395	Group_II_intron_reverse_transcriptase/maturase	ltrA; RNA-directed DNA polymerase [EC:2.7.7.49]	K00986	0	0	0	MRRLPARGRRSVDGGRAGRGHRAPKSPQPGCRPCEPKGKATQCVATARVTHWTCGVKEPGHVRKPIVRKPGEPRHDRLQSTDGPVGEGGKCYNPDAHVFGQSDGGIVAMKQTNKCAQPNKNGHPQAESVEQRPPNKGNPGQTTGSGTQRPPTTSLGLDRVREAARLNQKLQFTNLMHHITEGLLHEAYLKLNTKAAAGVDQVTWKEYGKGLDDRLKTLHELVQSGKYRAKPSRRIYIAKPDGRKRPIGIAALEDKIVQQALILVLSAIYEVDFKGFSYGFRPGRSPHNALDAVYVAITKYPVNWVLDADIRSFFDTLDHEWLMKFVGLRIGDQRILRLIRKFLRAGVSEDGEWSKTVVGTPQGAVISPLLANIYLHYVLDLWVNWWRHQKAKGKVYIVR…	+	NONHYDROGENASE	0	0	OTHER	0.999931
BGEMGI_05645	s__UBA4789_sp013201395	hypothetical_protein			0	16.43	5.513	MNRSTFAGIIASIQPRIRLTRSFDQASHTYLGYAIKIAGTIDNQQASFSIGIGKAAQAKHQFKVNDTISGACLPVLNPDMSQWIITRYQS	+	NONHYDROGENASE	0	0	OTHER	1.00006
BGEMGI_05650	s__UBA4789_sp013201395	hypothetical_protein			0	9.214	0	MPASPKSRHEPVDYYKVSKLAKVDEGELGSASAPRELAPPELEVYRELGPPEIIGPDL	+	NONHYDROGENASE	0	0	OTHER	1.00003
BGEMGI_05655	s__UBA4789_sp013201395	hypothetical_protein			0	31.559	3.001	MSWGHRRLSARTYDVKCSSCMWGARMPVEIIVDHWNPRGERKYRFETFCYGPLSCKLYKAGPNRKVSGRKGMVFVEEDWVDEDAVRHRELDE	+	NONHYDROGENASE	0	0	OTHER	1.00005
BGEMGI_05660	s__UBA4789_sp013201395	hypothetical_protein	K07493; putative transposase	K07493	0	3.849	3	MISMVCKFIKTKTIFPMDDSIRKVVYLSTKEIAKKWTIPVHVGLWHIARS	+	NONHYDROGENASE	0	0	OTHER	1.00003
BGEMGI_05665	s__UBA4789_sp013201395	hypothetical_protein			0	17.467	0	MNKKIFQQILEKLDKIESRVNNIESTQQEQTQLLHALEYRTDVTNAAVTTIDETLQRTEGKIASMEGKITSMEGKITSMEGKITSMEGRIASLEKTTLSIGEYAEHNRKETIDKLETLDSSVMYLANRLTQHDMQLFDMKRGVK	-	NONHYDROGENASE	0	0	OTHER	1.00005
BGEMGI_05670	s__UBA4789_sp013201395	hypothetical_protein			0	13.675	0	MSIAQEICRDCFNVISAKQMGIELTPFKSGIYEYPGGNGKMYKFTVAKIVLPMGIGYEATEITNDNSPGYKVAILDDLDCDQDYLFYKLEAKIKYTLSEKYLQTNTYPNGIKHTRLKEDEVVGRFEYNETNDEIHNVVIDGKVFSWEQLGEMLNAYEGFQFKLKIYDITEDIR	+	NONHYDROGENASE	0	0	OTHER	1.00006
BGEMGI_05675	s__UBA4789_sp013201395	hypothetical_protein	K07454; putative restriction endonuclease	K07454	0	47.403	10.134	MLSQQELIKRFLSIRIWKRGDQRAPHKPLLILFMLGRVQRREPRLVTYAEVMEPLQWLLDDFGPPRRSSPEYPFYHLAGDGIWEFSFTGARSIVGSPTARFLLDNNASGGFSADVYAALIDNPCLLRTIASRILNEHFPPSMHTEILLAAGLNLDALDAVEVETGAASRIRDSKFRERILVAYSFKCAVCGFNVWLGRLPVALEAAHISLHQAGGRTRRITGCCFALCTINSSTAGHLVLITICRLWFPTGLTVARVLNSGWPIFMVAGFVCQIDPSTDQGTTISTGI	+	NONHYDROGENASE	0	0	OTHER	1.00004
BGEMGI_05680	s__UBA4789_sp013201395	hypothetical_protein	ltrA; RNA-directed DNA polymerase [EC:2.7.7.49]	K00986	14.825	1304.2	658.523	MRRLPARGRRSVDRGRAGRGHRAPKSPQPGCRPCEPKGKATQCVATARVTHWTCGVKEPGHVRKPIVRKPGEPRHDRLQSTDGPVGEGGKCYNPDAHVFGQSDGGIVAMKQTNKCAQPNKNGHPQAESVEQRPPNKGNPGQTTGSGTQRPPTTSLGLDRVREAARLNQKLQFTNLMHHITEGLLHEAYLKLNTKAAAGVDQVTWKEYGKGLDDRLKTLHELVQSGKYRAKPSRRIYIAKPDGRKRPIGIAALEDKIVQQALILVLSAIYEVDFKGFSYGFRPGRSPP	+	NONHYDROGENASE	0	0	OTHER	1.00001
BGEMGI_05685	s__UBA4789_sp013201395	Group_II_intron-encoded_protein_ltrA	ltrA; RNA-directed DNA polymerase [EC:2.7.7.49]	K00986	4.491	0	172.714	MDSDQVEAPHNALDAVYVAITKYPVNWVLDADIRSFFDTLDHEWLMKFVGLRIGDQRILRLIRKFLRAGVSEDGEWSKTVVGTPQGAVISPLLANIYLHYVLDLWVNWWRHQKAKGKVYIVRFADDFVLGFQHQADAEQLRKDLSERLAKFNLELQDDKTRLIEFGRDAATNRKRRGQGKPETFDFLGFTHICSKRRKNGGFALRRKTITKRARAKLKAVRKQLKRNRHLSVAEMGKWLKAVFQGHMNYYGGPRKP	+	NONHYDROGENASE	0	0	OTHER	1.00005
BGEMGI_05690	s__UBA4789_sp013201395	hypothetical_protein			0	0	0	MGVPGNREATDAFRTGLAKAWLHALRRLSQKGRNLTWKKFQRWFVTWIPTARTVHPYPNQRLRV	+	NONHYDROGENASE	0	0	OTHER	1.00003
BGEMGI_05695	s__UBA4789_sp013201395	hypothetical_protein			0	15.138	0	MGLFERITNMAKSAGLVNMSLKEAAAKAPNSMGCYKIYCNGLKYVGKAEDGIRKRFVQYYNGNHGPL	+	NONHYDROGENASE	0	0	OTHER	1.00006
BGEMGI_05700	s__UBA4789_sp013201395	YwbE_family_protein			0	29.078	0	MDGKNRKDIHAGLTVDIVLKRDQKTGKRTRGVVGDILTRSATHPWGIKVRLMDGQVGRVQAIIE	+	NONHYDROGENASE	0	0	OTHER	1.00003
BGEMGI_05705	s__UBA4789_sp013201395	hypothetical_protein			0	15.499	4	MMELGRMQKLAVVDEEQRGLSLAGGVLLPRQQAAPGSGHRG	+	NONHYDROGENASE	0	0	OTHER	0.999997
BGEMGI_05710	s__UBA4789_sp013201395	S1_RNA-binding_domain-containing_protein	K00243; uncharacterized protein	K00243	0	57.082	16.765	MAFCCPGNRLPRDLAIGDEIEVFVYQDPAAGLVATPARPKLLLGELAMLKVVDTTKFGAFLDWGLEKDLLLPHKEQVGRVVEGRSYLVGLFVNARGRLTATMRVYDLLQADAPYKKDDRVQGVIYSINRELGAFVAVDNKYHGLIANNELFGSHAVGDQVTVRVKQVRPDGKLDLSLREAAHHEIEHDAQKIMDKLQLNGGVLPLNDYSPPEEINAQLAMSKRAFKRAVGRLFAPGSHHNHRQGNSSPGRFLNLNSKSLQPGGCSFRHVPR	+	NONHYDROGENASE	0	0	OTHER	1.00005
BGEMGI_05715	s__UBA4789_sp013201395	hypothetical_protein	cbf, cbf1; 3'-5' exoribonuclease [EC:3.1.-.-]	K03698	0	22.262	4.136	MQLIDYSVGQSFNGCLAVKQCNVRQTNQNPPRDYLDLLLTDGDSEIRARVWEHEGLMPAENSVIFVSARITQFRGEQQLNISAWRPAGQEEYHPQDFLPVTPCDTDILKKQLQEYILQVKDGGLGQMLDSIFAQHYDHFVTAPAAMVHHHAYVGGLLEHTCGVASQCLRLVTPETDQDILLTGCHSS	+	NONHYDROGENASE	0	0	OTHER	1.00003
BGEMGI_05720	s__UBA4789_sp013201395	hypothetical_protein	cbf, cbf1; 3'-5' exoribonuclease [EC:3.1.-.-]	K03698	0	17.603	3.013	MAKIFDYDWSGCVVTMTDAGRLLGHIAQGMMLIKNHAADCPDLSTERLEHLLHLIASHHGKLEWGSPVEPCTLEAVLLHNADMLDVHLWKLGQALDQVPEGEQWTGFVKGLNRRFFKVNSSGDGSKAPVKAGSR	+	NONHYDROGENASE	0	0	OTHER	1.00005
BGEMGI_05725	s__UBA4789_sp013201395	Group_II_intron_reverse_transcriptase/maturase	ltrA; RNA-directed DNA polymerase [EC:2.7.7.49]	K00986	0	0	0.007	MLNRIKTATHRRSQWSKGLRTRETLDRRPGAAPRDRQQRRSAWTGYGKQQDEPKLQFTNLMHHITEGLLHEAYLKLNTKAAAGVDQVTWKEYGKGLDDRLKTLHELVQSGKYRAKPSRRIYIAKPDGRKRPIGIAALEDKIVQQALILVLSAIYEVDFKGFSYGFRPGRSPHNALDAVYVAITKYPVNWVLDADIRSFFDTLDHEWLMKFVGLRIGDQRILRLIRKFLRAGVSEDGEWSKTVVGTPQGAVISPLLANIYLHYVLDLWVNWWRHQKAKGKVYIVRFADDFVLGFQHQADAEQLRKDLSERLAKFNLELQDDKTRLIEFGRDAATNRKRRGQGKPETFDFLGFTHICSKRRKNGGFALRRKTITKRARAKLKAVRKQLKRNRHLSVAEMGK…	+	NONHYDROGENASE	0	0	OTHER	1.00007
BGEMGI_05730	s__UBA4789_sp013201395	DUF4829_domain-containing_protein			0	19.473	4.344	MKRIIVSLFAILLAFSLVACNQKSTNEELITDIGDSTKFTEEEISNAIKIVKDNFNFPASTLTKIWYNEEESNRLSEAYLESGRGSINETQPENVIVLLSNFDVDDSGDNPVLNPDSTYENYQWILIRDNEDSEWMVDDQGY	+	NONHYDROGENASE	0	0	LIPO	0
BGEMGI_05735	s__UBA4789_sp013201395	hypothetical_protein	ykfC; gamma-D-glutamyl-L-lysine dipeptidyl-peptidase [EC:3.4.14.13]	K20742	0	9.124	1	MRLYQSQGINIPRDADEQAWAGTAVQQQDLQPGDLVFYARWGEIYHVGMYIGDGLMIHAPNSSSAVQIDGIADGFYSNNIWGNFGGMLEVGRCRIYKHISRSGLPLNTLNVDEMLHLYYRDRHLQQVCMQYWHSN	-	NONHYDROGENASE	0	0	OTHER	1.00006
BGEMGI_05740	s__UBA4789_sp013201395	hypothetical_protein	ykfC; gamma-D-glutamyl-L-lysine dipeptidyl-peptidase [EC:3.4.14.13]	K20742	0	16.216	2	MVWANPGQPRDYDQLILAANNEPLAWAEGMNTAMRLWLVGQVETMLLYGEQVVILAEQEGWVQVAAPGDRIAADGRGYPGWIPAAHVATNDNYLANVDQLPAVAVKKPFAGVYEDIQLTKRLHEASYMVTLPLLKEYQHSLAVSLPDGNVGYLSREAVKRTAGITFSPEEIVAEARQFLGLDYIWAGT	-	NONHYDROGENASE	0	0	OTHER	1.00005
BGEMGI_05745	s__UBA4789_sp013201395	Group_II_intron_reverse_transcriptase/maturase	ltrA; RNA-directed DNA polymerase [EC:2.7.7.49]	K00986	0	4001.69	935.028	MRRLPARGRRSVDRGRAGRGHRAPKSPQPGCRPCEPKGKATQCVATARVTHWTCGVKEPGHVRKPIVRKPGEPRHDRLQSTDGPVGEGGKCYNPDAHVFGQSDGGIVAMKQTNKCAQPNKNGHPQAESVEQRPPNKGNPGQTTGSGTQRPPTTSLGLDRVREAARRNQKLQFTNLMHHITEGLLHEAYLKLNTKAAAGVDQVTWKEYGKGLDDRLKTLHELVQSGKYRAKPSRRIYIAKPDGRKRPIGIAALEDKIVQQALILVLSAIYEVDFKGFSYGFRPGRSPHNALDAVYVAITKYPVNWVLDADIRSFFDTLDHEWLMKFVGLRIGDQRILRLIRKFLRAGVSEDGEWSKTVVGTPQGAVISPLLANIYLHYVLDLWVNWWRHQKAKGKVYIVR…	+	NONHYDROGENASE	0	0	OTHER	1.00001
BGEMGI_05750	s__UBA4789_sp013201395	DUF262_domain-containing_protein			0	47.965	11.848	MEIFDSTKRSLFEILRDAHKGKIQLPDFQRGWIWDDERIKGILASVAKSFPIGAVMFLETGNENLRFKAKPVEGVKLDNSVDPDLLILDGQQRITSLYQTIITNEIVTTRNEKNYEVKRWYYIDMVKAMDENYDLEEAIISLDARKQITEDFGRRITLDLSKHEFEYKNLMYPVCMINDYSTWRRGFNEYWQHSGEKSMFWDEFEKRIISNFHKYMLPVIIMKKENPKEAVCQVFEKVNTGGVPLDIFELLTATFAADDFELKKDWEKAKKEFKGHKQLAKVSNTDIIQAVTLLTTYNNKLKYAMQNVPPEELPAVRCKRKDMLDLSLENYQKHRDPIVQGFIKTAKILFENHIYTARDLPYTTQLIPLSAILAALGDKIDNIGNKRKLMQWYWCGVFG…	+	NONHYDROGENASE	0	0	OTHER	1.00008
BGEMGI_05755	s__UBA4789_sp013201395	hypothetical_protein			0	1	0	MQRIEKAMNKPIPRDVMQAEDGTYIDEDDEGFMAMQLN	+	NONHYDROGENASE	0	0	OTHER	1.00001
BGEMGI_05760	s__UBA4789_sp013201395	hypothetical_protein			0	2.014	1	MRGSIMKRGKMYDLEQIHLIPQNQPCATHSWIEKHILLFHPYLCRHPFVKGRNPQFKFKNRPRVPNGGTEKG	+	NONHYDROGENASE	0	0	OTHER	1.00006
BGEMGI_05765	s__UBA4789_sp013201395	hypothetical_protein			2.237	580.792	264.635	MDELTDILDEHKFTLITGVYPTGDLDYDRLIIFYKKYGFEELDYEIALIRYPQVLNS	-	NONHYDROGENASE	0	0	OTHER	1.00003
BGEMGI_05770	s__UBA4789_sp013201395	hypothetical_protein			1.172	327.423	133.717	MTSMLMMKGELMKSATKDCITLTYYVPGHAQPATATIQKMCDDGTWYFPNLFVPEDMR	-	NONHYDROGENASE	0	0	OTHER	1.00003
BGEMGI_05775	s__UBA4789_sp013201395	hypothetical_protein			0	0	0	MIKLGSGCESNLVGFFVIIIVIMVIWELI	+	NONHYDROGENASE	0	0	OTHER	0.999995
BGEMGI_05780	s__UBA4789_sp013201395	hypothetical_protein			0	7.058	0	MNNKRPGAGELHKWLANAVSRCKKQTVLLKQLHAWAEELDSGMPVYLQSPPGKAAFQQTISELVAAQTLSPMGKKPATPGGLHLKYRIIKE	+	NONHYDROGENASE	0	0	OTHER	1.00006
BGEMGI_05785	s__UBA4789_sp013201395	hypothetical_protein			0	13.218	0	MAPDAALHTEIIRAIAPPAKLDYYLRHFQDFRRDQPIIEVISNFLRQPEPGLLTVNERAYQLFGDEKFFQGAGRDRSRGAGVLNKLRLEYAHMGCRETAESFFSFQSKDFHNLSARDIYIMENKDTFWSFKEQIMDQPARIRADLIIYGEGKKIISSFQFVDEYAVQPQKDQFYYFGDLDPEGINIYCLLAEEYPPYNIRPFVAGCRPWPKSACRRRRSKLLKPND	+	NONHYDROGENASE	0	0	OTHER	1.00005
BGEMGI_05790	s__UBA4789_sp013201395	hypothetical_protein			1	1.063	0	MAAKIREHLFQGFYIPQEALSAQEMKERFGK	+	NONHYDROGENASE	0	0	OTHER	0.99999
BGEMGI_05795	s__UBA4789_sp013201395	hypothetical_protein			0	8.868	2	MLGKGVVSMFERDDLLARKIIQESTTGRDPEQDLVDDFMTELDLRLEQVKVYQPIMELLRKRKNEGELSGLMPSCAF	+	NONHYDROGENASE	0	0	OTHER	1.00007
BGEMGI_05800	s__UBA4789_sp013201395	hypothetical_protein			0	77.161	5.017	MGCKTAGVILPCKPSASKGAVCGKNTSSFYRLNKPPPVALEYSVTEQGVDFYLRTKEFPDETRITINLLLFQKQMEKGAFGFAYETVRRLNMEVQKKRDRKYSLLEALMYGRLDQGDSYESYHRSIEQQFQEEAELFNVALKNVRSAFAEYVERINSGGATRKEKDIFTLIKIIEKEIGRAQTLHTELLRDAAGFTKEYDRTLGLRRKAIFTERFNFQGQLEKLVTNNGPPAALKFLFEPLLHPRMRKSFNILRVFEPQRLVKNRPEVDESREEETPVARDTLDQLTSSRVRGNFLFYAARLLEALDTGEGQVNLEDFCRGLIENHTEDSVYNGDFISFLLEMNRDKPPGRRVRTISFADGRMQVEEELKTIEEVFIRAALAVPLKGRINQVQVQSIPE…	+	NONHYDROGENASE	0	0	OTHER	0.999896
BGEMGI_05805	s__UBA4789_sp013201395	DUF6063_domain-containing_protein			0	34.787	2	MIKPGITDLLDEALDILKILLQGEEISKNKNTLMYEKYLYRSDVAEMLHHIAGRLELKVYEYDQLFVCPEAGSLLFGWTNEELRDRISYITTNSELFTGYFIIMTLVTMFYREAYPDTPVAYIKISDLVENVTSRLAALGQLEDLEAAGRENQFDFVEVCRVWQRLPDAREGVVGGKNDKIAFVENICRFLNSEKLVGLDPDRRIIYPTDRLRTIIWDYYEDRDNRRDLLSFVQELEVGRLMPHIKSIRLVNVHFNNATQFYDDFYLGKRAGTPPTTWKTAAARPCC	+	NONHYDROGENASE	0	0	OTHER	1.00006
BGEMGI_05810	s__UBA4789_sp013201395	hypothetical_protein			0	88.443	6.001	MMVLQVVLPKTYLRREKPLSLLFQGGKDRTSHVVVEWILEEGHRYKYLLTGFSARKRRGPSKGAGMEAEEEENLQSADIEHRNWLVFYNDDRVTSCRAVPLVRQEGAHKRYAAFEDIRKYIQQMEQKGLPGEIFDRIDRYQHYIASHHLLAAEWNIIRGINSGENNIESYFRQNTTSRKLIENLFVKIVEDVEALNGGGKSGDESLLLADTLIEIRTSLNDYLRLKGHLAEFTGIGAYYSEFADRNGELLAALQKFEAAKGQAAAIYNLLDRRLQELEQQLKEIRTRLEEYNSAREKNQKHKRLLEAGLVNLQKEVLQAEEQRQMTARDQLAADREALARELNRLLALESYGEYRIVRERVTGLDRRLETLAADEDSLQAEYKKAGGQLKYLSDRQLAK…	+	NONHYDROGENASE	0	0	OTHER	1.00006
BGEMGI_05815	s__UBA4789_sp013201395	hypothetical_protein			0	9.658	0	MDQESLHQLEMEIEAGRMKRKKQLSTDKGFYVPNEEILALAEQLEGKCSYAQTGMEWIDRAAPGKGEAPTADAFSAFFCDCGW	+	NONHYDROGENASE	0	0	OTHER	1.00006
BGEMGI_05820	s__UBA4789_sp013201395	hypothetical_protein			0	77.771	7	MVNLELLRGDPAQVEKDLYYICSFADLLLDKDAYRRYIHGEEEEIKAKEEQILAAAGRVTELKADLAAVALFVDKYPRAAVARREKEVADLGREVSEGQEHLQQLKDEQDQLAEKRERCRARIGELAELAVGSQEKVEKLAEKRQKERELADIREQLQAKRRELQDVDGNIADLVNTSEQLKGEYCNQEEQLSRLNEEQFKAKQEVQVVAGFKTLENDLPLAQVHASFRALEEAVGGRSAEEKRFAGAVIRKQEASG	+	NONHYDROGENASE	0	0	OTHER	1.00006
BGEMGI_05825	s__UBA4789_sp013201395	hypothetical_protein			0	37.852	7.073	MQAQLLENKKRLANLLEKVRRDHGHDLAEIEKRELAGQPVIIPTPHQIVETRQAGEDKERRLAEANRSINKVSGDIKKLEGQLAEISKDFTAGQQSAWPCYDHESRYRQEIVLAGQLIDSYEQKIKSAAGEMTRLEEEFNSLGYQRGFYQDFLARESVENTGEPATELKDYQQFEKEYRRCWGIIQDLYVKWDDRLKTIQVETAAFVIRAPWRNWRK	+	NONHYDROGENASE	0	0	OTHER	1.00006
BGEMGI_05830	s__UBA4789_sp013201395	hypothetical_protein			0	41.295	7.354	MAQCLAKKTAFDEYQANIAEQVQKITNDIGRLESYQADFTRRCIQRAELVLGHIRKLEALSRIEVYGRRINMIELRLPEFEAKDKQMRMKEHIDRIVRDIGEEGQVDRKGIAAWLSTKELLAQIADMDKAAVRLYKVESIAENSRFYRWEHAIGSEGQNNSLYFIFAACLISFIRMLSITSSGVSTKKVIIVDNPFDAPRPCISGSLCSKF	+	NONHYDROGENASE	0	0	OTHER	1.00005
BGEMGI_05835	s__UBA4789_sp013201395	SEC-C_motif-containing_protein			0	49.493	6.091	MAAVSSTDRLSDYIISLTNLYGLIHKDKVAEIYNLHHEEKVDAAVVEGLLKSPSPELAENSVRTNDDYFAHRQIMEQGSFDQQLVMRYSIPFYIPEQDELLKYRDESYFEVNEQYRELFSYIMENSSTMDEDATQALCVDIREVCRSEFSPKRIFELFEASDVDFKEGVEVNQLLDLVIELANHTRIWENNGHTPEEVLLKYEKPHLKPFPAGVSPDAMGNMPHLTGVPGGKSRKPGRNDPCPCGSGKKYKKCCLGKA	+	NONHYDROGENASE	0	0	OTHER	1.00005
BGEMGI_05840	s__UBA4789_sp013201395	hypothetical_protein			0	7.411	1	MKNGEIIHRKVPAQVKVKKDEPLKGVTLEIETEKKSLADTPDGYLEIRWDELDQLALPVKQERTKQIIAFAGLIFLNVWFGWLASQDEPQKHTSANSSGDGS	-	NONHYDROGENASE	0	0	OTHER	0.999974
BGEMGI_05845	s__UBA4789_sp013201395	hypothetical_protein			0	8.362	0	MGFQTLALEIYYQFLSPVGLPQPYWLSKFEIWTSGIPVHYLTYTAGFLLALWIWRRGHRLKKVMQNIEPKRIAFTALIAALFVLILDGIITQGIFLGYFTGITFLVHRFIIAFVFLYLWSSYVGFDGKGLISGALILSLLWSTFNMYLGAVGLPHDFPFFLSYDVLWSRVFPGALISTLLGLLIARMLMPEGVKQP	-	NONHYDROGENASE	0	0	OTHER	0.999922
BGEMGI_05850	s__UBA4789_sp013201395	hypothetical_protein			0	1.007	0	MRLTANDTIKFGILTGVLAMFFDAAVSHGLFWQNDPFWSYWIADGLLITTIVSAGPPLSVLASGRDLCSWASRPWHWKYTTSFFPL	-	NONHYDROGENASE	0	0	OTHER	1.00002
BGEMGI_05855	s__UBA4789_sp013201395	hypothetical_protein			0	5.283	2.133	MYELLKTRRSIRKFQDKIVGEDKLDTILKCVLMAFFQK	+	NONHYDROGENASE	0	0	OTHER	0.99999
BGEMGI_05860	s__UBA4789_sp013201395	hypothetical_protein			0	2	1	MLADPGKSDVWIEDASIAALTIQLVAHSLGLGYTGHRLGKG	+	NONHYDROGENASE	0	0	OTHER	1.00003
BGEMGI_05865	s__UBA4789_sp013201395	hypothetical_protein			0	2.067	3	MLNIPDRFKVLCIIGLGYPAEEKPPYDEADLPLDKLHRNQY	+	NONHYDROGENASE	0	0	OTHER	0.999995
BGEMGI_05870	s__UBA4789_sp013201395	hypothetical_protein	GLO1, gloA; lactoylglutathione lyase [EC:4.4.1.5]	K01759	0	7.882	5	MKFCWCTISVNNLEQSIRFYQQIVGLSLNRRFVAGPGVEIAFLGIRWN	+	NONHYDROGENASE	0	0	OTHER	1
BGEMGI_05875	s__UBA4789_sp013201395	hypothetical_protein			0	9.307	6	MARKKDPISQTRGVLYGLAKVLGDVSAVKKATVGKRIARRAAGKATGRLLGKLFK	-	NONHYDROGENASE	0	0	OTHER	1.00001
BGEMGI_05880	s__UBA4789_sp013201395	hypothetical_protein			0	11.456	7.118	MDTQKVAAEYRLSQWARVIQEQQSSGQNIKDFCETNGIRPGKYFYWQRKLRQAACEGFLKLEEPANITPEGWVQLEPKQLTKTTLCIEAGGCRITVDEGTDPELLKKVCRILRVL	+	NONHYDROGENASE	0	0	OTHER	1.00008
BGEMGI_05885	s__UBA4789_sp013201395	IS66_family_insertion_sequence_element_accessory_protein_TnpB	K07484; transposase	K07484	0	8.68	5.497	MRWSEKPVYICCGHTDMRKSINGLMALVKDSFSLDPFSEALFAFCNRRRDRIKILEWDGDGFWLYFKRLERGHFRWPAKGETATMLFDTRELSYLIEGAKLEKKLKREEVFERQIS	+	NONHYDROGENASE	0	0	OTHER	1.00006
BGEMGI_05890	s__UBA4789_sp013201395	LZ-Tnp-IS66_domain-containing_protein	K07484; transposase	K07484	0	113.616	6.281	METQEISAEKLLNMLEEKDRKIAKLEQQVQWLMSQIRLAKHKQFGASSERTDEAQLSIFNEAELGCDMTMPEY	+	NONHYDROGENASE	0	0	OTHER	1.00005
BGEMGI_05895	s__UBA4789_sp013201395	hypothetical_protein	K07484; transposase	K07484	0.456	100.827	25.055	MPKDLPVEIIEHELPAEDCICPECNGKMHTMGKEIREELKIIPARAVIVRHIQHVYACRNCETTSDHVPILKANIPEPVIKGGFASPETIAHIAVQKFMMASPLYRQEQEWKQNGILLSRQTMSNWLIKACEDWLEPVYEEMKRRLCAHEVLHADETTLQVLKEYRESGTVKKLHVAIPHQWRGKTSACAL	+	NONHYDROGENASE	0	0	OTHER	1.00009
BGEMGI_05900	s__UBA4789_sp013201395	hypothetical_protein	K07484; transposase	K07484	0	0	0	MWLYRTSGEAKHQLVLYDYQPDRKRIRPEAFLKNFKGYLHTDGYQGYHRLPKDIIVVGCLAHLRRKFFDAFKTLPKEKQAESNAAIGVAYCDRLFHFEKQFALLSLKNAIRNVNSCHGPCLISFTSGLRVRLLCLIPSWGRQYITQNPKGDILNVISLMGVLKFQIIVLNAALNHL	+	NONHYDROGENASE	0	0	OTHER	1.00008
BGEMGI_05905	s__UBA4789_sp013201395	hypothetical_protein			0	4.238	2.108	MGKNIDYMMELVNEYLSGKTPRHIFELDFETEILDRGSQHFSGHFLSNTF	+	NONHYDROGENASE	0	0	OTHER	1.00001
BGEMGI_05910	s__UBA4789_sp013201395	Integrase_catalytic_domain-containing_protein	K07497; putative transposase	K07497	0	0	0	MKQKQKRDEKELDYTTAIKKIFKENDSTYGVDRICGCLRKCGYTASYQRVKRIMDNMGLVSIHRLRRQRFLTDSRKSKGLDLPNLVHNLNITEPFQVMTSDISYVRTAQGFDYLCSIKDVVSGIVLAQSISNNMKAELVVKTINKAKSCWNLPIGCIHHSDRGSQYTSEIVTKLLKKHGILQSFSRAGKPGDNAWNESYFAKLKKEAVHWRHFRTRDEARQAIFAYTEGFYNTRRVQKRLGYLSPL	-	NONHYDROGENASE	0	0	OTHER	1.00006
BGEMGI_05915	s__UBA4789_sp013201395	hypothetical_protein	K07483; transposase	K07483	0.5	19.232	0	MSQIRQQYDEEFRKNAVKLSYATSKTIKALCHDLGIHPSLLYRWRKIHNEQGDKTKLAKQNDTLRKLQLENAELKMENEMLKKAAAYFAKHLE	-	NONHYDROGENASE	0	0	OTHER	1.00006
BGEMGI_05920	s__UBA4789_sp013201395	hypothetical_protein			0	23.958	3.422	MVREDRSYAEYFYDMLSEYGVDVGDGLSDTEFKKLIRRQYKKVKGIAEDGFW	+	NONHYDROGENASE	0	0	OTHER	1.00002
BGEMGI_05925	s__UBA4789_sp013201395	Iron-containing_alcohol_dehydrogenase	yiaY; alcohol dehydrogenase [EC:1.1.1.1]	K13954	0	22.203	0	MALGEEVFGYFIPTVNLMGVGASKEVGNQVKVLGGKKVLIVTDAYLGECGMADDIKQQVEAAGATAVVYTGAEPNPTDKNVHDGLKVFQDNKCDMIVTLGGGSSHDCGKGIGIVATNGGNIREYEGVDKATKPMPPFIAVNTTAGTGSEMTRFCVITDTDRNIKMAIATWLERIE	+	NONHYDROGENASE	0	0	OTHER	1.00005
BGEMGI_05930	s__UBA4789_sp013201395	lincosamide_nucleotidyltransferase_Lnu(B)	lnuB_F, lin; lincosamide nucleotidyltransferase B/F	K18236	0	28.63	8.692	MLKQKELIANVKNLTESDERITACMMYGSFTKGEGDQYSDIEFYIFLKDSITSNFDSSNWLFDVAPYLMLYKNEYGTEVVIFDNLIRGEFHFLSEKDMNIIPSFKDSGYIPDTKAMLIYDETGQLENYLSEISGARPNRLTEENANFLLCNFSNLWLMGINVLKRGEYARSLELLSQLQKNTLQLIRMAEKNADNWLNMSKNLEKEISLENYKKFAKTTARLDKVELFEAYKNSLLLVMDLQSHLIEQYNLKVTHDILERLLNYISE	-	NONHYDROGENASE	0	0	OTHER	0.999459
BGEMGI_05935	s__UBA4789_sp013201395	ABC-F_type_ribosomal_protection_protein_Lsa(E)	lsa; lincosamide and streptogramin A transport system ATP-binding/permease protein	K19350	0	31.881	20.743	MSLINVSNLTFSYEGSYDNIFENVSFQIDTDWKLGFIGRNGRGKTTFLNLLLGKYAYSGNISSTVKFEYFPYDVEDKSLYTIEVMKSICTECMDWEIFREISLLDVQEDALYRPFNTLSNGEQTKVLLAALFLTASCFLLIDEPTNHLDIDARNVVQNYLKRKKGFILVSHDRSLLDQCVDHILSINKTNIEIQKGNFTSWWENKTLQDNFELAENKKLLKEIGRLSYAAKRSSNWSNKVEKSKYGTTNSGSKLDKGYVGHKAAKAMKRAKNIESRHQEAVLQKSELLHNIEQYDDLKISPLEFHKECLIEANDLSLSYGDKEVCSNLNFRVNIGDRVAIIGKNGSGKSSILKLINGDDIKFTGNFMLASGLKISYISQDTSYLKGNLSEFAYNNKIDE…	-	NONHYDROGENASE	1	0	OTHER	1.00002
BGEMGI_05940	s__UBA4789_sp013201395	Site-specific_recombinase			0	1	1	MEEKGSECTAPTINEETLQTAVVKAINELLANKEPFLQALQKNIATILNEENDNATNDIDSKLEELQQQLLIQAKSKNDYEDVADEIYHLRELKQNALVENAEREGKRQRIAEMTDFFNEQSCELEEYDEQLVRRLIEKVTVFHDKFAVEFKSGVEIDVEG	-	NONHYDROGENASE	0	0	OTHER	1.00008
BGEMGI_05945	s__UBA4789_sp013201395	hypothetical_protein	spoIVCA; site-specific DNA recombinase	K06400	0	2.02	1	MAVSRNVTVIPAIKRIGNNKSSESKPKIRVAAYCRVSTDSDEQASSYEIQIEHYTNYIKRNKEWELAGIFADDGITGTNTKKREEFNRMIEECMAGNIDMIITKSISRFARNTLDCLKYIRQLKDKNIAVFFEKENINTMDSKGEIMLTIMASLAQQESQSLSQNVKLGIQYRYQQGEIQVNHKRFLGYTKDENKQLVIDPEGAEVVKRIYREYLEGASLLQIARGLEADGILTAAGKAKWRPETLKKILQNEKYIGDALLQKTYTVDFLSKKRVKNNGIVPQYYVENSHEPIIPRELFMQVQEEMVRRANLRGARTVKSGSIVVSMLYRVLFTVDSAVIFTAGYTGITEVTSLLFGDASAVWRKKDLNVLPLP	-	NONHYDROGENASE	0	0	OTHER	0.999706
BGEMGI_05950	s__UBA4789_sp013201395	Recombinase_domain-containing_protein			0	6.204	1.002	MGHTPYGYRIEDGKAVVDDIAAEKVRELFSGYLAGLSLKDAAKKAGIDCYHATASKMLQNKHYLGDEFYPPIIDEETFEKARVEKRKRAEKLGRIWEPKDEPETDYPVKFKAKPLVQKYEDSFKQAEYAYSLIESEV	-	NONHYDROGENASE	0	0	OTHER	1.00006
BGEMGI_05955	s__UBA4789_sp013201395	hypothetical_protein			0	0	0	MEKEQLTRFVNGNLAKVEEVNHLLRFATKSKMLTAYEDELFENYVEKIVVFSREEVGFELKCGITLKERLVN	-	NONHYDROGENASE	0	0	OTHER	1.00008
BGEMGI_05960	s__UBA4789_sp013201395	Site-specific_recombinase,_phage_integrase_family	spoIVCA; site-specific DNA recombinase	K06400	0	2.001	1.073	MKKITNIDGNKGTSIIKPKLRVAAYCRVSTGSDEQLVSLQAQKSHYETYIKANPEWEYVGLYYDEGISVTKKENRTELLRMLSDCENKKIDLIITKSISRFARNTTDCLEMVRKLLDLGIYIYFEKENINTQSMESELMLSILSGLAESESISISENNKWAIQRRFQNGTFKISYPPYGYDNIDGQMVVNPEQAEIVKYIFAEVLSGKGTQKIADDLNQKGIPSKRGGRWTATTIRGILKNEKYTGDVILQKTYTDSRFNRHTNYGEKNMYLVENHHEAIISHEDFEAVEAILNQRAKEKGIEKRNSKYLNRYSFSGKIICSECGSTFKRRIHSSGRRKYIAWCCSKHISQITECSMQFIRDEDIKTAFVTMMNKLIFGHKFILRPLLNGLRSQNNAES…	-	NONHYDROGENASE	0	0	OTHER	1.00005
BGEMGI_05965	s__UBA4789_sp013201395	hypothetical_protein			0	3.088	0	MQITKITDKQDILLNPKRKYLSDEALQREFDYYRAEKLLHQMLDKGFISKEEFNKIMLLNRETFSPMLAQIMPDIP	-	NONHYDROGENASE	0	0	OTHER	1.00005
BGEMGI_05970	s__UBA4789_sp013201395	Sporulation_related_domain_protein	xlyAB; N-acetylmuramoyl-L-alanine amidase [EC:3.5.1.28]	K01447	0	2	0	MTDASYFNTVYKEAVGLCVYLCKLYNLTEKDIIGHYEGYQRGIASNHGDPKNWFSKHGKNMETFRADVKSLLNEGAKSGETEKKKYYRVQIGAYSVKANAEAQLAKAKKAGFTDAFIKYD	-	NONHYDROGENASE	0	0	OTHER	1.00006
BGEMGI_05975	s__UBA4789_sp013201395	hypothetical_protein			0	1	1	MENRFVSMLSLENLRMVQLQPIKLYHGTIEGGMLEEVQMIHILVLKYARMD	-	NONHYDROGENASE	0	0	OTHER	1.00002
BGEMGI_05980	s__UBA4789_sp013201395	hypothetical_protein	xlyAB; N-acetylmuramoyl-L-alanine amidase [EC:3.5.1.28]	K01447	0	0	0	MNLRKLILTENACYKVGKKITPKGIMVHSTGATILIFVDMLGRMMVY	-	NONHYDROGENASE	0	0	OTHER	0.999961
BGEMGI_05985	s__UBA4789_sp013201395	Holin			0	4.04	0	MMKEIWSWIQTAFTVLGGLLGWFLGGFDGFLYALVALMVADYITGVMCAIVEKKLSSEIGFKGIFKKVLIFILVGVGHLIDTNLIGDGSVLRTAIIFFYCSNEGVSMLENAGRLGLPIPEKLKDILVQLHNKGGREY	-	NONHYDROGENASE	0	0	OTHER	1.00004
BGEMGI_05990	s__UBA4789_sp013201395	Glycosyl_hydrolase_family_18			0	12.103	0	MASSVYLSAGTHTVTVSSSVTGVQFYGFRVCSSFSEEPSAGDADFMLSPRQFKDVNGLMVQPDRGFKLTTEVLRRKPDSALIWYEDFRDENPLPSSYWTTLSGEWEVWQNKNDPATRPYSQLDGHGRLAWKYNGFSDVHLRARLAFPSDGSGRAGIFCGEIFCCLNINSQRIELYNGSTLIGSYATEISKTPSSDLRSNPRMYTIEMRIRNNSVRVYSGASSVLRFTASLDGYSGGYAGVQSDGRILCELIRLGDAWTYEPYERFDVIYPDGSRTEYGRLDRTGVTWDSEFQVFTVNSDVEEASTRSQDISMDYDFFHSRLLSLICGNDYSVKIVPKDINVWISRLFLGDADGFSILYYQDVDSLVYWANEAAYRWKLRGIAIWSLGQEDMRLWEALPK…	-	NONHYDROGENASE	0	0	OTHER	1.00007
BGEMGI_05995	s__UBA4789_sp013201395	Class_I_SAM-dependent_methyltransferase	AS3MT; arsenite methyltransferase [EC:2.1.1.137]	K07755	0	6.007	0	MHMAMENNTEKSTAEISSCAGNNYCRVYEKSVVRQVTGEAIRPGGYYLTDYALGICGFTAGSKILDVGCGSGATVEHLLCNYNYDAVGVDPSPLLLAEGRRRMSSLPLIEAQGEQLPFADGVMDGVLAECTLSVMAEPDRALAEMHRVLKPGGLLVIQDVYVRNQAMVAGLRRLPLTVCLAGAMTRPDLAARVSLAGFQILLWEDHSRLLAELAARLILANGSLKRFWGKVAGGVYVDQRFRTPSKNPDRVIYC	+	NONHYDROGENASE	0	0	OTHER	0.998401
BGEMGI_06000	s__UBA4789_sp013201395	hypothetical_protein			0	0	0	MWISDSEHRQKIQTGLFTVNRQEAVLMKQVVLC	+	NONHYDROGENASE	0	0	OTHER	0.999968
BGEMGI_06005	s__UBA4789_sp013201395	C_GCAxxG_C_C_family_protein			0	4.05	2	MLAVFYRKGFQHMSDVMFRMFELHQQDYNCSQILLQLGLEARGTYNPDLIRAMHGLGGGMGFSGKTCGALTGGVCLLSLYAGRGQGEEEAHNNFNLMIGQLVEWFENTIGAEYGSINCLDIIGDDLKTQTINPKCSNIVSATYDQVKEILESRGISMSGESIK	+	NONHYDROGENASE	0	0	OTHER	1.00008
BGEMGI_06010	s__UBA4789_sp013201395	hypothetical_protein			0	5.046	3	MKVLNRKRSREVENINGGAVRFVGENTFGAWIYNKISGRVGMAGQITRQMIESYQLHHLKTTLALAAERSPYYRRLLTGLALDKIGSLKDLRNIPFTTAADIKANSMGMLCVSQSEISRVVTLSSSGTTGRPKRVFFTTTDQELTRDFFRCGMSTLVQPGDRVLILLPGKARVVWVDYWRKACSAWVSMLFLME	+	NONHYDROGENASE	0	0	OTHER	1.00005
[truncated: 12,040 more rows]
